# Supplementary material for: Data on microRNA expression, predicted gene targets and pathway analysis in response to different concentrations of a cranberry proanthocyanidin-rich extract and its metabolite 3-(4-hydroxyphenyl)-propionic acid in intestinal Caco-2BBe1 cells
Source: Data Brief. 2024 Mar 6;54:110238. doi: 10.1016/j.dib.2024.110238 (PMC10951455; doi:10.1016/j.dib.2024.110238)
Supplement: Supplementary file 1 [file mmc1.xlsx]

## Sheet: HPPA_c1vsDMEM
	logFC	lr	pvalue	qvalue
hsa-miR-363-3p|0	-3.44736	27.7623	1.37171e-07	0.000110285
hsa-miR-2116-5p|0	9.53131	22.7788	1.81764e-06	0.000730692
hsa-miR-18b-5p|0	20.3701	20.3406	6.48112e-06	0.00173694
hsa-miR-1307-3p|0	14.9556	18.1598	2.03121e-05	0.00365486
hsa-miR-874-3p|0	7.9725	17.9457	2.27293e-05	0.00365486
hsa-miR-548g-3p|0	13.2638	17.2634	3.254e-05	0.00386417
hsa-miR-548a-5p|0	14.6544	17.2	3.36432e-05	0.00386417
hsa-miR-502-3p|0	29.5665	16.4972	4.8723e-05	0.00489666
hsa-miR-101-3p|0	14.1137	15.3276	9.0388e-05	0.00807466
hsa-miR-593-3p|0	11.6331	14.523	0.000138462	0.0111324
hsa-miR-509-5p|0	25.2862	13.5382	0.000233761	0.0170858
hsa-miR-92a-1-5p|0	12.2463	12.8302	0.000341067	0.0228515
hsa-miR-524-3p|0	19.2255	12.3734	0.0004355	0.026934
hsa-miR-4455|0	9.1315	12.0875	0.000507605	0.029151
hsa-miR-195-5p|0	1.30132	11.0708	0.000876997	0.047007
hsa-miR-196b-5p|0	19.6808	10.4951	0.00119693	0.0601459
hsa-miR-1180-3p|0	11.3697	10.1249	0.00146282	0.0636391
hsa-let-7c-5p|0	1.22524	10.0213	0.00154736	0.0636391
hsa-miR-656-3p|0	1.55554	9.99034	0.00157363	0.0636391
hsa-miR-452-5p|0	15.2733	9.97934	0.00158306	0.0636391
hsa-miR-4443|0	-1.15492	9.126	0.00252002	0.0964808
hsa-miR-4454+hsa-miR-7975|0	-1.04133	8.66536	0.00324316	0.113398
hsa-miR-552-3p|0	16.208	8.6649	0.00324398	0.113398
hsa-miR-378h|0	12.5254	8.52801	0.00349721	0.117157
hsa-miR-600|0	1.33913	8.33741	0.00388369	0.122882
hsa-miR-873-3p|0	-1.55145	8.29575	0.00397379	0.122882
hsa-miR-651-5p|0	3.11387	8.02293	0.00461888	0.1314
hsa-miR-1285-5p|0	-0.980484	8.01071	0.00465015	0.1314
hsa-miR-371b-5p|0	2.00026	7.97623	0.00473955	0.1314
hsa-miR-345-5p|0	13.8993	7.45983	0.00630909	0.169084
hsa-miR-451a|0	4.59099	7.38737	0.00656834	0.170353
hsa-miR-219a-5p|0	12.7771	6.14955	0.0131445	0.330257
hsa-miR-320a|0	1.10159	6.03818	0.0139997	0.341083
hsa-miR-302f|0	19.0189	5.90856	0.0150674	0.356301
hsa-miR-125a-5p|0	-0.741899	5.73865	0.0165955	0.374223
hsa-miR-337-3p|0	2.36206	5.72172	0.0167563	0.374223
hsa-miR-302a-3p|0	36.3522	5.31291	0.021168	0.459975
hsa-miR-1305|0	5.77243	5.26515	0.0217565	0.460322
hsa-miR-1250-5p|0	42.2408	5.09032	0.0240598	0.496002
hsa-miR-379-5p|0	7.69181	5.03048	0.024905	0.50059
hsa-miR-33a-5p|0	1.78306	4.81992	0.0281326	0.54914
hsa-miR-652-3p|0	0.971141	4.76969	0.028965	0.54914
hsa-miR-302a-5p|0	34.0635	4.74583	0.0293694	0.54914
hsa-miR-152-3p|0	0.966736	4.68718	0.0303885	0.554658
hsa-miR-627-5p|0	5.93512	4.65051	0.0310443	0.554658
hsa-miR-1915-3p|0	0.934501	4.58726	0.0322105	0.562983
hsa-miR-598-3p|0	-1.6287	4.52734	0.0333574	0.570625
hsa-miR-103a-3p|0	14.667	4.25325	0.0391754	0.656188
hsa-miR-944|0	0.970801	4.15921	0.0414088	0.679442
hsa-miR-339-5p|0	1.01634	4.10221	0.0428273	0.688663
hsa-miR-873-5p|0	17.4895	3.99144	0.045732	0.720951
hsa-miR-642a-3p|0	-0.809644	3.85252	0.0496713	0.767995
hsa-miR-342-5p|0	14.5831	3.78491	0.0517168	0.784535
hsa-miR-1283|0.005	-0.653542	3.68655	0.0548531	0.816702
hsa-miR-200b-3p|0	-0.590088	3.52494	0.0604521	0.8837
hsa-miR-1246|0	-0.627923	3.46638	0.0626282	0.899161
hsa-miR-106a-5p+hsa-miR-17-5p|0	-0.574549	3.39373	0.0654446	0.91258
hsa-miR-1234-3p|0	-0.659313	3.38398	0.0658329	0.91258
hsa-miR-30b-5p|0	-0.568672	3.27398	0.0703866	0.959167
hsa-miR-384|0	18.7744	3.17661	0.0746996	1
hsa-miR-301a-3p|0	-0.560832	3.11953	0.0773591	1
hsa-miR-29c-3p|0	-0.533062	2.95169	0.0857879	1
hsa-miR-625-5p|0	0.726886	2.93023	0.0869354	1
hsa-miR-3144-3p|0	0.733861	2.89719	0.0887343	1
hsa-miR-1247-5p|0	0.950967	2.85639	0.0910117	1
hsa-miR-23a-3p|0	-0.510819	2.85383	0.0911567	1
hsa-miR-5196-3p+hsa-miR-6732-3p|0	-0.681598	2.84578	0.0916139	1
hsa-miR-483-3p|0	-0.554378	2.84345	0.0917473	1
hsa-miR-33b-5p|0	14.7383	2.78951	0.0948832	1
hsa-miR-597-5p|0	4.75757	2.78855	0.0949399	1
hsa-miR-627-3p|0	23.0703	2.76936	0.0960848	1
LIG_POS_B	-0.54046	2.73601	0.0981093	1
hsa-miR-1257|0	1.2078	2.67075	0.102208	1
hsa-miR-28-5p|0	-0.512786	2.59829	0.106979	1
hsa-miR-21-5p|0	-0.505313	2.57479	0.108579	1
hsa-miR-26a-5p|0	-0.502377	2.55842	0.109708	1
hsa-miR-99b-5p|0	-0.513013	2.55466	0.10997	1
hsa-miR-549a|0	0.658513	2.54179	0.110869	1
hsa-miR-26b-5p|0	-0.488064	2.52091	0.112346	1
hsa-miR-601|0	2.24639	2.51717	0.112612	1
hsa-miR-15a-5p|0	-0.497125	2.50911	0.11319	1
hsa-miR-548y|0	0.883114	2.49095	0.114503	1
hsa-miR-4286|0	-0.503451	2.44839	0.117645	1
hsa-miR-182-5p|0	-0.473344	2.42811	0.119177	1
hsa-miR-218-5p|0	1.12754	2.40887	0.120649	1
hsa-miR-548n|0	0.584637	2.363	0.124243	1
hsa-miR-183-5p|0	-0.479696	2.3327	0.126682	1
hsa-miR-27b-3p|0	-0.46008	2.24899	0.133702	1
hsa-miR-148a-3p|0	-0.467246	2.24469	0.134074	1
hsa-miR-544a|0	-45.0307	2.24337	0.134188	1
hsa-miR-454-3p|0	-0.461346	2.20308	0.137735	1
hsa-miR-510-3p|0	-1.71117	2.17583	0.140194	1
hsa-miR-15b-5p|0	-0.445631	2.16016	0.14163	1
hsa-miR-579-3p|0.069	-0.480509	2.12083	0.145308	1
hsa-miR-4516|0	-0.525007	2.02077	0.15516	1
hsa-miR-941|0	0.486657	1.98782	0.158569	1
hsa-miR-151a-5p|0	-0.455677	1.95234	0.162335	1
hsa-let-7e-5p|0	-0.437009	1.94414	0.163219	1
hsa-miR-30d-5p|0	-0.4274	1.93707	0.163987	1
hsa-miR-585-3p|0	0.500177	1.93293	0.164438	1
hsa-miR-500a-5p+hsa-miR-501-5p|0	-0.431768	1.91843	0.166029	1
hsa-miR-888-5p|0	0.793074	1.90261	0.167787	1
hsa-miR-365a-3p+hsa-miR-365b-3p|0	-0.417434	1.89947	0.168138	1
hsa-miR-200a-3p|0	-0.416925	1.88877	0.16934	1
hsa-miR-200c-3p|0	-0.427052	1.88006	0.170327	1
hsa-miR-455-5p|0	-0.442186	1.86547	0.171995	1
hsa-miR-7-5p|0	1.00583	1.8654	0.172003	1
LIG_POS_A	-0.447695	1.83193	0.175899	1
hsa-miR-4532|0	-0.493789	1.83006	0.176121	1
hsa-miR-34a-5p|0	-0.416137	1.79694	0.180082	1
hsa-miR-130b-3p|0	-0.4256	1.79355	0.180494	1
hsa-miR-378e|0	-0.450283	1.78827	0.181137	1
hsa-let-7i-5p|0.014	-0.428892	1.75667	0.185041	1
hsa-miR-514b-5p|0	50.7442	1.73421	0.187874	1
hsa-miR-548ar-5p|0	0.618789	1.72147	0.189503	1
hsa-miR-378i|0	-0.410584	1.71745	0.190022	1
hsa-let-7f-5p|0	-0.418326	1.70488	0.191652	1
hsa-miR-22-3p|0	-0.398682	1.69393	0.193084	1
hsa-miR-222-3p|0	-0.395215	1.68974	0.193636	1
hsa-miR-548d-3p|0	-0.34148	1.61607	0.203641	1
hsa-miR-376a-3p|0	18.6108	1.60287	0.205497	1
hsa-let-7b-5p|0	-0.396448	1.59501	0.206612	1
hsa-miR-196a-5p|0	-0.393106	1.58348	0.208261	1
hsa-miR-1253|0	-0.417095	1.56183	0.211398	1
hsa-miR-374a-5p|0	-0.369029	1.55302	0.21269	1
hsa-miR-181a-5p|0	-0.38006	1.5376	0.214976	1
hsa-miR-642a-5p|0	7.36882	1.53329	0.21562	1
hsa-miR-30a-5p|0	-0.39083	1.51951	0.217693	1
hsa-miR-132-3p|0	0.440387	1.48122	0.223584	1
hsa-miR-30e-5p|0	-0.366205	1.47369	0.224765	1
hsa-miR-301b-3p|0	0.55734	1.4667	0.225866	1
hsa-miR-146b-5p|0	-0.373481	1.45938	0.227028	1
hsa-miR-20a-5p+hsa-miR-20b-5p|0	-0.36348	1.44177	0.229853	1
LIG_POS_C	-0.39894	1.43652	0.230703	1
hsa-miR-362-3p|0	-0.365441	1.41575	0.234104	1
hsa-miR-942-5p|0	-7.14741	1.38865	0.238634	1
hsa-let-7g-5p|0	-0.358707	1.38701	0.238911	1
hsa-miR-181c-5p|0	0.588839	1.36611	0.242481	1
hsa-miR-192-5p|0	-0.354644	1.32997	0.248811	1
hsa-miR-340-5p|0	-0.377644	1.31952	0.250679	1
hsa-miR-23b-3p|0	-0.348883	1.29612	0.254923	1
hsa-miR-31-5p|0	0.396265	1.28096	0.25772	1
hsa-miR-361-5p|0	-0.338998	1.26378	0.260936	1
hsa-miR-32-5p|0	-0.345989	1.2579	0.262049	1
hsa-miR-30c-5p|0	-0.363758	1.25547	0.262511	1
hsa-miR-215-5p|0	-0.342159	1.25214	0.263144	1
hsa-miR-194-5p|0	-0.338347	1.24342	0.264812	1
hsa-miR-19a-3p|0	-0.351366	1.22313	0.268748	1
hsa-miR-27a-3p|0	0.370178	1.22242	0.268887	1
hsa-miR-484|0	0.378628	1.21422	0.270497	1
hsa-miR-135a-5p|0	17.3054	1.20071	0.27318	1
hsa-miR-135b-5p|0	-0.345954	1.15898	0.281677	1
hsa-miR-374b-5p|0	-0.326112	1.12678	0.288462	1
hsa-miR-324-3p|0	9.44943	1.12586	0.288661	1
hsa-miR-615-5p|0	-14.2361	1.1225	0.28938	1
hsa-miR-296-5p|0	-0.326315	1.12108	0.289686	1
hsa-miR-197-5p|0	-49.8016	1.1171	0.290543	1
hsa-miR-140-3p|0	-0.38396	1.10995	0.292093	1
hsa-miR-18a-5p|0	-0.31634	1.10811	0.292493	1
hsa-miR-126-3p|0	-0.316554	1.1041	0.293367	1
hsa-miR-4485-3p|0	-67.89	1.09556	0.295244	1
hsa-miR-106b-5p|0	-0.316328	1.08733	0.297063	1
hsa-miR-410-3p|0	-13.1287	1.06273	0.302593	1
hsa-miR-143-3p|0	-0.389354	1.05552	0.304238	1
hsa-miR-1277-3p|0	48.5238	1.05465	0.304439	1
hsa-miR-185-5p|0	-0.33577	1.04632	0.306356	1
hsa-let-7a-5p|0	-0.303206	1.04459	0.306756	1
hsa-miR-1275|0	29.0454	1.00956	0.315008	1
hsa-miR-373-3p|0	-0.300975	1.00619	0.315817	1
hsa-miR-421|0	0.417983	1.00607	0.315847	1
hsa-miR-6721-5p|0	19.385	0.988866	0.32002	1
hsa-miR-503-5p|0	-0.309673	0.974091	0.323662	1
hsa-miR-3158-3p|0	84.6728	0.963814	0.326228	1
hsa-miR-423-5p|0	-0.318081	0.962751	0.326495	1
hsa-miR-221-3p|0	-0.297472	0.958256	0.327627	1
hsa-miR-148b-3p|0	-0.305168	0.952324	0.329128	1
hsa-miR-96-5p|0	-0.288554	0.937311	0.33297	1
hsa-miR-520d-5p+hsa-miR-527+hsa-miR-518a-5p|0	-1.18117	0.934866	0.333602	1
hsa-miR-425-5p|0	-0.297895	0.923798	0.33648	1
hsa-miR-324-5p|0	-0.303117	0.916675	0.33835	1
hsa-miR-335-5p|0	-0.293	0.886936	0.346309	1
hsa-miR-1260a|0	-0.28985	0.877795	0.348806	1
hsa-miR-496|0	0.406207	0.847468	0.35727	1
hsa-miR-141-3p|0	-0.279954	0.82108	0.364865	1
hsa-miR-3195|0	0.129749	0.820263	0.365103	1
hsa-miR-181a-3p|0	0.496525	0.811906	0.367557	1
hsa-miR-371a-5p|0	-0.288763	0.800733	0.370874	1
hsa-miR-664a-3p|0	-0.345057	0.794557	0.372726	1
hsa-miR-2117|0	-0.325719	0.771083	0.379882	1
hsa-miR-502-5p|0	-0.293068	0.769608	0.380338	1
hsa-miR-574-3p|0	-0.289076	0.761396	0.382892	1
hsa-miR-150-5p|0	-0.27992	0.750066	0.386455	1
hsa-miR-1973|0	29.1135	0.747747	0.387191	1
hsa-miR-660-5p|0	-0.272735	0.735034	0.391256	1
hsa-miR-367-3p|0	0.42556	0.716001	0.397459	1
hsa-miR-422a|0	0.29178	0.706962	0.400454	1
hsa-miR-125b-5p|0	-0.434107	0.704307	0.40134	1
hsa-miR-4284|0	-0.332076	0.697582	0.403597	1
hsa-miR-548d-5p|0	20.2417	0.687898	0.40688	1
hsa-miR-587|0	426.924	0.686968	0.407198	1
hsa-miR-19b-3p|0	-0.240167	0.667973	0.413759	1
hsa-miR-548i|0	-5.2222	0.664106	0.415114	1
hsa-miR-128-1-5p|0	3.29758	0.653779	0.418765	1
hsa-miR-361-3p|0	-0.25357	0.648501	0.420649	1
hsa-miR-548ah-5p|0	-5.95826	0.647522	0.421	1
hsa-miR-140-5p|0	-0.24199	0.64672	0.421288	1
hsa-miR-1244|0	0.239226	0.623476	0.429758	1
hsa-miR-210-5p|0	-5.06428	0.613542	0.433457	1
hsa-miR-181b-5p+hsa-miR-181d-5p|0	-0.117324	0.608762	0.435254	1
hsa-miR-30e-3p|0	-0.254272	0.607457	0.435747	1
hsa-miR-193a-3p|0	0.24736	0.605327	0.436553	1
hsa-miR-630|0	0.59142	0.588298	0.443078	1
hsa-miR-10b-5p|0	-0.238591	0.588191	0.44312	1
hsa-miR-299-3p|0	0.240825	0.587006	0.443579	1
hsa-miR-1297|0	0.219559	0.577541	0.447278	1
hsa-miR-548aa+hsa-miR-548t-3p|0	0.277962	0.573234	0.448976	1
hsa-miR-548q|0	-0.268572	0.570514	0.450055	1
hsa-miR-556-5p|0	69.349	0.566512	0.451648	1
hsa-miR-149-5p|0	0.557587	0.563076	0.453023	1
hsa-miR-590-5p|0	-0.243007	0.562058	0.453432	1
hsa-miR-24-3p|0	-0.227171	0.557051	0.455451	1
hsa-miR-1290|0	0.304861	0.553084	0.45706	1
hsa-miR-107|0	-0.231477	0.552418	0.457331	1
hsa-miR-1268a|0	-0.308642	0.548005	0.459134	1
hsa-miR-1206|0	-0.246774	0.545603	0.46012	1
hsa-miR-629-5p|0	-4.59289	0.541979	0.461614	1
hsa-miR-9-5p|0	-0.22969	0.531855	0.465828	1
hsa-miR-450a-1-3p|0	161.741	0.531713	0.465887	1
hsa-miR-224-5p|0	211.83	0.512623	0.474006	1
hsa-miR-378d|0	-0.274094	0.510599	0.47488	1
hsa-miR-874-5p|0	44.3339	0.508488	0.475794	1
hsa-miR-372-3p|0	-0.214156	0.50346	0.477984	1
hsa-miR-29b-3p|0	-0.21386	0.496127	0.481207	1
hsa-miR-890|0	1.99988	0.493886	0.482199	1
hsa-miR-4531|0	0.309042	0.491105	0.483435	1
hsa-miR-610|0	-17.352	0.483597	0.486797	1
hsa-miR-450a-5p|0	-0.216119	0.477694	0.489469	1
hsa-miR-615-3p|0	0.322445	0.472738	0.49173	1
hsa-miR-155-5p|0	-0.212814	0.462981	0.496234	1
hsa-miR-302c-3p|0	25.2595	0.452774	0.501021	1
hsa-miR-193a-5p+hsa-miR-193b-5p|0	-0.197898	0.430788	0.511603	1
hsa-miR-1972|0	4.29527	0.428323	0.512813	1
hsa-miR-518b|0	0.321581	0.428062	0.512941	1
hsa-miR-532-5p|0	-0.203381	0.426915	0.513507	1
hsa-miR-613|0	1.94645	0.422239	0.515822	1
hsa-miR-378g|0	-0.20761	0.402464	0.52582	1
hsa-miR-342-3p|0	0.263909	0.396923	0.528683	1
hsa-miR-93-5p|0	-0.195338	0.395135	0.529612	1
hsa-miR-191-5p|0	-0.185165	0.379154	0.538056	1
hsa-miR-125a-3p|0	-15.0286	0.378821	0.538235	1
hsa-miR-520h|0	-0.231614	0.372543	0.541621	1
hsa-miR-575|0	-0.240664	0.372309	0.541748	1
hsa-miR-190a-3p|0	21.7032	0.368738	0.543693	1
hsa-miR-16-5p|0	-0.186673	0.355942	0.550769	1
hsa-miR-877-5p|0	-1.12446	0.351233	0.553416	1
hsa-miR-122-5p|0	-0.181082	0.333619	0.563536	1
hsa-miR-216b-5p|0	17.6388	0.326697	0.567611	1
hsa-miR-1-3p|0	-0.185769	0.32263	0.570031	1
hsa-miR-1260b|0	-0.0331571	0.310741	0.577226	1
hsa-miR-6724-5p|0	0.210223	0.309529	0.577969	1
hsa-miR-423-3p|0	-0.167807	0.303638	0.581611	1
hsa-miR-320e|0	-0.170524	0.299353	0.584288	1
hsa-miR-582-3p|0	53.1983	0.29744	0.585492	1
hsa-miR-501-3p|0	-0.151877	0.267005	0.605348	1
hsa-miR-1296-5p|0	75.8879	0.260618	0.609696	1
hsa-miR-429|0	-0.154693	0.254835	0.613691	1
hsa-miR-10a-5p|0	-0.177088	0.248406	0.618199	1
hsa-miR-133a-3p|0	0.0632332	0.244869	0.620711	1
hsa-miR-28-3p|0	-0.143647	0.226638	0.634028	1
hsa-miR-4488|0	-0.160967	0.213912	0.643718	1
hsa-miR-769-5p|0	0.247994	0.213482	0.644052	1
hsa-miR-142-3p|0	0.174	0.211084	0.645919	1
hsa-miR-4536-5p|0	0.162024	0.202347	0.652833	1
hsa-miR-5196-5p|0	-0.457677	0.199246	0.65533	1
hsa-miR-199a-5p|0	13.596	0.19403	0.659584	1
hsa-miR-130a-3p|0	0.141294	0.190928	0.662145	1
hsa-miR-362-5p|0	-0.129957	0.188268	0.664362	1
hsa-miR-612|0	-0.150864	0.186511	0.665836	1
hsa-miR-574-5p|0	-0.139023	0.170832	0.679374	1
hsa-miR-505-3p|0	0.0648447	0.169515	0.680544	1
hsa-miR-302b-3p|0	0.587167	0.164863	0.684718	1
hsa-miR-567|0	-3.38783	0.164415	0.685124	1
hsa-miR-193b-3p|0	0.138675	0.16014	0.689028	1
hsa-miR-375|0	0.130931	0.152818	0.695857	1
hsa-miR-512-5p|0	-0.148734	0.145762	0.702619	1
hsa-miR-331-3p|0	-0.11371	0.132841	0.715505	1
hsa-miR-210-3p|0	-0.106909	0.131823	0.716549	1
hsa-miR-98-5p|0	-0.118057	0.130083	0.718346	1
hsa-miR-577|0	0.130567	0.127541	0.720995	1
hsa-miR-411-5p|0	0.149072	0.12425	0.72447	1
hsa-miR-644a|0	0.117808	0.112784	0.736997	1
hsa-miR-542-5p|0	-0.111553	0.101261	0.750321	1
hsa-miR-128-3p|0	-0.0952931	0.0978701	0.754401	1
hsa-miR-105-5p|0	-36.5798	0.0941173	0.759007	1
hsa-miR-603|0	0.103344	0.0884729	0.766128	1
hsa-miR-455-3p|0	-0.0921831	0.0771189	0.78124	1
hsa-miR-147b|0	49.218	0.0738237	0.785849	1
hsa-let-7d-5p|0	-0.0784558	0.0626282	0.802389	1
hsa-miR-494-3p|0	-0.092679	0.060134	0.806284	1
hsa-miR-146a-5p|0	-0.0852191	0.0583865	0.809064	1
hsa-miR-489-3p|0	14.9789	0.0516325	0.820247	1
hsa-miR-197-3p|0	0.0746005	0.0513206	0.820781	1
hsa-miR-3136-5p|0	15.9115	0.0432373	0.835279	1
hsa-miR-92a-3p|0	-0.053151	0.0334307	0.854923	1
hsa-miR-3161|0	2.87876	0.0302962	0.86182	1
hsa-miR-29a-3p|0	-0.0533959	0.0274017	0.868523	1
hsa-miR-1261|0	-60.8685	0.0213514	0.883826	1
hsa-miR-186-5p|0	-0.0371479	0.0154232	0.901165	1
hsa-miR-424-5p|0	0.032698	0.0109737	0.91657	1
hsa-miR-570-3p|0	-0.0334972	0.00961346	0.921894	1
hsa-miR-25-3p|0	-0.0223684	0.00898233	0.924493	1
hsa-miR-302d-3p|0	0.0301569	0.0074449	0.931241	1
hsa-miR-203a-3p|0	-0.0288547	0.00689149	0.93384	1
hsa-miR-151a-3p|0	-0.0438501	0.00676711	0.934438	1
hsa-miR-498|0	-56.0839	0.0045181	0.946409	1
hsa-miR-190a-5p|0	-0.0208642	0.00371004	0.951431	1
hsa-miR-205-5p|0	-0.0197047	0.00325173	0.954526	1
hsa-miR-320d|0	-50.176	0.00170935	0.967021	1
hsa-miR-532-3p|0	0.00478854	0.000899884	0.976069	1
hsa-miR-1287-5p|0	21.8133	7.15436e-05	0.993251	1
hsa-miR-548e-3p|0	22.4331	2.52238e-05	0.995993	1
hsa-miR-92b-3p|0	-5.93589	1.98146e-05	0.996448	1
hsa-miR-301a-5p|0	-4.00609	1.94112e-05	0.996485	1
hsa-miR-95-3p|0	216.043	7.53298e-06	0.99781	1
hsa-miR-4521|0	11.1864	5.69388e-06	0.998096	1
hsa-miR-3180|0	468.1	2.84081e-06	0.998655	1
hsa-miR-365b-5p|0	-4.99218	2.28786e-06	0.998793	1
hsa-miR-206|0	140.01	2.05823e-06	0.998855	1
hsa-miR-216a-5p|0	428.477	1.99983e-06	0.998872	1
hsa-miR-3180-3p|0	465.295	1.92561e-06	0.998893	1
hsa-miR-513a-5p|0	-156.565	1.87416e-06	0.998908	1
hsa-miR-1262|0	-433.354	1.75767e-06	0.998942	1
hsa-miR-617|0	31.6216	1.61839e-06	0.998985	1
hsa-miR-1276|0	1.27148	1.54672e-06	0.999008	1
hsa-miR-34c-3p|0	66.1254	1.48278e-06	0.999028	1
hsa-miR-640|0	-100.654	1.46983e-06	0.999033	1
hsa-miR-5010-3p|0	-18.3842	1.4494e-06	0.999039	1
hsa-miR-1279|0	-3.38439	1.34241e-06	0.999076	1
hsa-miR-551a|0	-12.7369	1.32011e-06	0.999083	1
hsa-miR-409-3p|0	-410.361	1.31394e-06	0.999085	1
hsa-miR-219a-2-3p|0	-77.4749	1.28297e-06	0.999096	1
hsa-miR-376c-3p|0	-736.283	1.27557e-06	0.999099	1
hsa-miR-199a-3p+hsa-miR-199b-3p|0	-52.2245	1.27109e-06	0.9991	1
hsa-miR-4787-3p|0	310.449	1.26897e-06	0.999101	1
hsa-miR-4451|0	16.6477	1.26399e-06	0.999103	1
hsa-miR-770-5p|0	50.0427	1.24028e-06	0.999111	1
hsa-miR-519b-3p|0	-236.52	1.23198e-06	0.999114	1
hsa-miR-499a-3p|0	-90.8742	1.22851e-06	0.999116	1
hsa-miR-221-5p|0	-517.397	1.20448e-06	0.999124	1
hsa-miR-1193|0	165.979	1.1921e-06	0.999129	1
hsa-miR-3065-3p|0	-313.08	1.13622e-06	0.99915	1
hsa-miR-3202|0	35.4165	1.13035e-06	0.999152	1
hsa-miR-144-3p|0	62.1424	1.10986e-06	0.999159	1
hsa-miR-515-5p|0	225.082	1.10823e-06	0.99916	1
hsa-miR-2053|0	186.227	1.10358e-06	0.999162	1
hsa-miR-1203|0	500.692	1.10244e-06	0.999162	1
hsa-miR-542-3p|0	-176.659	1.09655e-06	0.999164	1
hsa-miR-301b-5p|0	-346.448	1.09185e-06	0.999166	1
hsa-miR-1537-3p|0	260.771	1.07471e-06	0.999173	1
hsa-miR-25-5p|0	-612.466	1.07441e-06	0.999173	1
hsa-miR-519c-3p|0	-140.342	1.06987e-06	0.999175	1
hsa-miR-761|0	-244.095	1.05378e-06	0.999181	1
hsa-miR-579-5p|0	-265.539	1.05125e-06	0.999182	1
hsa-miR-329-5p|0	-62.636	1.04613e-06	0.999184	1
hsa-miR-326|0	487.045	1.04341e-06	0.999185	1
hsa-miR-1908-5p|0	112.523	1.04144e-06	0.999186	1
hsa-miR-491-3p|0	-71.2648	1.03134e-06	0.99919	1
hsa-miR-382-3p|0	-4.74065	1.03034e-06	0.99919	1
hsa-miR-1323|0	127.395	1.00568e-06	0.9992	1
hsa-miR-1266-5p|0	-505.085	9.97114e-07	0.999203	1
hsa-miR-4755-5p|0	50.0012	9.89885e-07	0.999206	1
hsa-miR-129-2-3p|0	-87.5484	9.85619e-07	0.999208	1
hsa-miR-4461|0	-657.7	9.85289e-07	0.999208	1
hsa-miR-561-5p|0	49.5139	9.7656e-07	0.999212	1
hsa-miR-1252-5p|0	-113.314	9.71626e-07	0.999214	1
hsa-miR-766-3p|0	-261.378	9.69522e-07	0.999214	1
hsa-miR-885-3p|0	-362.623	9.67844e-07	0.999215	1
hsa-miR-940|0	-119.595	9.62277e-07	0.999217	1
hsa-miR-1908-3p|0	2.13832	9.62108e-07	0.999217	1
hsa-miR-580-3p|0	-520.215	9.58712e-07	0.999219	1
hsa-miR-1185-2-3p|0	-188.822	9.55758e-07	0.99922	1
hsa-miR-649|0	-1324.94	9.54769e-07	0.99922	1
hsa-miR-5001-5p|0	1.24188	9.5133e-07	0.999222	1
hsa-miR-513a-3p|0	42.0576	9.39135e-07	0.999227	1
hsa-miR-1469|0	-297.128	9.34089e-07	0.999229	1
hsa-miR-499b-3p|0	273.624	9.24273e-07	0.999233	1
hsa-miR-483-5p|0	-468.116	9.17137e-07	0.999236	1
hsa-miR-211-5p|0	-808.732	9.1213e-07	0.999238	1
hsa-miR-596|0	-609.767	9.05683e-07	0.999241	1
hsa-miR-325|0	161.014	8.91468e-07	0.999247	1
hsa-miR-1299|0	163.92	8.80109e-07	0.999251	1
hsa-miR-1303|0	1.06965	8.7831e-07	0.999252	1
hsa-miR-1295a|0	366.258	8.76095e-07	0.999253	1
hsa-miR-520c-3p|0	375.039	8.73334e-07	0.999254	1
hsa-miR-663a|0	-49.459	8.66898e-07	0.999257	1
hsa-miR-525-3p|0	55.5562	8.651e-07	0.999258	1
hsa-miR-578|0	-96.5988	8.62968e-07	0.999259	1
hsa-miR-889-3p|0	-473.564	8.49317e-07	0.999265	1
hsa-miR-99a-5p|0	-25.9499	8.48905e-07	0.999265	1
hsa-miR-654-3p|0	-315.321	8.44039e-07	0.999267	1
hsa-miR-147a|0	142.762	8.42312e-07	0.999268	1
hsa-miR-3613-3p|0	100.764	8.34629e-07	0.999271	1
hsa-miR-4421|0	-553.058	8.33063e-07	0.999272	1
hsa-miR-576-5p|0	-7.09509	8.24473e-07	0.999276	1
hsa-miR-1301-3p|0	144.009	8.15656e-07	0.999279	1
hsa-miR-3690|0	31.0757	8.12539e-07	0.999281	1
hsa-miR-521|0	-1587.45	8.10469e-07	0.999282	1
hsa-miR-4435|0	-624.373	7.89761e-07	0.999291	1
hsa-miR-299-5p|0	53.5894	7.8937e-07	0.999291	1
hsa-miR-181d-3p|0	-73.9292	7.77897e-07	0.999296	1
hsa-miR-568|0	-138.835	7.76198e-07	0.999297	1
hsa-miR-595|0	528.296	7.70339e-07	0.9993	1
hsa-miR-136-5p|0	45.7535	7.69635e-07	0.9993	1
hsa-miR-3180-5p|0	83.734	7.44449e-07	0.999312	1
hsa-miR-661|0	661.185	7.44412e-07	0.999312	1
hsa-miR-4707-5p|0	-52.8799	7.43072e-07	0.999312	1
hsa-miR-582-5p|0	-269.281	7.39849e-07	0.999314	1
hsa-miR-4787-5p|0	57.5529	7.32059e-07	0.999317	1
hsa-miR-1249-3p|0	-378.407	7.30146e-07	0.999318	1
hsa-miR-3185|0	535.254	7.15198e-07	0.999325	1
hsa-miR-346|0	-225.384	7.12414e-07	0.999327	1
hsa-miR-487b-5p|0	-118.715	7.06493e-07	0.999329	1
hsa-miR-3916|0	-560.223	7.03089e-07	0.999331	1
hsa-miR-181a-2-3p|0	-130.536	7.01858e-07	0.999332	1
hsa-miR-675-5p|0	-1014.92	6.92251e-07	0.999336	1
hsa-miR-616-3p|0	-124.836	6.85049e-07	0.99934	1
hsa-miR-1322|0	-124.402	6.79264e-07	0.999342	1
hsa-miR-548k|0	19.4251	6.77659e-07	0.999343	1
hsa-miR-571|0	-513.375	6.77354e-07	0.999343	1
hsa-miR-323a-3p|0	-15.9354	6.73498e-07	0.999345	1
hsa-miR-34c-5p|0	-221.53	6.73199e-07	0.999345	1
hsa-miR-887-5p|0	-433.401	6.72386e-07	0.999346	1
hsa-miR-433-3p|0	-708.686	6.70853e-07	0.999346	1
hsa-miR-638|0	-564.902	6.60073e-07	0.999352	1
hsa-miR-548ad-3p|0	-90.0573	6.51167e-07	0.999356	1
LIG_NEG_C	170.355	6.50532e-07	0.999356	1
hsa-miR-503-3p|0	235.336	6.49805e-07	0.999357	1
hsa-miR-181b-2-3p|0	7.95695	6.49579e-07	0.999357	1
hsa-miR-548m|0	-190.916	6.48211e-07	0.999358	1
hsa-miR-450a-2-3p|0	-339.144	6.44771e-07	0.999359	1
hsa-miR-526a+hsa-miR-518c-5p+hsa-miR-518d-5p|0	-545.938	6.38792e-07	0.999362	1
hsa-miR-345-3p|0	-126.26	6.36297e-07	0.999364	1
hsa-miR-1258|0	71.0626	6.34933e-07	0.999364	1
hsa-miR-671-5p|0	-120.441	6.33235e-07	0.999365	1
hsa-miR-448|0	-2.34629	6.32761e-07	0.999365	1
hsa-miR-508-5p|0	-269.255	6.32331e-07	0.999366	1
hsa-miR-338-5p|0	20.8309	6.24306e-07	0.99937	1
hsa-miR-450b-3p|0	-171.741	6.21375e-07	0.999371	1
hsa-miR-202-3p|0	-451.077	6.1568e-07	0.999374	1
hsa-miR-548v|0	-221.068	6.0972e-07	0.999377	1
hsa-miR-4741|0	151.029	6.08096e-07	0.999378	1
hsa-miR-548z+hsa-miR-548h-3p|0	-19.5977	6.03551e-07	0.99938	1
hsa-miR-495-3p|0	-11.7792	6.0195e-07	0.999381	1
hsa-miR-3192-5p|0	-35.2464	5.92988e-07	0.999386	1
hsa-miR-520f-3p|0	200.55	5.89266e-07	0.999388	1
hsa-miR-370-3p|0	70.0345	5.8844e-07	0.999388	1
hsa-miR-4448|0	-24.2889	5.87957e-07	0.999388	1
hsa-miR-3918|0	-257.387	5.86012e-07	0.999389	1
hsa-miR-3147|0	75.1618	5.81889e-07	0.999391	1
hsa-miR-491-5p|0	202.022	5.80087e-07	0.999392	1
hsa-miR-1910-3p|0	-56.7339	5.79691e-07	0.999393	1
hsa-miR-449c-5p|0	-538.217	5.77058e-07	0.999394	1
hsa-miR-563|0	-247.264	5.75479e-07	0.999395	1
hsa-miR-337-5p|0	-165.129	5.74704e-07	0.999395	1
hsa-miR-208b-3p|0	-11.5312	5.65582e-07	0.9994	1
hsa-miR-517c-3p+hsa-miR-519a-3p|0	160.594	5.58326e-07	0.999404	1
hsa-miR-134-3p|0	-544.225	5.5495e-07	0.999406	1
hsa-miR-190b|0	-812.958	5.53885e-07	0.999406	1
hsa-miR-1245a|0	-899.427	5.51416e-07	0.999408	1
hsa-miR-433-5p|0	98.7875	5.47644e-07	0.99941	1
hsa-miR-151b|0	-119.093	5.45559e-07	0.999411	1
hsa-miR-98-3p|0	-35.7622	5.42687e-07	0.999412	1
hsa-miR-3179|0	109.315	5.40364e-07	0.999413	1
hsa-miR-933|0	-4.10657	5.31195e-07	0.999418	1
hsa-miR-3190-3p|0	-87.2372	5.29386e-07	0.999419	1
hsa-miR-494-5p|0	153.134	5.2926e-07	0.99942	1
hsa-miR-320b|0	-6.67321	5.26656e-07	0.999421	1
hsa-miR-1304-3p|0	-7.57499	5.26183e-07	0.999421	1
hsa-miR-3144-5p|0	-358.05	5.25602e-07	0.999422	1
hsa-miR-490-3p|0	-17.1948	5.23895e-07	0.999422	1
hsa-miR-3131|0	-1.62805	5.22941e-07	0.999423	1
hsa-miR-188-5p|0	-74.5069	5.22038e-07	0.999424	1
hsa-miR-431-5p|0	-571.956	5.17132e-07	0.999426	1
hsa-miR-5010-5p|0	-130.73	5.16246e-07	0.999427	1
hsa-miR-137|0	-287.759	5.11247e-07	0.99943	1
hsa-miR-154-5p|0	-1140.58	5.10276e-07	0.99943	1
hsa-miR-1224-3p|0	-504.891	5.0905e-07	0.999431	1
hsa-miR-515-3p|0	-118.075	5.02273e-07	0.999435	1
hsa-miR-6503-5p|0	-317.044	4.984e-07	0.999437	1
hsa-miR-331-5p|0	0.416175	4.95091e-07	0.999439	1
hsa-miR-548ai+hsa-miR-570-5p|0	0.889396	4.94715e-07	0.999439	1
hsa-miR-1-5p|0	-65.9012	4.93535e-07	0.999439	1
hsa-miR-650|0	-2456.44	4.92701e-07	0.99944	1
hsa-miR-506-5p|0	-1121.76	4.88837e-07	0.999442	1
hsa-miR-3613-5p|0	16.0131	4.85718e-07	0.999444	1
hsa-miR-554|0	-756.344	4.84104e-07	0.999445	1
hsa-miR-323b-5p|0	-506.465	4.7963e-07	0.999447	1
hsa-miR-138-5p|0	43.7517	4.78881e-07	0.999448	1
hsa-miR-520e|0	91.4905	4.77048e-07	0.999449	1
hsa-miR-539-3p|0	-670.414	4.75147e-07	0.99945	1
hsa-miR-328-5p|0	-94.0565	4.74899e-07	0.99945	1
hsa-miR-3182|0	-33.1826	4.73761e-07	0.999451	1
hsa-miR-1270|0	-888.911	4.73581e-07	0.999451	1
hsa-miR-127-3p|0	-118.174	4.72674e-07	0.999451	1
hsa-miR-1827|0	-95.1383	4.66556e-07	0.999455	1
hsa-miR-665|0	-562.139	4.65752e-07	0.999455	1
hsa-miR-584-5p|0	-1182.43	4.65175e-07	0.999456	1
hsa-miR-129-5p|0	383.58	4.63328e-07	0.999457	1
hsa-miR-614|0	-151.415	4.62948e-07	0.999457	1
hsa-miR-4647|0	164.77	4.62699e-07	0.999457	1
hsa-miR-450b-5p|0	-158.054	4.57557e-07	0.99946	1
hsa-miR-520a-5p|0	-778.486	4.57341e-07	0.99946	1
hsa-miR-516a-5p|0	-163.221	4.56012e-07	0.999461	1
hsa-miR-555|0	-148.041	4.54772e-07	0.999462	1
hsa-miR-548h-5p|0	-330.203	4.50299e-07	0.999465	1
hsa-miR-1285-3p|0	357.824	4.50267e-07	0.999465	1
hsa-miR-2110|0	144.352	4.49923e-07	0.999465	1
hsa-miR-1248|0	-525.187	4.49436e-07	0.999465	1
hsa-miR-671-3p|0	-34.4649	4.4166e-07	0.99947	1
hsa-miR-302e|0	127.977	4.39281e-07	0.999471	1
hsa-miR-499b-5p|0	8.62088	4.39238e-07	0.999471	1
hsa-miR-485-5p|0	-219.578	4.38149e-07	0.999472	1
hsa-miR-30a-3p|0	-528.127	4.37565e-07	0.999472	1
hsa-miR-1202|0	88.7982	4.33684e-07	0.999475	1
hsa-miR-887-3p|0	-269.269	4.3327e-07	0.999475	1
hsa-miR-589-5p|0	663.701	4.27146e-07	0.999479	1
hsa-miR-339-3p|0	375.973	4.25533e-07	0.99948	1
hsa-miR-296-3p|0	2.45488	4.19932e-07	0.999483	1
hsa-miR-370-5p|0	-421.284	4.14509e-07	0.999486	1
hsa-miR-196a-3p|0	-160.651	4.14147e-07	0.999487	1
hsa-miR-522-3p|0	-83.0293	4.07048e-07	0.999491	1
hsa-miR-3065-5p|0	-171.395	4.06012e-07	0.999492	1
hsa-miR-3605-3p|0	-278.211	4.04764e-07	0.999492	1
hsa-miR-548al|0	162.808	4.00654e-07	0.999495	1
hsa-miR-651-3p|0	-279.562	4.0044e-07	0.999495	1
hsa-miR-548ak|0	-5.85688	3.99367e-07	0.999496	1
hsa-miR-922|0	-424.76	3.98596e-07	0.999496	1
hsa-miR-562|0	78.6369	3.98066e-07	0.999497	1
hsa-miR-561-3p|0	83.8212	3.94126e-07	0.999499	1
hsa-miR-382-5p|0	-2.37225	3.92452e-07	0.9995	1
hsa-miR-606|0	-291.705	3.9051e-07	0.999501	1
hsa-miR-1236-3p|0	-80.123	3.79523e-07	0.999508	1
hsa-miR-591|0	-258.264	3.77354e-07	0.99951	1
hsa-miR-556-3p|0	-47.0409	3.67769e-07	0.999516	1
hsa-miR-891a-5p|0	-232.242	3.67048e-07	0.999517	1
hsa-miR-892a|0	3.01468	3.64628e-07	0.999518	1
hsa-miR-664b-3p|0	-169.882	3.59051e-07	0.999522	1
hsa-miR-217|0	24.7605	3.56051e-07	0.999524	1
hsa-miR-152-5p|0	-400.099	3.46271e-07	0.99953	1
hsa-miR-23c|0	-57.2976	3.45214e-07	0.999531	1
hsa-miR-769-3p|0	4.28016	3.44158e-07	0.999532	1
hsa-miR-369-3p|0	-117.237	3.44104e-07	0.999532	1
hsa-miR-139-5p|0	333.87	3.40453e-07	0.999534	1
hsa-miR-604|0	-294.684	3.33428e-07	0.999539	1
hsa-miR-6511a-5p|0	-381.587	3.32792e-07	0.99954	1
hsa-miR-551b-3p|0	-251.546	3.27565e-07	0.999543	1
hsa-miR-381-5p|0	-516.451	3.2752e-07	0.999543	1
hsa-miR-1291|0	247.766	3.24081e-07	0.999546	1
hsa-miR-377-3p|0	-70.1602	3.2003e-07	0.999549	1
hsa-miR-520d-3p|0	35.1215	3.08071e-07	0.999557	1
hsa-miR-330-3p|0	10.741	3.07767e-07	0.999557	1
hsa-miR-184|0	-724.724	3.06905e-07	0.999558	1
hsa-miR-1910-5p|0	-596.375	3.06501e-07	0.999558	1
hsa-miR-664b-5p|0	204.539	3.05374e-07	0.999559	1
hsa-miR-1286|0	-78.1582	3.04518e-07	0.99956	1
hsa-miR-520a-3p|0	-11.4834	3.04101e-07	0.99956	1
hsa-miR-378b|0	-57.6153	3.03532e-07	0.99956	1
hsa-miR-1185-5p|0	-102.99	3.03045e-07	0.999561	1
hsa-miR-1204|0	35.7189	3.02535e-07	0.999561	1
hsa-miR-548e-5p|0	-307.033	3.02399e-07	0.999561	1
hsa-miR-526b-5p|0	-298.592	2.9951e-07	0.999563	1
hsa-miR-1255a|0	-856.91	2.9642e-07	0.999566	1
hsa-miR-1264|0	-68.1374	2.96266e-07	0.999566	1
hsa-miR-876-3p|0	-264.555	2.94525e-07	0.999567	1
hsa-miR-3614-5p|0	-99.3667	2.93228e-07	0.999568	1
hsa-miR-3127-5p|0	-261.468	2.93093e-07	0.999568	1
hsa-miR-1269b|0	119.426	2.85491e-07	0.999574	1
hsa-miR-378f|0	-8.46383	2.84011e-07	0.999575	1
hsa-miR-6511a-3p|0	-60.4997	2.83003e-07	0.999576	1
hsa-miR-381-3p|0	-256.19	2.82408e-07	0.999576	1
hsa-miR-188-3p|0	-94.5948	2.77572e-07	0.99958	1
hsa-miR-548b-3p|0	30.942	2.75367e-07	0.999581	1
hsa-miR-628-5p|0	-532.507	2.71056e-07	0.999585	1
hsa-miR-487b-3p|0	-275.859	2.7073e-07	0.999585	1
hsa-miR-208a-3p|0	-1.05072	2.70504e-07	0.999585	1
hsa-miR-6720-3p|0	-920.009	2.67464e-07	0.999587	1
hsa-miR-626|0	213.424	2.56837e-07	0.999596	1
hsa-miR-383-5p|0	-48.5064	2.54076e-07	0.999598	1
hsa-miR-1271-5p|0	-158.426	2.53809e-07	0.999598	1
hsa-miR-572|0	-156.19	2.53437e-07	0.999598	1
hsa-miR-519b-5p+hsa-miR-519c-5p+hsa-miR-523-5p+hsa-miR-518e-5p+hsa-miR-522-5p+hsa-miR-519a-5p|0	35.4019	2.50714e-07	0.9996	1
hsa-miR-517b-3p|0	14.1081	2.48901e-07	0.999602	1
hsa-miR-648|0	-11.6814	2.46687e-07	0.999604	1
hsa-miR-518e-3p|0	-88.1776	2.45782e-07	0.999604	1
hsa-miR-564|0	-48.7928	2.44608e-07	0.999605	1
hsa-miR-376b-3p|0	-1687.64	2.4357e-07	0.999606	1
hsa-miR-520b|0	-633.745	2.42366e-07	0.999607	1
hsa-miR-3196|0	86.3255	2.41511e-07	0.999608	1
hsa-miR-1307-5p|0	-26.3298	2.39099e-07	0.99961	1
hsa-miR-211-3p|0	-270.517	2.33333e-07	0.999615	1
hsa-miR-744-5p|0	-92.0367	2.28651e-07	0.999618	1
hsa-miR-4792|0	-65.0564	2.26678e-07	0.99962	1
hsa-miR-100-5p|0	-219.19	2.22806e-07	0.999623	1
hsa-miR-1302|0	156.541	2.2225e-07	0.999624	1
hsa-miR-885-5p|0	-3.67047	2.21975e-07	0.999624	1
hsa-miR-1281|0	171.541	2.19593e-07	0.999626	1
hsa-miR-513b-5p|0	-29.7765	2.19158e-07	0.999626	1
hsa-miR-876-5p|0	-598.337	2.1601e-07	0.999629	1
hsa-miR-380-3p|0	-1323.09	2.14288e-07	0.999631	1
hsa-miR-892b|0	-148.171	2.08123e-07	0.999636	1
hsa-miR-198|0	9.70332	2.07533e-07	0.999637	1
hsa-miR-298|0	-43.6575	2.05703e-07	0.999638	1
hsa-miR-519e-3p|0	-20.2845	2.0506e-07	0.999639	1
hsa-miR-708-5p|0	116.25	2.04873e-07	0.999639	1
hsa-miR-1245b-5p|0	-10.997	2.04538e-07	0.999639	1
LIG_NEG_A	30.5325	2.02958e-07	0.999641	1
hsa-miR-323b-3p|0	-333.001	2.02214e-07	0.999641	1
hsa-miR-513c-5p|0	-155.07	2.00237e-07	0.999643	1
hsa-miR-297|0	-492.184	1.97196e-07	0.999646	1
hsa-miR-766-5p|0	-589.673	1.95313e-07	0.999647	1
hsa-miR-323a-5p|0	-1.93174	1.91564e-07	0.999651	1
hsa-miR-518d-3p|0	-955.745	1.90583e-07	0.999652	1
hsa-miR-4458|0	-235.582	1.88215e-07	0.999654	1
hsa-miR-548l|0	-550.624	1.87302e-07	0.999655	1
hsa-miR-513c-3p|0	-865.03	1.8017e-07	0.999661	1
hsa-miR-1909-3p|0	-464.841	1.8012e-07	0.999661	1
hsa-miR-3934-5p|0	-136.069	1.77202e-07	0.999664	1
hsa-miR-639|0	-238.889	1.71136e-07	0.99967	1
hsa-miR-1205|0	-464.955	1.68679e-07	0.999672	1
hsa-miR-637|0	-211.07	1.64997e-07	0.999676	1
hsa-miR-512-3p|0	-644.136	1.63849e-07	0.999677	1
hsa-miR-133b|0	-94.7243	1.52644e-07	0.999688	1
hsa-miR-514a-3p|0	446.028	1.45529e-07	0.999696	1
hsa-miR-1249-5p|0	584.561	1.41005e-07	0.9997	1
hsa-miR-548ar-3p|0	-39.6573	1.38016e-07	0.999704	1
hsa-miR-488-3p|0	8.02935	1.34974e-07	0.999707	1
hsa-miR-2278|0	-80.3855	1.33338e-07	0.999709	1
hsa-miR-1293|0	10.5082	1.2936e-07	0.999713	1
hsa-miR-545-3p|0	4.02036	1.29178e-07	0.999713	1
hsa-miR-553|0	43.9105	1.29073e-07	0.999713	1
hsa-miR-1254|0	-203.004	1.28411e-07	0.999714	1
hsa-miR-514a-5p|0	28.1821	1.27605e-07	0.999715	1
hsa-miR-376c-5p|0	-118.367	1.24583e-07	0.999718	1
hsa-miR-517a-3p|0	128.187	1.20177e-07	0.999723	1
hsa-miR-139-3p|0	-114.672	1.16325e-07	0.999728	1
hsa-miR-1296-3p|0	-20.7035	1.12604e-07	0.999732	1
hsa-miR-624-3p|0	296.58	1.06244e-07	0.99974	1
hsa-miR-523-3p|0	-445.615	1.02194e-07	0.999745	1
hsa-miR-146b-3p|0	66.823	1.00194e-07	0.999747	1
hsa-miR-765|0	-76.612	9.94905e-08	0.999748	1
hsa-miR-490-5p|0	64.611	9.89633e-08	0.999749	1
hsa-miR-1976|0	-330.703	9.77857e-08	0.99975	1
hsa-miR-548a-3p|0	-30.8628	8.01551e-08	0.999774	1
hsa-miR-1269a|0	-116.053	8.01317e-08	0.999774	1
hsa-miR-4524a-5p|0	78.0928	7.99291e-08	0.999774	1
hsa-miR-3074-3p|0	18.2846	7.06077e-08	0.999788	1
hsa-miR-1287-3p|0	-268.319	7.02269e-08	0.999789	1
hsa-miR-652-5p|0	-96.2569	6.85791e-08	0.999791	1
hsa-miR-767-5p|0	318.991	6.43274e-08	0.999798	1
hsa-miR-493-3p|0	24.3732	6.00871e-08	0.999804	1
hsa-miR-924|0	7.51082	5.48132e-08	0.999813	1
hsa-miR-509-3p|0	-36.4661	4.67417e-08	0.999827	1
hsa-miR-936|0	1.06188	4.58078e-08	0.999829	1
hsa-miR-802|0	-299.424	4.55395e-08	0.99983	1
hsa-miR-3151-5p|0	-346.172	4.34407e-08	0.999834	1
hsa-miR-641|0	-150.88	4.12881e-08	0.999838	1
hsa-miR-520g-3p|0	8.67434	3.25915e-08	0.999856	1
hsa-miR-329-3p|0	-322.163	2.9964e-08	0.999862	1
hsa-miR-655-3p|0	-78.1587	2.87864e-08	0.999865	1
hsa-miR-4431|0	12.946	2.7846e-08	0.999867	1
hsa-miR-566|0	-4.20322	2.49242e-08	0.999874	1
hsa-miR-449b-5p|0	237.235	2.20498e-08	0.999882	1
hsa-miR-590-3p|0	142.401	1.57422e-08	0.9999	1
hsa-miR-573|0	-228.591	1.47634e-08	0.999903	1
hsa-miR-3140-5p|0	-52.7245	1.16841e-08	0.999914	1
hsa-miR-934|0	-25.8227	1.1066e-08	0.999916	1
hsa-miR-142-5p|0	-127.929	1.07707e-08	0.999917	1
LIG_NEG_B	-25.4424	8.00469e-09	0.999929	1
hsa-miR-2113|0	-265.415	7.43103e-09	0.999931	1
hsa-miR-1233-3p|0	10.4483	1.92472e-09	0.999965	1
hsa-miR-34b-3p|0	-197.481	0	1	1
hsa-miR-124-3p|0	-260.169	0	1	1
hsa-miR-127-5p|0	82.8196	0	1	1
hsa-miR-128-2-5p|0	43.9322	0	1	1
hsa-miR-133a-5p|0	-133.735	0	1	1
hsa-miR-134-5p+hsa-miR-6728-5p|0	-213.353	0	1	1
hsa-miR-145-5p|0	-117.004	0	1	1
hsa-miR-153-3p|0	13.2153	0	1	1
hsa-miR-182-3p|0	124.295	0	1	1
hsa-miR-187-3p|0	-16.582	0	1	1
hsa-miR-199b-5p|0	223.127	0	1	1
hsa-miR-203a-5p|0	31.398	0	1	1
hsa-miR-204-5p|0	-299.884	0	1	1
hsa-miR-208b-5p|0	101.771	0	1	1
hsa-miR-212-3p|0	13.9799	0	1	1
hsa-miR-214-3p|0	25.16	0	1	1
hsa-miR-219a-1-3p|0	2.12806	0	1	1
hsa-miR-219b-3p|0	-5.92632	0	1	1
hsa-miR-223-3p|0	-212.263	0	1	1
hsa-miR-300|0	-195.443	0	1	1
hsa-miR-320c|0	31.7049	0	1	1
hsa-miR-328-3p|0	63.768	0	1	1
hsa-miR-330-5p|0	172.829	0	1	1
hsa-miR-363-5p|0	-134.499	0	1	1
hsa-miR-369-5p|0	-0.643825	0	1	1
hsa-miR-374a-3p|0	-100.576	0	1	1
hsa-miR-374c-5p|0	-33.5251	0	1	1
hsa-miR-376a-2-5p|0	9.27015	0	1	1
hsa-miR-378c|0	-149.144	0	1	1
hsa-miR-409-5p|0	53.8997	0	1	1
hsa-miR-412-3p|0	53.969	0	1	1
hsa-miR-432-5p|0	-30.1985	0	1	1
hsa-miR-449a|0	-198.068	0	1	1
hsa-miR-485-3p|0	-246.386	0	1	1
hsa-miR-486-3p|0	-47.3914	0	1	1
hsa-miR-487a-3p|0	-82.4464	0	1	1
hsa-miR-492|0	-145.728	0	1	1
hsa-miR-495-5p|0	-8.99898	0	1	1
hsa-miR-497-5p|0	-81.3627	0	1	1
hsa-miR-499a-5p|0	0.209637	0	1	1
hsa-miR-504-3p|0	-33.2571	0	1	1
hsa-miR-504-5p|0	160.14	0	1	1
hsa-miR-506-3p|0	-36.8163	0	1	1
hsa-miR-507|0	-193.844	0	1	1
hsa-miR-508-3p|0	131.715	0	1	1
hsa-miR-509-3-5p|0	-34.7718	0	1	1
hsa-miR-510-5p|0	-41.363	0	1	1
hsa-miR-511-5p|0	-4.41452	0	1	1
hsa-miR-514b-3p|0	147.481	0	1	1
hsa-miR-516a-3p+hsa-miR-516b-3p|0	-158.235	0	1	1
hsa-miR-516b-5p|0	151.255	0	1	1
hsa-miR-518c-3p|0	7.90632	0	1	1
hsa-miR-518f-3p|0	-32.7587	0	1	1
hsa-miR-519d-3p|0	148.368	0	1	1
hsa-miR-525-5p|0	-32.1314	0	1	1
hsa-miR-539-5p|0	-43.4718	0	1	1
hsa-miR-541-3p|0	-56.8202	0	1	1
hsa-miR-543|0	-15.1724	0	1	1
hsa-miR-548c-5p+hsa-miR-548o-5p+hsa-miR-548am-5p|0	17.5079	0	1	1
hsa-miR-548j-3p|0	-82.7938	0	1	1
hsa-miR-548j-5p|0	59.2899	0	1	1
hsa-miR-548o-3p+hsa-miR-548ah-3p+hsa-miR-548av-3p|0	41.7888	0	1	1
hsa-miR-550a-5p|0	-266.634	0	1	1
hsa-miR-576-3p|0	-48.0303	0	1	1
hsa-miR-584-3p|0	34.2991	0	1	1
hsa-miR-592|0	-11.7359	0	1	1
hsa-miR-599|0	-131.304	0	1	1
hsa-miR-605-5p|0	-38.2808	0	1	1
hsa-miR-607|0	-81.3246	0	1	1
hsa-miR-608|0	-95.0826	0	1	1
hsa-miR-619-3p|0	16.0887	0	1	1
hsa-miR-620|0	16.8384	0	1	1
hsa-miR-628-3p|0	110.474	0	1	1
hsa-miR-631|0	-10.1508	0	1	1
hsa-miR-643|0	-56.5749	0	1	1
hsa-miR-654-5p|0	-14.4405	0	1	1
hsa-miR-660-3p|0	-7.57365	0	1	1
hsa-miR-758-3p+hsa-miR-411-3p|0	-279.302	0	1	1
hsa-miR-758-5p|0	0.384736	0	1	1
hsa-miR-760|0	61.0082	0	1	1
hsa-miR-764|0	-35.2449	0	1	1
hsa-miR-767-3p|0	1.62558	0	1	1
hsa-miR-875-3p|0	79.0977	0	1	1
hsa-miR-891b|0	-1.50377	0	1	1
hsa-miR-935|0	-9.85849	0	1	1
hsa-miR-937-3p|0	94.4317	0	1	1
hsa-miR-939-5p|0	-293.973	0	1	1
hsa-miR-942-3p|0	-41.8934	0	1	1
hsa-miR-1178-3p|0	-145.345	0	1	1
hsa-miR-1183|0	-36.5444	0	1	1
hsa-miR-1185-1-3p|0	7.69463	0	1	1
hsa-miR-1197|0	1.98953	0	1	1
hsa-miR-1200|0	59.7513	0	1	1
hsa-miR-1224-5p|0	74.3284	0	1	1
hsa-miR-1226-3p|0	-28.2524	0	1	1
hsa-miR-1228-3p|0	28.9133	0	1	1
hsa-miR-1245b-3p|0	-143.506	0	1	1
hsa-miR-1255b-5p|0	213.299	0	1	1
hsa-miR-1268b|0	-69.8919	0	1	1
hsa-miR-1271-3p|0	-322.226	0	1	1
hsa-miR-1272|0	-77.5588	0	1	1
hsa-miR-1273c|0	25.8564	0	1	1
hsa-miR-1278|0	-301.776	0	1	1
hsa-miR-1288-3p|0	-25.3943	0	1	1
hsa-miR-1289|0	-307.688	0	1	1
hsa-miR-1298-5p|0	-23.5309	0	1	1
hsa-miR-1304-5p|0	-51.3621	0	1	1
hsa-miR-1306-3p|0	-263.393	0	1	1
hsa-miR-1306-5p|0	94.9145	0	1	1
hsa-miR-2682-5p|0	31.6058	0	1	1
hsa-miR-3130-3p|0	174.628	0	1	1
hsa-miR-3140-3p|0	123.23	0	1	1
hsa-miR-3150b-3p|0	-78.4645	0	1	1
hsa-miR-3164|0	-26.572	0	1	1
hsa-miR-3168|0	-84.6787	0	1	1
hsa-miR-3605-5p|0	-23.8222	0	1	1
hsa-miR-3614-3p|0	-76.9097	0	1	1
hsa-miR-3615|0	146.356	0	1	1
hsa-miR-3928-3p|0	-19.516	0	1	1
hsa-miR-4425|0	-93.5876	0	1	1
hsa-miR-4536-3p|0	103.337	0	1	1
hsa-miR-4707-3p|0	-62.7208	0	1	1
hsa-miR-5001-3p|0	-1.91363	0	1	1
hsa-miR-6503-3p|0	21.4384	0	1	1

## Sheet: HPPA_c2vsDMEM
	logFC	lr	pvalue	qvalue
hsa-miR-146a-5p|0	2.23964	46.6467	8.50109e-12	6.83488e-09
hsa-miR-6721-5p|0	194.429	16.1443	5.86944e-05	0.0235951
hsa-miR-1247-5p|0	1.96307	12.736	0.000358689	0.0828572
hsa-miR-625-5p|0	1.51956	12.4759	0.000412225	0.0828572
hsa-miR-501-3p|0	-14.291	10.865	0.000979986	0.147742
hsa-let-7c-5p|0	1.95816	10.6469	0.00110255	0.147742
hsa-miR-4455|0	9.35662	9.45036	0.00211107	0.232275
hsa-miR-130a-3p|0	1.00021	9.24851	0.00235687	0.232275
hsa-miR-33a-5p|0	2.37522	8.72852	0.00313271	0.232275
hsa-miR-424-5p|0	0.936104	8.71913	0.00314889	0.232275
hsa-miR-4284|0	-20.0824	8.70241	0.00317789	0.232275
hsa-miR-301b-3p|0	1.35172	8.3563	0.00384353	0.257516
hsa-miR-339-5p|0	-5.19623	7.89905	0.00494607	0.305896
hsa-miR-320a|0	-0.798734	6.85815	0.00882377	0.506736
hsa-miR-378g|0	0.840483	6.58605	0.0102781	0.550907
hsa-miR-150-5p|0	0.801651	6.02087	0.0141377	0.695571
hsa-miR-421|0	1.24476	5.95119	0.0147073	0.695571
hsa-miR-3195|0	0.991304	5.5457	0.0185261	0.827501
hsa-miR-20a-5p+hsa-miR-20b-5p|0	0.707666	5.41176	0.0200016	0.846382
hsa-miR-1260b|0	-1.9045	5.27114	0.0216818	0.871609
hsa-miR-29a-3p|0	0.710241	5.17142	0.0229615	0.879097
hsa-miR-548q|0	-0.861337	4.95036	0.0260852	0.922913
hsa-miR-125b-5p|0	-2.22819	4.85351	0.0275899	0.922913
hsa-miR-221-3p|0	0.682037	4.79112	0.0286068	0.922913
hsa-miR-1290|0	-1.2595	4.78567	0.0286976	0.922913
hsa-miR-574-3p|0	0.721639	4.59407	0.0320827	0.984094
hsa-miR-652-3p|0	1.23729	4.49072	0.0340794	0.984094
hsa-miR-378i|0	0.660418	4.33891	0.0372508	0.984094
hsa-miR-302d-3p|0	0.73844	4.27263	0.0387309	0.984094
hsa-miR-135b-5p|0	0.655623	4.25787	0.0390689	0.984094
hsa-miR-651-5p|0	2.9365	4.21301	0.0401151	0.984094
hsa-miR-19a-3p|0	0.656213	4.20732	0.0402498	0.984094
hsa-miR-600|0	-1.82155	4.20135	0.0403919	0.984094
hsa-miR-372-3p|0	0.632595	4.10671	0.0427133	1
hsa-miR-148b-3p|0	0.633326	4.00285	0.0454233	1
hsa-miR-4532|0	-0.809306	4.00168	0.0454549	1
hsa-miR-518b|0	1.17869	3.93674	0.0472422	1
hsa-miR-7-5p|0	1.5428	3.85609	0.0495657	1
hsa-miR-301a-3p|0	0.619203	3.8489	0.0497785	1
hsa-miR-373-3p|0	0.608823	3.78042	0.0518557	1
hsa-miR-32-5p|0	0.587506	3.70776	0.05416	1
hsa-miR-155-5p|0	0.595767	3.61835	0.0571456	1
hsa-miR-151a-5p|0	0.58635	3.47324	0.0623692	1
hsa-miR-590-5p|0	0.597197	3.43798	0.0637134	1
hsa-miR-660-5p|0	0.594012	3.38338	0.0658569	1
hsa-miR-28-5p|0	0.582073	3.34176	0.0675421	1
hsa-miR-122-5p|0	0.576696	3.33846	0.067678	1
hsa-miR-375|0	0.617509	3.32101	0.0683997	1
hsa-miR-23b-3p|0	0.547206	3.14029	0.0763804	1
hsa-miR-16-5p|0	0.533327	3.07967	0.0792765	1
hsa-miR-18a-5p|0	0.560214	3.05438	0.0805199	1
hsa-miR-615-3p|0	0.832467	2.98678	0.0839468	1
hsa-miR-542-5p|0	-0.629019	2.92968	0.0869646	1
hsa-miR-193a-5p+hsa-miR-193b-5p|0	0.544123	2.89909	0.0886297	1
hsa-miR-222-3p|0	0.525942	2.89266	0.0889841	1
hsa-miR-215-5p|0	0.510233	2.82246	0.0929539	1
hsa-miR-98-5p|0	0.542721	2.797	0.0944408	1
hsa-miR-196a-5p|0	0.508045	2.76132	0.0965683	1
hsa-miR-1-3p|0	0.550732	2.7363	0.0980919	1
hsa-miR-15a-5p|0	0.493073	2.66952	0.102287	1
hsa-miR-769-5p|0	1.10303	2.64573	0.103829	1
hsa-miR-549a|0	-0.851753	2.63896	0.104272	1
hsa-miR-335-5p|0	0.497198	2.60693	0.106398	1
hsa-miR-455-3p|0	0.544464	2.60329	0.106642	1
hsa-miR-30a-5p|0	0.507014	2.55202	0.110154	1
hsa-miR-21-5p|0	0.477749	2.52245	0.112236	1
hsa-miR-548d-3p|0	-1.30911	2.52165	0.112293	1
hsa-miR-106a-5p+hsa-miR-17-5p|0	0.495077	2.51966	0.112435	1
hsa-miR-15b-5p|0	0.487659	2.51915	0.112471	1
hsa-miR-371a-5p|0	0.530677	2.50513	0.113476	1
hsa-miR-575|0	0.706827	2.4859	0.114871	1
hsa-miR-192-5p|0	0.480689	2.48198	0.115157	1
hsa-miR-22-3p|0	0.471263	2.41483	0.120191	1
hsa-miR-552-3p|0	5.00265	2.40338	0.121073	1
hsa-miR-423-5p|0	0.474707	2.38843	0.122237	1
hsa-miR-374b-5p|0	0.468222	2.37043	0.123653	1
hsa-miR-371b-5p|0	-7.97319	2.25082	0.133544	1
hsa-miR-365a-3p+hsa-miR-365b-3p|0	0.468737	2.24372	0.134158	1
hsa-miR-200c-3p|0	0.453807	2.24066	0.134423	1
hsa-miR-140-3p|0	-0.404919	2.23595	0.134834	1
hsa-miR-455-5p|0	0.477995	2.20408	0.137646	1
hsa-miR-28-3p|0	0.463919	2.19889	0.13811	1
hsa-miR-577|0	0.566433	2.19822	0.13817	1
hsa-miR-340-5p|0	0.489957	2.16662	0.141035	1
hsa-miR-593-3p|0	10.8523	2.1447	0.143063	1
hsa-miR-374a-5p|0	0.459148	2.13552	0.143921	1
hsa-miR-183-5p|0	0.460905	2.13313	0.144146	1
hsa-miR-9-5p|0	0.453178	2.11862	0.145517	1
hsa-miR-200b-3p|0	0.454678	2.0995	0.147347	1
hsa-miR-612|0	0.508524	2.06312	0.150901	1
hsa-miR-454-3p|0	0.44904	2.06244	0.150968	1
hsa-miR-182-5p|0	0.44507	2.04987	0.152219	1
hsa-let-7d-5p|0	0.46734	2.03935	0.153276	1
hsa-miR-30d-5p|0	0.440648	2.01989	0.15525	1
hsa-miR-203a-3p|0	0.507406	2.01414	0.155839	1
hsa-miR-1206|0	0.471464	1.99669	0.157643	1
hsa-miR-1268a|0	0.597139	1.98408	0.158961	1
hsa-miR-148a-3p|0	0.430163	1.92745	0.165038	1
hsa-miR-642a-3p|0	-0.636394	1.89085	0.169106	1
hsa-let-7g-5p|0	0.412378	1.87526	0.170873	1
hsa-miR-30e-3p|0	0.451213	1.86397	0.172168	1
hsa-miR-30c-5p|0	0.419802	1.86387	0.172178	1
hsa-miR-29c-3p|0	0.406183	1.83611	0.175408	1
LIG_POS_C	0.450718	1.82909	0.176235	1
hsa-miR-664a-3p|0	0.570765	1.80751	0.178808	1
hsa-miR-181a-5p|0	0.40784	1.78278	0.181808	1
hsa-miR-106b-5p|0	0.395761	1.71803	0.189947	1
hsa-miR-544a|0	9.72559	1.71769	0.189991	1
hsa-miR-574-5p|0	0.438715	1.67357	0.195781	1
hsa-miR-93-5p|0	0.378559	1.64838	0.19918	1
hsa-miR-500a-5p+hsa-miR-501-5p|0	0.404627	1.6283	0.201939	1
hsa-miR-512-5p|0	-0.454182	1.58144	0.208553	1
hsa-let-7i-5p|0.014	0.405028	1.55805	0.211951	1
hsa-miR-34a-5p|0	0.378427	1.55678	0.212137	1
hsa-miR-96-5p|0	0.386744	1.55137	0.212933	1
hsa-miR-361-5p|0	0.381931	1.54234	0.21427	1
hsa-miR-185-5p|0	0.406578	1.53125	0.215926	1
hsa-miR-27b-3p|0	0.382829	1.52895	0.21627	1
hsa-miR-944|0	-1.05813	1.48938	0.222312	1
hsa-let-7b-5p|0	0.377149	1.48604	0.222832	1
hsa-miR-1915-3p|0	-1.15684	1.46237	0.226554	1
hsa-miR-143-3p|0	0.463894	1.43566	0.230842	1
hsa-miR-1260a|0	0.373318	1.38757	0.238816	1
hsa-miR-26b-5p|0	0.353947	1.3661	0.242484	1
hsa-miR-450a-5p|0	0.364026	1.35369	0.244634	1
hsa-miR-224-5p|0	237.22	1.32327	0.250006	1
hsa-miR-19b-3p|0	0.341698	1.28365	0.257222	1
hsa-miR-219a-5p|0	11.8225	1.27519	0.258796	1
hsa-miR-23a-3p|0	0.355017	1.25227	0.263119	1
hsa-miR-579-3p|0.069	0.367947	1.24722	0.264084	1
hsa-miR-4516|0	0.415527	1.23935	0.265596	1
hsa-let-7a-5p|0	0.33521	1.23205	0.267009	1
hsa-miR-218-5p|0	-6.35231	1.20893	0.271545	1
hsa-miR-130b-3p|0	0.346656	1.183	0.276747	1
hsa-miR-4485-3p|0	4.59109	1.16873	0.279662	1
hsa-miR-146b-5p|0	0.332126	1.16275	0.280897	1
hsa-miR-425-5p|0	0.322028	1.15051	0.283442	1
hsa-miR-194-5p|0	0.324702	1.13105	0.28755	1
hsa-miR-362-3p|0	0.326181	1.12004	0.289911	1
hsa-miR-187-3p|0	1.13535	1.11968	0.289988	1
hsa-miR-324-5p|0	0.332561	1.11717	0.29053	1
hsa-miR-25-3p|0	0.313932	1.11434	0.29114	1
hsa-miR-141-3p|0	0.331877	1.1131	0.291408	1
hsa-miR-423-3p|0	0.316084	1.08805	0.296903	1
hsa-miR-26a-5p|0	0.323158	1.07325	0.300212	1
hsa-miR-128-3p|0	0.319563	1.07161	0.300581	1
hsa-let-7e-5p|0	0.328357	1.07061	0.300808	1
hsa-miR-195-5p|0	0.44424	1.06999	0.300948	1
hsa-miR-1277-3p|0	34.2746	1.04797	0.305974	1
hsa-miR-190a-5p|0	0.309746	1.03509	0.308967	1
hsa-miR-31-5p|0	0.369128	1.03094	0.309937	1
hsa-miR-296-5p|0	0.306181	0.996354	0.318194	1
hsa-miR-210-5p|0	-7.94886	0.994101	0.318742	1
hsa-miR-105-5p|0	7.47969	0.988378	0.320139	1
hsa-miR-367-3p|0	0.849631	0.983647	0.3213	1
hsa-miR-1257|0	1.02785	0.982888	0.321487	1
hsa-miR-302c-3p|0	-14.9744	0.972878	0.323964	1
hsa-miR-514b-5p|0	34.9562	0.968136	0.325145	1
hsa-miR-494-3p|0	-0.397563	0.948102	0.330203	1
hsa-miR-10b-5p|0	0.305042	0.935025	0.333561	1
hsa-miR-496|0	0.529769	0.919361	0.337643	1
hsa-miR-331-3p|0	0.297865	0.916722	0.338337	1
hsa-miR-99b-5p|0	0.304153	0.896937	0.343604	1
hsa-miR-1244|0	-1.40937	0.891177	0.345159	1
hsa-miR-505-3p|0	0.431404	0.878254	0.34868	1
hsa-miR-532-5p|0	0.289299	0.870542	0.350805	1
hsa-miR-450a-1-3p|0	196.649	0.86524	0.352276	1
hsa-miR-585-3p|0	-0.365615	0.839997	0.359398	1
hsa-miR-186-5p|0	0.275831	0.836704	0.360341	1
hsa-miR-126-3p|0	0.276276	0.825919	0.363455	1
hsa-miR-191-5p|0	0.276864	0.825146	0.36368	1
hsa-miR-147b|0	36.779	0.819232	0.365405	1
hsa-miR-942-5p|0	-86.9066	0.795752	0.372367	1
hsa-miR-24-3p|0	0.272485	0.785568	0.375444	1
hsa-miR-181a-3p|0	-0.232596	0.784561	0.37575	1
hsa-miR-125a-5p|0	0.27233	0.775376	0.378559	1
hsa-miR-378e|0	0.302649	0.767751	0.380914	1
hsa-miR-570-3p|0	-0.312214	0.759287	0.383552	1
hsa-miR-613|0	0.906935	0.749231	0.38672	1
hsa-miR-128-1-5p|0	3.01624	0.748209	0.387044	1
hsa-miR-3161|0	4.89933	0.744385	0.38826	1
hsa-miR-103a-3p|0	3.06572	0.744024	0.388375	1
hsa-miR-3144-3p|0	0.423076	0.722195	0.395425	1
hsa-miR-337-3p|0	-10.2074	0.715167	0.397734	1
hsa-miR-1283|0.005	0.285295	0.70646	0.400621	1
hsa-miR-342-3p|0	0.300151	0.685865	0.407574	1
hsa-miR-200a-3p|0	0.264187	0.682141	0.408851	1
hsa-miR-6724-5p|0	0.325972	0.680125	0.409544	1
hsa-miR-302b-3p|0	-1.71315	0.666653	0.414221	1
hsa-miR-1246|0	0.276229	0.664263	0.415059	1
hsa-let-7f-5p|0	0.260224	0.657306	0.417513	1
hsa-miR-520h|0	0.31773	0.649908	0.420146	1
hsa-miR-107|0	0.243147	0.644425	0.422113	1
hsa-miR-1234-3p|0	0.288233	0.640453	0.423547	1
hsa-miR-92a-1-5p|0	10.2184	0.629154	0.427666	1
hsa-miR-1250-5p|0	21.2055	0.622554	0.4301	1
hsa-miR-1275|0	-59.4476	0.607902	0.435579	1
hsa-miR-582-3p|0	-141.398	0.607505	0.435729	1
hsa-miR-29b-3p|0	0.227745	0.604837	0.436738	1
LIG_POS_B	0.256455	0.60164	0.437953	1
hsa-miR-140-5p|0	0.2422	0.586056	0.443948	1
hsa-miR-452-5p|0	0.562844	0.566993	0.451456	1
hsa-miR-556-5p|0	-149.624	0.548707	0.458846	1
hsa-miR-941|0	0.268255	0.546076	0.459925	1
hsa-miR-567|0	-17.904	0.543971	0.460792	1
hsa-miR-299-3p|0	0.232063	0.534948	0.464534	1
hsa-miR-520d-5p+hsa-miR-527+hsa-miR-518a-5p|0	1.06218	0.529509	0.466813	1
hsa-miR-502-3p|0	-41.9874	0.523623	0.4693	1
hsa-miR-4454+hsa-miR-7975|0	-0.248376	0.52244	0.469803	1
hsa-miR-587|0	236.408	0.519632	0.470999	1
hsa-miR-548d-5p|0	5.72691	0.517753	0.471802	1
hsa-miR-193b-3p|0	-0.270645	0.509338	0.475426	1
hsa-miR-190a-3p|0	-22.0563	0.49817	0.480305	1
hsa-miR-378d|0	-0.301175	0.49789	0.480429	1
hsa-miR-1297|0	-2.61844	0.487244	0.485159	1
hsa-miR-181c-5p|0	0.176992	0.467734	0.494031	1
hsa-miR-503-5p|0	0.21205	0.460986	0.497163	1
hsa-miR-151a-3p|0	0.263243	0.45988	0.49768	1
hsa-miR-1972|0	-2.04186	0.452962	0.500932	1
hsa-miR-532-3p|0	-0.266837	0.451067	0.501829	1
hsa-miR-548aa+hsa-miR-548t-3p|0	-0.256387	0.43819	0.507997	1
hsa-miR-27a-3p|0	-0.227344	0.425314	0.514297	1
hsa-miR-345-5p|0	4.26477	0.424165	0.514866	1
hsa-miR-451a|0	2.95614	0.421132	0.516373	1
hsa-miR-152-3p|0	-0.364839	0.405394	0.524317	1
hsa-miR-342-5p|0	-155.941	0.398914	0.52765	1
hsa-miR-30b-5p|0	0.195406	0.38813	0.533284	1
hsa-miR-873-5p|0	-3.66635	0.386397	0.534199	1
hsa-miR-410-3p|0	-27.6459	0.381255	0.536933	1
hsa-miR-33b-5p|0	-1.03399	0.380873	0.537137	1
hsa-miR-524-3p|0	-7.59509	0.371612	0.542127	1
hsa-miR-30e-5p|0	0.196845	0.370781	0.542579	1
hsa-miR-362-5p|0	0.188458	0.367154	0.54456	1
hsa-miR-5196-3p+hsa-miR-6732-3p|0	-0.204228	0.359019	0.549051	1
hsa-miR-877-5p|0	-6.99492	0.352017	0.552974	1
hsa-miR-548y|0	0.448115	0.346584	0.556053	1
hsa-miR-1307-3p|0	12.2024	0.346141	0.556306	1
hsa-miR-197-3p|0	0.197201	0.342868	0.558179	1
hsa-miR-1180-3p|0	8.67644	0.330129	0.565583	1
hsa-miR-642a-5p|0	-1.74455	0.329822	0.565764	1
hsa-miR-483-3p|0	0.187477	0.32476	0.568761	1
hsa-miR-627-3p|0	-16.6478	0.321183	0.570898	1
hsa-miR-891b|0	-0.0877174	0.316066	0.573982	1
hsa-miR-135a-5p|0	-18.9795	0.310878	0.577142	1
hsa-miR-302a-5p|0	15.1176	0.307566	0.579178	1
hsa-miR-630|0	0.226388	0.304997	0.580767	1
hsa-miR-361-3p|0	0.175125	0.300099	0.583821	1
hsa-miR-610|0	-17.7812	0.295857	0.586491	1
hsa-miR-324-3p|0	-0.523519	0.295727	0.586574	1
hsa-miR-509-5p|0	5.35045	0.294111	0.587598	1
hsa-miR-1253|0	0.180401	0.291976	0.588957	1
hsa-miR-302a-3p|0	-65.8338	0.289994	0.590224	1
hsa-miR-384|0	-0.387045	0.284235	0.593939	1
hsa-miR-199a-5p|0	-1.24589	0.28376	0.594248	1
hsa-miR-656-3p|0	0.000378591	0.283474	0.594433	1
hsa-miR-378h|0	-0.139961	0.277541	0.598318	1
hsa-miR-18b-5p|0	-14.4458	0.270253	0.603162	1
hsa-miR-302f|0	0.268614	0.268743	0.604176	1
hsa-miR-149-5p|0	0.525734	0.267142	0.605255	1
hsa-miR-601|0	-10.7284	0.264018	0.607373	1
hsa-miR-92a-3p|0	0.161801	0.259761	0.610284	1
hsa-miR-3158-3p|0	-38.5829	0.254969	0.613598	1
hsa-miR-548n|0	-0.213726	0.25487	0.613667	1
hsa-miR-874-3p|0	-0.8609	0.252627	0.615232	1
LIG_POS_A	0.155978	0.245174	0.620494	1
hsa-miR-132-3p|0	0.186642	0.236216	0.626952	1
hsa-miR-216b-5p|0	-66.9173	0.229981	0.631538	1
hsa-miR-4521|0	21.2611	0.225173	0.635126	1
hsa-miR-125a-3p|0	32.0422	0.219281	0.639588	1
hsa-miR-1973|0	37.3273	0.207032	0.649104	1
hsa-miR-548i|0	-23.471	0.197182	0.657005	1
hsa-miR-644a|0	-0.158018	0.189055	0.663705	1
hsa-miR-4531|0	-0.248009	0.188216	0.664406	1
hsa-miR-10a-5p|0	0.153396	0.173961	0.676615	1
hsa-miR-101-3p|0	2.38239	0.172517	0.677884	1
hsa-miR-142-3p|0	0.171245	0.169247	0.680782	1
hsa-miR-219a-2-3p|0	74.9632	0.166337	0.683388	1
hsa-miR-196b-5p|0	-3.5406	0.149483	0.699029	1
hsa-miR-873-3p|0	0.192196	0.146884	0.701531	1
hsa-miR-2117|0	0.143472	0.144227	0.704114	1
hsa-miR-627-5p|0	-1.80017	0.142459	0.705849	1
hsa-miR-320e|0	0.125008	0.138165	0.710112	1
hsa-miR-1305|0	-0.645531	0.124318	0.724397	1
hsa-miR-5196-5p|0	-0.837306	0.12353	0.725237	1
hsa-miR-4286|0	-0.115435	0.122575	0.726258	1
hsa-miR-363-3p|0	0.396167	0.117847	0.731382	1
hsa-miR-888-5p|0	0.285728	0.115888	0.733538	1
hsa-miR-629-5p|0	2.93149	0.115113	0.734397	1
hsa-miR-181b-5p+hsa-miR-181d-5p|0	0.00251948	0.0949477	0.757979	1
hsa-miR-301a-5p|0	-92.0748	0.0879765	0.766766	1
hsa-miR-548a-5p|0	0.934452	0.0806237	0.776454	1
hsa-miR-502-5p|0	0.0954288	0.0805321	0.776578	1
hsa-miR-411-5p|0	-0.139251	0.077518	0.78069	1
hsa-miR-597-5p|0	-2.48003	0.0760199	0.782765	1
hsa-miR-1285-5p|0	0.0939343	0.074364	0.785086	1
hsa-miR-133a-3p|0	0.107856	0.0733566	0.786511	1
hsa-miR-197-5p|0	0.110707	0.0690625	0.792707	1
hsa-miR-548g-3p|0	1.0479	0.0687637	0.793145	1
hsa-miR-3136-5p|0	12.9253	0.0669792	0.795787	1
hsa-miR-422a|0	0.0894983	0.0595079	0.807275	1
hsa-miR-376a-3p|0	3.64853	0.0563821	0.812308	1
hsa-miR-4443|0	0.0880545	0.0548429	0.814841	1
hsa-miR-4488|0	-0.0774356	0.0465152	0.829242	1
hsa-miR-210-3p|0	0.0664564	0.0440583	0.833745	1
hsa-miR-219a-1-3p|0	1.98225	0.0437383	0.834341	1
hsa-miR-548ar-5p|0	-0.104932	0.0305212	0.861313	1
hsa-miR-2116-5p|0	1.85888	0.0276192	0.868007	1
hsa-miR-205-5p|0	0.0601222	0.0249289	0.874544	1
hsa-miR-484|0	-0.0565197	0.024742	0.875012	1
hsa-miR-598-3p|0	-0.26914	0.0217169	0.882843	1
hsa-miR-495-3p|0	3.14925	0.0208136	0.885288	1
hsa-miR-4536-5p|0	-0.049979	0.0178575	0.893694	1
hsa-miR-193a-3p|0	-0.0364096	0.0133659	0.907961	1
hsa-miR-890|0	-528.881	0.0124828	0.91104	1
hsa-miR-603|0	0.035288	0.0103628	0.918917	1
hsa-miR-548ah-5p|0	3.24686	0.0101695	0.919674	1
hsa-miR-1287-5p|0	-65.1052	0.00184563	0.965733	1
hsa-miR-498|0	-15.1105	0.00121546	0.972189	1
hsa-miR-489-3p|0	-29.6526	0.000136878	0.990665	1
hsa-miR-365b-5p|0	9.45109	0.000101365	0.991967	1
hsa-miR-188-5p|0	-31.2578	3.03621e-05	0.995604	1
hsa-miR-874-5p|0	-5.74385	2.40129e-05	0.99609	1
hsa-miR-1306-5p|0	86.7978	1.60004e-05	0.996808	1
hsa-miR-92b-3p|0	10.2719	8.98324e-06	0.997609	1
hsa-miR-212-3p|0	-256.744	4.29209e-06	0.998347	1
hsa-miR-4787-3p|0	349.99	3.03174e-06	0.998611	1
hsa-miR-548e-3p|0	19.3559	2.96488e-06	0.998626	1
hsa-miR-1295a|0	139.434	2.27255e-06	0.998797	1
hsa-miR-519b-3p|0	4.73174	1.98928e-06	0.998875	1
hsa-miR-518c-3p|0	0.620716	1.85513e-06	0.998913	1
hsa-miR-940|0	-44.2058	1.84924e-06	0.998915	1
hsa-miR-3180|0	694.291	1.84342e-06	0.998917	1
hsa-miR-639|0	-38.5725	1.7486e-06	0.998945	1
hsa-miR-339-3p|0	438.838	1.68915e-06	0.998963	1
hsa-miR-1-5p|0	152.98	1.67873e-06	0.998966	1
hsa-miR-499b-3p|0	363.046	1.60432e-06	0.998989	1
hsa-miR-1236-3p|0	62.0556	1.5728e-06	0.998999	1
hsa-miR-1301-3p|0	88.3148	1.56223e-06	0.999003	1
hsa-miR-4755-5p|0	73.1244	1.55203e-06	0.999006	1
hsa-miR-1185-2-3p|0	-409.907	1.54076e-06	0.99901	1
hsa-miR-1323|0	186.005	1.53673e-06	0.999011	1
hsa-miR-596|0	-1262.94	1.5287e-06	0.999013	1
hsa-miR-576-5p|0	-25.9635	1.50163e-06	0.999022	1
hsa-miR-3180-3p|0	542.048	1.48602e-06	0.999027	1
hsa-miR-129-2-3p|0	-393.559	1.44704e-06	0.99904	1
hsa-miR-770-5p|0	188.429	1.3988e-06	0.999056	1
hsa-miR-663a|0	-71.6987	1.36842e-06	0.999067	1
hsa-miR-649|0	-131.305	1.3641e-06	0.999068	1
hsa-miR-95-3p|0	285.222	1.36211e-06	0.999069	1
hsa-miR-345-3p|0	-586.534	1.34078e-06	0.999076	1
hsa-miR-221-5p|0	40.1559	1.31041e-06	0.999087	1
hsa-miR-1285-3p|0	345.497	1.30447e-06	0.999089	1
hsa-miR-370-3p|0	67.769	1.28953e-06	0.999094	1
hsa-miR-513a-5p|0	-411.034	1.27301e-06	0.9991	1
hsa-miR-4451|0	-81.4403	1.25409e-06	0.999106	1
hsa-miR-147a|0	230.488	1.24921e-06	0.999108	1
hsa-miR-1276|0	-40.4245	1.21212e-06	0.999122	1
hsa-miR-493-3p|0	194.992	1.20227e-06	0.999125	1
hsa-miR-25-5p|0	-76.6988	1.17045e-06	0.999137	1
hsa-miR-4741|0	195.273	1.16412e-06	0.999139	1
hsa-miR-4707-5p|0	20.7972	1.14983e-06	0.999144	1
hsa-miR-1299|0	128.504	1.13403e-06	0.99915	1
hsa-miR-548al|0	132.872	1.12909e-06	0.999152	1
hsa-miR-551a|0	-70.0163	1.12455e-06	0.999154	1
hsa-miR-889-3p|0	-124.939	1.11283e-06	0.999158	1
hsa-miR-144-3p|0	34.4608	1.10265e-06	0.999162	1
hsa-miR-548k|0	40.0738	1.09706e-06	0.999164	1
hsa-miR-616-3p|0	-246.629	1.09592e-06	0.999165	1
hsa-miR-3614-5p|0	251.906	1.09441e-06	0.999165	1
hsa-miR-1193|0	264.251	1.07886e-06	0.999171	1
hsa-miR-499a-3p|0	-13.995	1.0619e-06	0.999178	1
hsa-miR-515-5p|0	384.005	1.05748e-06	0.99918	1
hsa-miR-1261|0	25.6775	1.05001e-06	0.999182	1
hsa-miR-1908-5p|0	33.4362	1.03881e-06	0.999187	1
hsa-miR-761|0	-63.6363	1.02624e-06	0.999192	1
hsa-miR-139-5p|0	142.56	1.02167e-06	0.999194	1
hsa-miR-521|0	3.83954	9.93349e-07	0.999205	1
hsa-miR-206|0	-65.1764	9.748e-07	0.999212	1
hsa-miR-503-3p|0	250.889	9.72141e-07	0.999213	1
hsa-miR-181b-2-3p|0	-124.396	9.70261e-07	0.999214	1
hsa-miR-331-5p|0	-12.3005	9.68684e-07	0.999215	1
hsa-miR-378b|0	-297.691	9.6513e-07	0.999216	1
hsa-miR-5001-5p|0	-225.416	9.48208e-07	0.999223	1
hsa-miR-660-3p|0	-152.826	9.46249e-07	0.999224	1
hsa-miR-802|0	-64.6601	9.43253e-07	0.999225	1
hsa-miR-483-5p|0	107.565	9.39818e-07	0.999226	1
hsa-miR-875-3p|0	205.85	9.39116e-07	0.999227	1
hsa-miR-617|0	42.1552	9.20411e-07	0.999235	1
hsa-miR-934|0	64.6353	9.14873e-07	0.999237	1
hsa-miR-3690|0	34.5702	9.14851e-07	0.999237	1
hsa-miR-199a-3p+hsa-miR-199b-3p|0	-30.6035	9.145e-07	0.999237	1
hsa-miR-563|0	39.1423	9.14094e-07	0.999237	1
hsa-miR-370-5p|0	122.767	9.06382e-07	0.99924	1
hsa-miR-520a-5p|0	-73.5194	8.9755e-07	0.999244	1
hsa-miR-1271-3p|0	-19.2621	8.97136e-07	0.999244	1
hsa-miR-137|0	44.0467	8.89248e-07	0.999248	1
hsa-miR-127-5p|0	76.1405	8.84159e-07	0.99925	1
hsa-miR-891a-5p|0	-80.5853	8.77135e-07	0.999253	1
hsa-miR-211-5p|0	89.1207	8.71394e-07	0.999255	1
hsa-miR-1203|0	500.643	8.69471e-07	0.999256	1
hsa-miR-6720-3p|0	-317.486	8.62491e-07	0.999259	1
hsa-miR-369-3p|0	74.5443	8.5803e-07	0.999261	1
hsa-miR-431-5p|0	47.3556	8.41084e-07	0.999268	1
hsa-miR-665|0	131.105	8.32888e-07	0.999272	1
hsa-miR-515-3p|0	-100.997	8.27403e-07	0.999274	1
hsa-miR-134-3p|0	52.8198	8.26055e-07	0.999275	1
hsa-miR-568|0	49.1036	8.25348e-07	0.999275	1
hsa-miR-638|0	-118.525	8.19578e-07	0.999278	1
hsa-miR-1910-3p|0	276.159	8.14802e-07	0.99928	1
hsa-miR-661|0	728.635	8.1178e-07	0.999281	1
hsa-miR-3190-3p|0	101.71	8.07539e-07	0.999283	1
hsa-miR-1202|0	-158.422	8.07475e-07	0.999283	1
hsa-miR-542-3p|0	-14.3222	7.98024e-07	0.999287	1
hsa-miR-1469|0	-33.1138	7.82293e-07	0.999294	1
hsa-miR-487b-5p|0	8.67576	7.68038e-07	0.999301	1
hsa-miR-136-5p|0	91.3441	7.66509e-07	0.999301	1
hsa-miR-595|0	709.292	7.60789e-07	0.999304	1
hsa-miR-520c-3p|0	476.276	7.57149e-07	0.999306	1
hsa-miR-34c-3p|0	55.892	7.55859e-07	0.999306	1
hsa-miR-885-3p|0	-8.20297	7.53705e-07	0.999307	1
hsa-miR-506-5p|0	205.115	7.5077e-07	0.999309	1
hsa-miR-519b-5p+hsa-miR-519c-5p+hsa-miR-523-5p+hsa-miR-518e-5p+hsa-miR-522-5p+hsa-miR-519a-5p|0	-140.263	7.41341e-07	0.999313	1
hsa-miR-561-5p|0	-208.428	7.37794e-07	0.999315	1
hsa-miR-3147|0	161.797	7.32813e-07	0.999317	1
hsa-miR-624-3p|0	324.167	7.32514e-07	0.999317	1
hsa-miR-3131|0	104.332	7.32089e-07	0.999317	1
hsa-miR-154-5p|0	-103.242	7.31539e-07	0.999318	1
hsa-miR-518d-3p|0	-57.3516	7.29751e-07	0.999318	1
hsa-miR-664b-3p|0	156.641	7.25918e-07	0.99932	1
hsa-miR-671-5p|0	1.34627	7.24995e-07	0.999321	1
hsa-miR-202-3p|0	66.7456	7.22289e-07	0.999322	1
hsa-miR-329-5p|0	-293.296	7.22105e-07	0.999322	1
hsa-miR-571|0	197.885	7.17516e-07	0.999324	1
hsa-miR-526a+hsa-miR-518c-5p+hsa-miR-518d-5p|0	-51.4318	7.1623e-07	0.999325	1
hsa-miR-548e-5p|0	-61.7152	7.09829e-07	0.999328	1
hsa-miR-491-3p|0	113.939	7.09514e-07	0.999328	1
hsa-miR-448|0	-81.2897	7.08655e-07	0.999328	1
hsa-miR-548ai+hsa-miR-570-5p|0	90.5887	6.93716e-07	0.999335	1
hsa-miR-1249-3p|0	63.5091	6.90871e-07	0.999337	1
hsa-miR-30a-3p|0	-95.5969	6.86676e-07	0.999339	1
hsa-miR-671-3p|0	-0.468308	6.73319e-07	0.999345	1
hsa-miR-450a-2-3p|0	-7.82293	6.70846e-07	0.999346	1
hsa-miR-548m|0	-60.2445	6.4771e-07	0.999358	1
hsa-miR-507|0	9.46504	6.45298e-07	0.999359	1
hsa-miR-1910-5p|0	-248.811	6.43509e-07	0.99936	1
hsa-miR-1279|0	-175.448	6.42193e-07	0.999361	1
hsa-miR-509-3-5p|0	-52.0334	6.37959e-07	0.999363	1
hsa-miR-767-5p|0	305.004	6.33165e-07	0.999365	1
hsa-miR-887-5p|0	164.79	6.28299e-07	0.999368	1
hsa-miR-338-5p|0	9.34072	6.19755e-07	0.999372	1
hsa-miR-548o-3p+hsa-miR-548ah-3p+hsa-miR-548av-3p|0	-28.5678	6.17955e-07	0.999373	1
hsa-miR-640|0	-67.2373	6.15986e-07	0.999374	1
hsa-miR-190b|0	221.846	6.1585e-07	0.999374	1
hsa-miR-382-3p|0	-100.434	6.14606e-07	0.999374	1
hsa-miR-539-3p|0	-60.6666	6.12979e-07	0.999375	1
hsa-miR-591|0	67.0948	6.09574e-07	0.999377	1
hsa-miR-1976|0	-277.852	6.04464e-07	0.99938	1
hsa-miR-490-3p|0	-43.7328	5.99963e-07	0.999382	1
hsa-miR-589-5p|0	657.534	5.99307e-07	0.999382	1
hsa-miR-3934-5p|0	42.3586	5.92132e-07	0.999386	1
hsa-miR-491-5p|0	304.705	5.91406e-07	0.999386	1
hsa-miR-556-3p|0	-501.36	5.8989e-07	0.999387	1
hsa-miR-1281|0	187.919	5.89092e-07	0.999388	1
hsa-miR-3918|0	2.35085	5.82829e-07	0.999391	1
hsa-miR-3180-5p|0	124.113	5.82789e-07	0.999391	1
hsa-miR-151b|0	-182.342	5.79289e-07	0.999393	1
hsa-miR-127-3p|0	-30.2641	5.76557e-07	0.999394	1
hsa-miR-1262|0	5.06717	5.71011e-07	0.999397	1
hsa-miR-98-3p|0	143.743	5.6601e-07	0.9994	1
hsa-miR-580-3p|0	103.382	5.63016e-07	0.999401	1
hsa-miR-526b-5p|0	71.8598	5.62298e-07	0.999402	1
hsa-miR-381-3p|0	0.493856	5.56768e-07	0.999405	1
hsa-miR-323a-3p|0	-18.2096	5.56586e-07	0.999405	1
hsa-miR-153-3p|0	379.654	5.55222e-07	0.999405	1
hsa-miR-1827|0	-102.245	5.50042e-07	0.999408	1
hsa-miR-1537-3p|0	284.637	5.48789e-07	0.999409	1
hsa-miR-614|0	31.9996	5.48443e-07	0.999409	1
hsa-miR-4435|0	16.5201	5.47717e-07	0.99941	1
hsa-miR-296-3p|0	3.9936	5.467e-07	0.99941	1
hsa-miR-1322|0	446.27	5.4656e-07	0.99941	1
hsa-miR-3151-5p|0	-74.9747	5.45326e-07	0.999411	1
hsa-miR-184|0	81.839	5.41404e-07	0.999413	1
hsa-miR-99a-5p|0	68.825	5.40688e-07	0.999413	1
hsa-miR-517b-3p|0	49.5909	5.38339e-07	0.999415	1
hsa-miR-3185|0	763.542	5.38247e-07	0.999415	1
hsa-miR-548j-3p|0	3.26082	5.38041e-07	0.999415	1
hsa-miR-4461|0	-4.14111	5.38002e-07	0.999415	1
hsa-miR-449c-5p|0	4.77973	5.3272e-07	0.999418	1
hsa-miR-876-3p|0	-69.2565	5.28014e-07	0.99942	1
hsa-miR-328-5p|0	-71.6536	5.22873e-07	0.999423	1
hsa-miR-1254|0	-20.667	5.22423e-07	0.999423	1
hsa-miR-380-3p|0	67.7915	5.17854e-07	0.999426	1
hsa-miR-129-5p|0	344.096	5.16761e-07	0.999426	1
hsa-miR-517c-3p+hsa-miR-519a-3p|0	128.818	5.1384e-07	0.999428	1
hsa-miR-548a-3p|0	-22.6691	5.12933e-07	0.999429	1
hsa-miR-2053|0	199.069	5.07561e-07	0.999432	1
hsa-miR-766-3p|0	156.177	4.9963e-07	0.999436	1
hsa-miR-23c|0	-249.191	4.98359e-07	0.999437	1
hsa-miR-3179|0	-33.0433	4.95751e-07	0.999438	1
hsa-miR-4421|0	-94.7619	4.94976e-07	0.999439	1
hsa-miR-3614-3p|0	32.1409	4.84558e-07	0.999445	1
hsa-miR-922|0	-15.7187	4.83826e-07	0.999445	1
hsa-miR-4647|0	240.231	4.79699e-07	0.999447	1
hsa-miR-628-5p|0	7.6077	4.79075e-07	0.999448	1
hsa-miR-520b|0	-306.319	4.76265e-07	0.999449	1
hsa-miR-664b-5p|0	218.253	4.73841e-07	0.999451	1
hsa-miR-3192-5p|0	220.667	4.6911e-07	0.999454	1
hsa-miR-381-5p|0	448.448	4.68518e-07	0.999454	1
hsa-miR-376b-3p|0	-1596.77	4.67955e-07	0.999454	1
hsa-miR-1255a|0	114.183	4.66767e-07	0.999455	1
hsa-miR-584-5p|0	-24.0786	4.65174e-07	0.999456	1
hsa-miR-485-5p|0	-7.70187	4.64443e-07	0.999456	1
hsa-miR-2110|0	106.279	4.63843e-07	0.999457	1
hsa-miR-499b-5p|0	-186.793	4.63076e-07	0.999457	1
hsa-miR-1245a|0	-139.176	4.58556e-07	0.99946	1
hsa-miR-485-3p|0	-1.08772	4.54822e-07	0.999462	1
hsa-miR-337-5p|0	244.996	4.54565e-07	0.999462	1
hsa-miR-520g-3p|0	-37.0641	4.4691e-07	0.999467	1
hsa-miR-1270|0	91.0071	4.46833e-07	0.999467	1
hsa-miR-3065-3p|0	-27.659	4.44835e-07	0.999468	1
hsa-miR-3916|0	17.7594	4.42008e-07	0.99947	1
hsa-miR-450b-5p|0	-7.73311	4.36016e-07	0.999473	1
hsa-miR-299-5p|0	-91.5671	4.35473e-07	0.999473	1
hsa-miR-1248|0	80.9128	4.29013e-07	0.999477	1
hsa-miR-758-3p+hsa-miR-411-3p|0	-60.0139	4.25944e-07	0.999479	1
hsa-miR-1909-3p|0	21.6592	4.25619e-07	0.999479	1
hsa-miR-517a-3p|0	140.761	4.20029e-07	0.999483	1
hsa-miR-1224-3p|0	-291.714	4.1867e-07	0.999484	1
hsa-miR-554|0	28.4528	4.16712e-07	0.999485	1
hsa-miR-604|0	-40.3122	4.14523e-07	0.999486	1
hsa-miR-572|0	-42.8943	4.14466e-07	0.999486	1
hsa-miR-652-5p|0	8.21409	4.12214e-07	0.999488	1
hsa-miR-548h-5p|0	-461.057	4.10004e-07	0.999489	1
hsa-miR-409-3p|0	-178.738	4.05897e-07	0.999492	1
hsa-miR-1304-5p|0	-0.255748	4.04426e-07	0.999493	1
hsa-miR-766-5p|0	-3.10391	4.03982e-07	0.999493	1
hsa-miR-548z+hsa-miR-548h-3p|0	23.5736	4.03268e-07	0.999493	1
hsa-miR-1258|0	93.0578	4.01491e-07	0.999494	1
hsa-miR-650|0	145.445	4.01319e-07	0.999495	1
hsa-miR-3127-5p|0	71.8662	3.94989e-07	0.999499	1
hsa-miR-499a-5p|0	-74.3286	3.93279e-07	0.9995	1
hsa-miR-3202|0	-1.32379	3.92431e-07	0.9995	1
hsa-miR-3613-3p|0	206.956	3.92253e-07	0.9995	1
hsa-miR-323b-5p|0	8.97031	3.88778e-07	0.999503	1
hsa-miR-508-5p|0	12.8682	3.8754e-07	0.999503	1
hsa-miR-519e-3p|0	-10.0736	3.84385e-07	0.999505	1
hsa-miR-433-3p|0	-6.09237	3.83192e-07	0.999506	1
hsa-miR-626|0	253.805	3.7893e-07	0.999509	1
hsa-miR-323a-5p|0	313.561	3.74749e-07	0.999512	1
hsa-miR-346|0	-9.7307	3.74604e-07	0.999512	1
hsa-miR-6503-5p|0	-27.2799	3.74062e-07	0.999512	1
hsa-miR-892b|0	58.2894	3.72483e-07	0.999513	1
hsa-miR-4787-5p|0	104.005	3.67633e-07	0.999516	1
hsa-miR-548ad-3p|0	-242.678	3.67418e-07	0.999516	1
hsa-miR-518e-3p|0	88.118	3.66949e-07	0.999517	1
hsa-miR-513c-3p|0	-90.0449	3.65701e-07	0.999517	1
hsa-miR-3144-5p|0	4.6971	3.63148e-07	0.999519	1
hsa-miR-1908-3p|0	41.8601	3.46584e-07	0.99953	1
hsa-miR-933|0	18.1941	3.46481e-07	0.99953	1
hsa-miR-301b-5p|0	-152.925	3.46014e-07	0.999531	1
hsa-miR-450b-3p|0	-22.2718	3.42746e-07	0.999533	1
hsa-miR-211-3p|0	-5.76528	3.40311e-07	0.999535	1
hsa-miR-374a-3p|0	-102.836	3.40141e-07	0.999535	1
hsa-miR-937-3p|0	90.7412	3.39048e-07	0.999535	1
hsa-miR-6511a-5p|0	7.21238	3.36134e-07	0.999537	1
hsa-miR-504-5p|0	195.513	3.35532e-07	0.999538	1
hsa-miR-326|0	515.374	3.334e-07	0.999539	1
hsa-miR-1287-3p|0	16.3809	3.30429e-07	0.999541	1
hsa-miR-152-5p|0	-126.87	3.27955e-07	0.999543	1
hsa-miR-582-5p|0	-7.61443	3.27304e-07	0.999544	1
hsa-miR-323b-3p|0	1.25522	3.23405e-07	0.999546	1
hsa-miR-196a-3p|0	-30.2861	3.2152e-07	0.999548	1
hsa-miR-513b-5p|0	-9.24054	3.2e-07	0.999549	1
hsa-miR-383-5p|0	97.1014	3.12367e-07	0.999554	1
hsa-miR-648|0	-61.1976	3.10722e-07	0.999555	1
hsa-miR-675-5p|0	205.473	3.05319e-07	0.999559	1
hsa-miR-488-3p|0	-15.4639	2.99458e-07	0.999563	1
hsa-miR-487b-3p|0	68.078	2.9875e-07	0.999564	1
hsa-miR-654-3p|0	109.113	2.97543e-07	0.999565	1
hsa-miR-1302|0	420.241	2.97302e-07	0.999565	1
hsa-miR-2113|0	119.737	2.96625e-07	0.999565	1
hsa-miR-548l|0	-116.04	2.95408e-07	0.999566	1
hsa-miR-578|0	-430.788	2.94883e-07	0.999567	1
hsa-miR-133b|0	-33.9874	2.9236e-07	0.999569	1
hsa-miR-124-3p|0	10.4299	2.8982e-07	0.99957	1
hsa-miR-376c-3p|0	-161.742	2.84328e-07	0.999575	1
LIG_NEG_C	147.085	2.811e-07	0.999577	1
hsa-miR-494-5p|0	165.755	2.81001e-07	0.999577	1
hsa-miR-1303|0	-334.361	2.78931e-07	0.999579	1
hsa-miR-1252-5p|0	-206.31	2.75155e-07	0.999581	1
hsa-miR-606|0	-9.5754	2.73316e-07	0.999583	1
hsa-miR-637|0	3.21717	2.71174e-07	0.999585	1
hsa-miR-142-5p|0	-79.5171	2.70484e-07	0.999585	1
hsa-miR-876-5p|0	-38.8516	2.68867e-07	0.999586	1
hsa-miR-1266-5p|0	-39.0052	2.68617e-07	0.999586	1
hsa-miR-376a-2-5p|0	39.4513	2.67793e-07	0.999587	1
hsa-miR-924|0	16.8032	2.67011e-07	0.999588	1
hsa-miR-4425|0	-24.8645	2.66785e-07	0.999588	1
hsa-miR-3182|0	-109.092	2.58876e-07	0.999594	1
hsa-miR-513c-5p|0	15.9729	2.56292e-07	0.999596	1
hsa-miR-5010-3p|0	-258.577	2.55376e-07	0.999597	1
hsa-miR-513a-3p|0	-8.98603	2.55243e-07	0.999597	1
hsa-miR-564|0	1.06662	2.54642e-07	0.999597	1
hsa-miR-553|0	55.0573	2.52286e-07	0.999599	1
hsa-miR-1291|0	381.261	2.51808e-07	0.9996	1
hsa-miR-509-3p|0	-8.44192	2.44901e-07	0.999605	1
hsa-miR-1185-5p|0	-35.5744	2.40113e-07	0.999609	1
hsa-miR-520a-3p|0	-0.401587	2.34369e-07	0.999614	1
hsa-miR-208b-3p|0	592.053	2.3033e-07	0.999617	1
hsa-miR-520e|0	-673.57	2.28703e-07	0.999618	1
hsa-miR-744-5p|0	-42.0965	2.28651e-07	0.999618	1
hsa-miR-3130-3p|0	178.812	2.28266e-07	0.999619	1
hsa-miR-3140-5p|0	88.793	2.2419e-07	0.999622	1
LIG_NEG_A	124.048	2.23358e-07	0.999623	1
hsa-miR-433-5p|0	110.371	2.20403e-07	0.999625	1
hsa-miR-548v|0	-9.68825	2.1911e-07	0.999627	1
hsa-miR-376c-5p|0	-43.5388	2.19063e-07	0.999627	1
hsa-miR-34c-5p|0	-169.279	2.19048e-07	0.999627	1
hsa-miR-298|0	-116.655	2.18542e-07	0.999627	1
hsa-miR-377-3p|0	-150.079	2.17548e-07	0.999628	1
hsa-miR-3168|0	4.49024	2.11278e-07	0.999633	1
hsa-miR-134-5p+hsa-miR-6728-5p|0	14.2469	2.03552e-07	0.99964	1
hsa-miR-409-5p|0	202.49	2.01035e-07	0.999642	1
hsa-miR-520f-3p|0	64.7139	2.00255e-07	0.999643	1
hsa-miR-1205|0	20.6949	1.9932e-07	0.999644	1
hsa-miR-1289|0	-82.2631	1.97483e-07	0.999645	1
hsa-miR-2682-5p|0	12.9327	1.90391e-07	0.999652	1
hsa-miR-5010-5p|0	179.975	1.88306e-07	0.999654	1
hsa-miR-490-5p|0	55.5674	1.86401e-07	0.999656	1
hsa-miR-584-3p|0	74.4132	1.82902e-07	0.999659	1
hsa-miR-300|0	-36.1727	1.79878e-07	0.999662	1
hsa-miR-449a|0	-90.025	1.79784e-07	0.999662	1
hsa-miR-3196|0	163.544	1.77309e-07	0.999664	1
hsa-miR-555|0	-181.371	1.64312e-07	0.999677	1
hsa-miR-203a-5p|0	30.6922	1.56091e-07	0.999685	1
hsa-miR-330-3p|0	1.06314	1.48661e-07	0.999692	1
hsa-miR-3065-5p|0	-55.5385	1.47895e-07	0.999693	1
hsa-miR-223-3p|0	-43.9664	1.47189e-07	0.999694	1
hsa-miR-892a|0	2.61168	1.45978e-07	0.999695	1
hsa-miR-4792|0	-12.2164	1.45376e-07	0.999696	1
hsa-miR-4524a-5p|0	-80.9518	1.42525e-07	0.999699	1
hsa-miR-1278|0	-0.132173	1.40557e-07	0.999701	1
hsa-miR-887-3p|0	41.4538	1.39818e-07	0.999702	1
hsa-miR-641|0	-69.2333	1.37748e-07	0.999704	1
hsa-miR-523-3p|0	-46.0497	1.35932e-07	0.999706	1
hsa-miR-146b-3p|0	17.6717	1.31362e-07	0.999711	1
hsa-miR-297|0	-102.884	1.29379e-07	0.999713	1
hsa-miR-6511a-3p|0	-41.2236	1.15486e-07	0.999729	1
hsa-miR-651-3p|0	-130.872	1.13114e-07	0.999732	1
hsa-miR-320c|0	-192.476	1.10583e-07	0.999735	1
hsa-miR-3605-3p|0	56.2993	1.06867e-07	0.999739	1
hsa-miR-1185-1-3p|0	-123.87	1.0251e-07	0.999745	1
hsa-miR-3615|0	131.411	9.66731e-08	0.999752	1
hsa-miR-562|0	62.9729	8.99931e-08	0.999761	1
hsa-miR-765|0	33.1088	8.90295e-08	0.999762	1
hsa-miR-654-5p|0	69.7495	8.56087e-08	0.999767	1
hsa-miR-548ar-3p|0	-74.7542	7.71774e-08	0.999778	1
hsa-miR-551b-3p|0	-19.1398	7.16871e-08	0.999786	1
hsa-miR-512-3p|0	-16.3451	6.92908e-08	0.99979	1
hsa-miR-550a-5p|0	8.81347	6.58654e-08	0.999795	1
hsa-miR-188-3p|0	4.43064	6.51871e-08	0.999796	1
hsa-miR-708-5p|0	82.9939	6.4485e-08	0.999797	1
hsa-miR-522-3p|0	-45.3021	6.41046e-08	0.999798	1
hsa-miR-208a-3p|0	-2.16448	5.8837e-08	0.999806	1
hsa-miR-1307-5p|0	-173.821	5.81558e-08	0.999808	1
hsa-miR-1296-3p|0	35.0557	4.47021e-08	0.999831	1
hsa-miR-655-3p|0	266.824	4.34388e-08	0.999834	1
hsa-miR-548c-5p+hsa-miR-548o-5p+hsa-miR-548am-5p|0	29.7123	4.27538e-08	0.999835	1
hsa-miR-936|0	125.285	3.52231e-08	0.99985	1
hsa-miR-605-5p|0	39.9939	2.63697e-08	0.99987	1
hsa-miR-885-5p|0	-62.4409	1.70833e-08	0.999896	1
hsa-miR-767-3p|0	-28.4942	1.56049e-08	0.9999	1
hsa-miR-4458|0	-53.1099	2.66618e-09	0.999959	1
hsa-miR-34b-3p|0	25.3538	0	1	1
hsa-miR-100-5p|0	-134.498	0	1	1
hsa-miR-128-2-5p|0	80.2695	0	1	1
hsa-miR-133a-5p|0	29.3571	0	1	1
hsa-miR-138-5p|0	70.3814	0	1	1
hsa-miR-139-3p|0	-38.2246	0	1	1
hsa-miR-145-5p|0	46.3498	0	1	1
hsa-miR-181a-2-3p|0	-165.576	0	1	1
hsa-miR-181d-3p|0	-5.49282	0	1	1
hsa-miR-182-3p|0	133.834	0	1	1
hsa-miR-198|0	-34.708	0	1	1
hsa-miR-199b-5p|0	130.584	0	1	1
hsa-miR-204-5p|0	18.5717	0	1	1
hsa-miR-208b-5p|0	111.95	0	1	1
hsa-miR-214-3p|0	23.3664	0	1	1
hsa-miR-216a-5p|0	433.691	0	1	1
hsa-miR-217|0	22.9463	0	1	1
hsa-miR-219b-3p|0	-37.6556	0	1	1
hsa-miR-302e|0	106.28	0	1	1
hsa-miR-320b|0	51.6729	0	1	1
hsa-miR-320d|0	-31.3173	0	1	1
hsa-miR-325|0	133.309	0	1	1
hsa-miR-328-3p|0	85.1063	0	1	1
hsa-miR-329-3p|0	-24.1254	0	1	1
hsa-miR-330-5p|0	236.686	0	1	1
hsa-miR-363-5p|0	0.328597	0	1	1
hsa-miR-369-5p|0	-3.07675	0	1	1
hsa-miR-374c-5p|0	-79.192	0	1	1
hsa-miR-378c|0	-19.2682	0	1	1
hsa-miR-378f|0	-9.99948	0	1	1
hsa-miR-379-5p|0	1.17235	0	1	1
hsa-miR-382-5p|0	-13.6419	0	1	1
hsa-miR-412-3p|0	55.9918	0	1	1
hsa-miR-429|0	0.0009851	0	1	1
hsa-miR-432-5p|0	-12.9739	0	1	1
hsa-miR-449b-5p|0	235.862	0	1	1
hsa-miR-486-3p|0	-79.5901	0	1	1
hsa-miR-487a-3p|0	27.9705	0	1	1
hsa-miR-492|0	110.564	0	1	1
hsa-miR-495-5p|0	6.07341	0	1	1
hsa-miR-497-5p|0	-6.1293	0	1	1
hsa-miR-504-3p|0	-63.6523	0	1	1
hsa-miR-506-3p|0	184.153	0	1	1
hsa-miR-508-3p|0	145.676	0	1	1
hsa-miR-510-3p|0	-156.047	0	1	1
hsa-miR-510-5p|0	-5.92038	0	1	1
hsa-miR-511-5p|0	-2.06183	0	1	1
hsa-miR-514a-3p|0	471.633	0	1	1
hsa-miR-514a-5p|0	26.3665	0	1	1
hsa-miR-514b-3p|0	150.872	0	1	1
hsa-miR-516a-3p+hsa-miR-516b-3p|0	-33.8166	0	1	1
hsa-miR-516a-5p|0	-4.24858	0	1	1
hsa-miR-516b-5p|0	183.531	0	1	1
hsa-miR-518f-3p|0	13.4046	0	1	1
hsa-miR-519c-3p|0	-72.7336	0	1	1
hsa-miR-519d-3p|0	159.566	0	1	1
hsa-miR-520d-3p|0	57.8707	0	1	1
hsa-miR-525-3p|0	75.923	0	1	1
hsa-miR-525-5p|0	0.377599	0	1	1
hsa-miR-539-5p|0	-20.6957	0	1	1
hsa-miR-541-3p|0	-32.3921	0	1	1
hsa-miR-543|0	73.4049	0	1	1
hsa-miR-545-3p|0	-83.127	0	1	1
hsa-miR-548ak|0	-47.483	0	1	1
hsa-miR-548b-3p|0	-112.977	0	1	1
hsa-miR-548j-5p|0	59.7437	0	1	1
hsa-miR-561-3p|0	-35.9471	0	1	1
hsa-miR-566|0	-40.9525	0	1	1
hsa-miR-573|0	3.55691	0	1	1
hsa-miR-576-3p|0	-109.85	0	1	1
hsa-miR-579-5p|0	168.66	0	1	1
hsa-miR-590-3p|0	177.58	0	1	1
hsa-miR-592|0	-39.4414	0	1	1
hsa-miR-599|0	-27.9611	0	1	1
hsa-miR-607|0	45.0756	0	1	1
hsa-miR-608|0	-4.88587	0	1	1
hsa-miR-615-5p|0	-33.1432	0	1	1
hsa-miR-619-3p|0	-27.0926	0	1	1
hsa-miR-620|0	-38.6557	0	1	1
hsa-miR-628-3p|0	5.95997	0	1	1
hsa-miR-631|0	17.3271	0	1	1
hsa-miR-643|0	-41.8742	0	1	1
hsa-miR-758-5p|0	-101.613	0	1	1
hsa-miR-760|0	-61.5065	0	1	1
hsa-miR-764|0	0.565656	0	1	1
hsa-miR-769-3p|0	-38.8751	0	1	1
hsa-miR-935|0	10.1948	0	1	1
hsa-miR-939-5p|0	-37.3671	0	1	1
hsa-miR-942-3p|0	0.22845	0	1	1
hsa-miR-1178-3p|0	-16.3084	0	1	1
hsa-miR-1183|0	-11.7891	0	1	1
hsa-miR-1197|0	-19.701	0	1	1
hsa-miR-1200|0	55.4474	0	1	1
hsa-miR-1204|0	-127.285	0	1	1
hsa-miR-1224-5p|0	22.6186	0	1	1
hsa-miR-1226-3p|0	-171.419	0	1	1
hsa-miR-1228-3p|0	-29.4971	0	1	1
hsa-miR-1233-3p|0	12.4414	0	1	1
hsa-miR-1245b-3p|0	-9.67593	0	1	1
hsa-miR-1245b-5p|0	36.908	0	1	1
hsa-miR-1249-5p|0	472.381	0	1	1
hsa-miR-1255b-5p|0	371.041	0	1	1
hsa-miR-1264|0	62.4808	0	1	1
hsa-miR-1268b|0	-1.87428	0	1	1
hsa-miR-1269a|0	6.00479	0	1	1
hsa-miR-1269b|0	-21.9357	0	1	1
hsa-miR-1271-5p|0	-3.17439	0	1	1
hsa-miR-1272|0	0.357211	0	1	1
hsa-miR-1273c|0	62.4974	0	1	1
hsa-miR-1286|0	121.724	0	1	1
hsa-miR-1288-3p|0	0.921963	0	1	1
hsa-miR-1293|0	131.637	0	1	1
hsa-miR-1296-5p|0	76.9711	0	1	1
hsa-miR-1298-5p|0	-18.6199	0	1	1
hsa-miR-1304-3p|0	-26.7128	0	1	1
hsa-miR-1306-3p|0	3.67909	0	1	1
hsa-miR-2278|0	121.561	0	1	1
hsa-miR-3074-3p|0	-24.3331	0	1	1
hsa-miR-3140-3p|0	46.262	0	1	1
hsa-miR-3150b-3p|0	1.40288	0	1	1
hsa-miR-3164|0	43.9789	0	1	1
hsa-miR-3605-5p|0	-138.918	0	1	1
hsa-miR-3613-5p|0	-39.7072	0	1	1
hsa-miR-3928-3p|0	4.28868	0	1	1
hsa-miR-4431|0	98.9791	0	1	1
hsa-miR-4448|0	6.7665	0	1	1
hsa-miR-4536-3p|0	64.6857	0	1	1
hsa-miR-4707-3p|0	62.6456	0	1	1
hsa-miR-5001-3p|0	1.07904	0	1	1
hsa-miR-6503-3p|0	37.431	0	1	1
LIG_NEG_B	-13.6097	0	1	1

## Sheet: HPPA_c2vsHPPA_c1
	logFC	lr	pvalue	qvalue
hsa-miR-146a-5p|0	2.32486	49.8561	1.65445e-12	1.33018e-09
hsa-miR-363-3p|0	3.84353	35.1598	3.03724e-09	1.22097e-06
hsa-miR-600|0	-3.16068	21.0815	4.40147e-06	0.00117959
hsa-miR-548g-3p|0	-12.2159	17.8942	2.33537e-05	0.00354365
hsa-miR-2116-5p|0	-7.67243	17.6848	2.60706e-05	0.00354365
hsa-miR-339-5p|0	-6.21257	17.6576	2.64452e-05	0.00354365
hsa-miR-6721-5p|0	175.044	16.5928	4.63257e-05	0.00532084
hsa-miR-371b-5p|0	-9.97345	15.8068	7.01487e-05	0.00704995
hsa-miR-548a-5p|0	-13.7199	14.1729	0.000166754	0.0148967
hsa-miR-337-3p|0	-12.5694	13.6863	0.000216029	0.0158122
hsa-miR-301a-3p|0	1.18004	13.6836	0.000216337	0.0158122
hsa-miR-4284|0	-19.7504	13.1873	0.00028186	0.0188846
hsa-miR-20a-5p+hsa-miR-20b-5p|0	1.07115	12.2629	0.000462056	0.0285764
hsa-miR-502-3p|0	-71.5539	11.8169	0.000586969	0.0326486
hsa-miR-28-5p|0	1.09486	11.6601	0.000638562	0.0326486
hsa-miR-106a-5p+hsa-miR-17-5p|0	1.06963	11.5473	0.000678481	0.0326486
hsa-miR-378i|0	1.071	11.3758	0.000744085	0.0326486
hsa-miR-320a|0	-1.90032	11.3138	0.000769325	0.0326486
hsa-miR-501-3p|0	-14.1391	11.3085	0.000771547	0.0326486
hsa-miR-874-3p|0	-8.8334	11.0549	0.000884531	0.0352761
hsa-miR-200b-3p|0	1.04477	10.9061	0.000958495	0.0352761
hsa-miR-150-5p|0	1.08157	10.893	0.000965267	0.0352761
hsa-miR-125a-5p|0	1.01423	10.5941	0.00113449	0.039658
hsa-miR-151a-5p|0	1.04203	10.51	0.00118731	0.0397748
hsa-miR-378g|0	1.04809	10.2853	0.00134091	0.0428469
hsa-miR-15a-5p|0	0.990198	10.21	0.0013968	0.0428469
hsa-miR-4443|0	1.24298	10.1553	0.00143889	0.0428469
hsa-miR-21-5p|0	0.983062	10.0415	0.00153054	0.0439482
hsa-miR-221-3p|0	0.979509	9.91671	0.00163785	0.045408
hsa-miR-19a-3p|0	1.00758	9.82391	0.00172258	0.0460994
hsa-miR-135b-5p|0	1.00158	9.76623	0.00177746	0.0460994
hsa-miR-452-5p|0	-14.7104	9.59911	0.00194672	0.0489113
hsa-miR-873-3p|0	1.74365	9.45089	0.00211046	0.0496089
hsa-miR-1285-5p|0	1.07442	9.40044	0.00216933	0.0496089
hsa-miR-29c-3p|0	0.939245	9.33376	0.00224971	0.0496089
hsa-miR-549a|0	-1.51027	9.32698	0.00225804	0.0496089
hsa-miR-15b-5p|0	0.93329	9.22685	0.00238491	0.0496089
hsa-miR-509-5p|0	-19.9357	9.21694	0.00239786	0.0496089
hsa-miR-32-5p|0	0.933495	9.19132	0.00243166	0.0496089
hsa-miR-574-3p|0	1.01071	9.16191	0.00247105	0.0496089
hsa-miR-656-3p|0	-1.55516	9.11891	0.0025298	0.0496089
hsa-miR-222-3p|0	0.921157	8.88941	0.00286829	0.0522898
hsa-miR-944|0	-2.02894	8.88018	0.00288283	0.0522898
hsa-miR-182-5p|0	0.918414	8.84241	0.0029431	0.0522898
hsa-miR-183-5p|0	0.940601	8.8157	0.0029865	0.0522898
hsa-miR-148b-3p|0	0.938494	8.81252	0.00299171	0.0522898
hsa-miR-101-3p|0	-11.7314	8.67451	0.00322692	0.055201
hsa-miR-373-3p|0	0.909798	8.55373	0.00344816	0.0577566
hsa-miR-454-3p|0	0.910386	8.43889	0.00367279	0.0595225
hsa-miR-196a-5p|0	0.901151	8.41698	0.00371733	0.0595225
hsa-miR-23b-3p|0	0.896088	8.38866	0.00377568	0.0595225
hsa-miR-1290|0	-1.56436	8.34392	0.00386979	0.059833
hsa-miR-148a-3p|0	0.897408	8.24555	0.00408521	0.0619719
hsa-miR-365a-3p+hsa-miR-365b-3p|0	0.886171	8.17736	0.00424164	0.0620133
hsa-miR-424-5p|0	0.903406	8.17261	0.00425277	0.0620133
hsa-miR-200c-3p|0	0.880859	8.12483	0.00436631	0.0620133
hsa-miR-552-3p|0	-11.2053	8.07277	0.00449355	0.0620133
hsa-miR-22-3p|0	0.869944	8.06694	0.00450802	0.0620133
hsa-miR-455-5p|0	0.920181	8.04986	0.00455073	0.0620133
hsa-miR-30a-5p|0	0.897844	7.93077	0.00486011	0.0651255
hsa-miR-23a-3p|0	0.865836	7.82901	0.00514143	0.0670583
hsa-miR-30d-5p|0	0.868048	7.81859	0.00517116	0.0670583
hsa-miR-18a-5p|0	0.876554	7.78718	0.00526184	0.0671511
hsa-miR-215-5p|0	0.852392	7.75213	0.00536492	0.0673968
hsa-miR-378h|0	-12.6654	7.5611	0.00596416	0.0731528
hsa-miR-1283|0.005	0.938837	7.52219	0.00609437	0.0731528
hsa-miR-652-3p|0	0.266149	7.52168	0.00609607	0.0731528
hsa-miR-26b-5p|0	0.842011	7.49188	0.00619778	0.0732797
hsa-miR-27b-3p|0	0.84291	7.41121	0.00648187	0.0752909
hsa-miR-372-3p|0	0.84675	7.37935	0.00659771	0.0752909
hsa-miR-192-5p|0	0.835333	7.36547	0.00664883	0.0752909
hsa-miR-374a-5p|0	0.828177	7.28824	0.00694076	0.0775052
hsa-miR-660-5p|0	0.866747	7.23965	0.00713109	0.0785397
hsa-miR-1915-3p|0	-2.09134	7.15784	0.00746369	0.0810919
hsa-miR-1246|0	0.904153	7.0732	0.00782456	0.0838074
hsa-miR-524-3p|0	-26.8206	7.04363	0.00795475	0.0838074
hsa-miR-500a-5p+hsa-miR-501-5p|0	0.836395	7.02759	0.00802633	0.0838074
hsa-miR-130a-3p|0	0.858916	6.966	0.00830729	0.0856289
hsa-miR-18b-5p|0	-34.816	6.88853	0.00867507	0.087455
hsa-miR-1234-3p|0	0.947546	6.86337	0.00879806	0.087455
hsa-miR-26a-5p|0	0.825535	6.84909	0.00886867	0.087455
hsa-miR-340-5p|0	0.867601	6.83887	0.00891954	0.087455
hsa-miR-590-5p|0	0.840204	6.77205	0.00925962	0.0896956
hsa-miR-374b-5p|0	0.794334	6.72895	0.00948604	0.0907949
hsa-miR-155-5p|0	0.80858	6.66243	0.00984664	0.093066
hsa-miR-34a-5p|0	0.794564	6.64296	0.00995482	0.093066
hsa-miR-181a-5p|0	0.7879	6.56091	0.0104243	0.0947783
hsa-let-7i-5p|0.014	0.83392	6.55929	0.0104338	0.0947783
hsa-miR-579-3p|0.069	0.848456	6.54946	0.0104916	0.0947783
hsa-miR-196b-5p|0	-23.2214	6.51602	0.0106907	0.0953012
hsa-miR-335-5p|0	0.790198	6.50014	0.0107866	0.0953012
LIG_POS_C	0.849658	6.43617	0.011182	0.0969982
hsa-let-7g-5p|0	0.771086	6.41228	0.0113334	0.0969982
hsa-miR-99b-5p|0	0.817167	6.41115	0.0113406	0.0969982
hsa-miR-4516|0	0.940534	6.37745	0.0115579	0.0978167
hsa-miR-423-5p|0	0.792788	6.32666	0.0118936	0.0993995
hsa-miR-302f|0	-18.7502	6.31202	0.0119922	0.0993995
hsa-miR-1305|0	-6.41796	6.21241	0.0126858	0.104075
hsa-miR-371a-5p|0	0.81944	6.14722	0.0131619	0.106367
hsa-miR-30c-5p|0	0.78356	6.13812	0.0132298	0.106367
hsa-let-7b-5p|0	0.773597	6.11184	0.013428	0.106892
hsa-miR-152-3p|0	-1.33158	5.94875	0.0147277	0.115416
hsa-miR-29a-3p|0	0.763637	5.9418	0.0147859	0.115416
hsa-miR-30b-5p|0	0.764078	5.85776	0.0155085	0.118367
hsa-let-7e-5p|0	0.765367	5.84695	0.015604	0.118367
LIG_POS_B	0.796915	5.8416	0.0156516	0.118367
hsa-miR-130b-3p|0	0.772256	5.83026	0.0157528	0.118367
hsa-miR-122-5p|0	0.757779	5.74109	0.0165725	0.123373
hsa-miR-361-5p|0	0.720929	5.56193	0.0183552	0.134475
hsa-miR-16-5p|0	0.72	5.54255	0.0185595	0.134475
hsa-miR-193a-5p+hsa-miR-193b-5p|0	0.742021	5.54198	0.0185656	0.134475
hsa-miR-106b-5p|0	0.712089	5.48884	0.0191383	0.137386
hsa-miR-1260b|0	-1.87134	5.42196	0.019885	0.141483
hsa-miR-218-5p|0	-7.47985	5.36448	0.020551	0.144938
hsa-miR-4454+hsa-miR-7975|0	0.792956	5.2224	0.0222978	0.15589
hsa-miR-146b-5p|0	0.705607	5.18717	0.0227542	0.156715
hsa-miR-1247-5p|0	1.0121	5.18326	0.0228055	0.156715
hsa-miR-1250-5p|0	-21.0353	5.15609	0.023165	0.157836
hsa-miR-185-5p|0	0.742348	5.077	0.0242452	0.163808
hsa-miR-143-3p|0	0.853248	5.04163	0.0247452	0.16457
hsa-miR-362-3p|0	0.691622	5.0246	0.0249897	0.16457
hsa-miR-664a-3p|0	0.915823	5.01203	0.0251718	0.16457
hsa-miR-483-3p|0	0.741855	5.01169	0.0251768	0.16457
hsa-miR-302a-3p|0	-102.186	4.90856	0.0267239	0.171344
hsa-miR-1-3p|0	0.7365	4.90336	0.0268045	0.171344
hsa-miR-597-5p|0	-7.23761	4.90028	0.0268524	0.171344
hsa-miR-96-5p|0	0.675298	4.87102	0.0273114	0.172239
hsa-miR-378e|0	0.752933	4.8641	0.0274212	0.172239
hsa-miR-200a-3p|0	0.681112	4.80722	0.0283408	0.176636
hsa-miR-9-5p|0	0.682868	4.7617	0.0290997	0.179971
hsa-miR-194-5p|0	0.663049	4.69292	0.030287	0.184209
hsa-miR-103a-3p|0	-11.6013	4.68737	0.0303852	0.184209
hsa-miR-1268a|0	0.905781	4.68244	0.0304724	0.184209
hsa-miR-30e-3p|0	0.705485	4.62129	0.0315776	0.186382
hsa-miR-195-5p|0	-0.85708	4.61617	0.0316719	0.186382
hsa-miR-575|0	0.947491	4.61505	0.0316925	0.186382
hsa-miR-1206|0	0.718238	4.61145	0.0317592	0.186382
hsa-miR-3195|0	0.861555	4.58614	0.0322315	0.187784
hsa-miR-1307-3p|0	-2.75323	4.51224	0.033653	0.193325
hsa-let-7a-5p|0	0.638417	4.51171	0.0336635	0.193325
hsa-miR-1260a|0	0.663168	4.44803	0.0349414	0.197589
hsa-let-7f-5p|0	0.67855	4.43989	0.0351085	0.197589
hsa-miR-625-5p|0	0.792672	4.4382	0.0351433	0.197589
hsa-miR-379-5p|0	-6.51947	4.38104	0.0363408	0.202903
hsa-miR-296-5p|0	0.632496	4.20599	0.0402816	0.221499
hsa-miR-302a-5p|0	-18.9459	4.19722	0.0404904	0.221499
hsa-miR-98-5p|0	0.660777	4.1969	0.040498	0.221499
hsa-miR-425-5p|0	0.619923	4.11677	0.04246	0.230661
hsa-miR-302d-3p|0	0.708283	4.0838	0.0432962	0.233625
hsa-miR-324-5p|0	0.635679	4.04021	0.0444283	0.238136
hsa-miR-601|0	-12.9748	4.01186	0.0451814	0.240568
hsa-miR-548n|0	-0.798363	3.9106	0.0479824	0.253801
hsa-miR-873-5p|0	-21.1558	3.87101	0.0491271	0.258158
hsa-miR-28-3p|0	0.607566	3.8415	0.0499989	0.261033
hsa-miR-126-3p|0	0.59283	3.82763	0.0504142	0.261503
hsa-miR-141-3p|0	0.611831	3.81402	0.0508252	0.261945
hsa-miR-19b-3p|0	0.581865	3.782	0.0518066	0.265303
hsa-miR-301b-3p|0	0.794383	3.7614	0.0524487	0.266891
hsa-miR-93-5p|0	0.573898	3.65839	0.0557874	0.282095
hsa-miR-455-3p|0	0.636647	3.64297	0.0563065	0.28294
hsa-miR-612|0	0.659388	3.5457	0.0596999	0.298128
hsa-miR-342-5p|0	-170.524	3.52546	0.0604329	0.299926
hsa-miR-627-5p|0	-7.7353	3.4748	0.0623103	0.307346
hsa-miR-450a-5p|0	0.580144	3.43839	0.0636978	0.312274
LIG_POS_A	0.603673	3.3308	0.0679939	0.331027
hsa-miR-30e-5p|0	0.56305	3.32229	0.0683464	0.331027
hsa-let-7c-5p|0	0.732913	3.19994	0.0736409	0.354534
hsa-miR-1253|0	0.597495	3.18187	0.0744594	0.356342
hsa-miR-421|0	0.826777	3.14409	0.0762025	0.362526
hsa-miR-27a-3p|0	-0.597522	3.02792	0.0818427	0.386802
hsa-miR-548d-3p|0	-0.967629	3.01952	0.0822677	0.386802
hsa-miR-574-5p|0	0.577738	2.96535	0.0850659	0.397634
hsa-miR-10b-5p|0	0.543633	2.95054	0.085849	0.398975
hsa-miR-125b-5p|0	-1.79408	2.86553	0.0904957	0.418153
hsa-let-7d-5p|0	0.545796	2.83562	0.0921954	0.423572
hsa-miR-518b|0	0.857111	2.78554	0.0951186	0.434519
hsa-miR-503-5p|0	0.521723	2.7625	0.0964972	0.438326
hsa-miR-627-3p|0	-39.7181	2.71885	0.0991696	0.447935
hsa-miR-24-3p|0	0.499657	2.66101	0.102835	0.461897
hsa-miR-345-5p|0	-9.63454	2.64967	0.103571	0.462618
hsa-miR-384|0	-19.1615	2.59362	0.107295	0.476603
hsa-miR-33b-5p|0	-15.7723	2.57821	0.108344	0.47862
hsa-miR-423-3p|0	0.483892	2.52869	0.111793	0.491156
hsa-miR-532-5p|0	0.49268	2.51451	0.112803	0.492898
hsa-miR-140-5p|0	0.484191	2.45623	0.117059	0.508734
hsa-miR-107|0	0.474624	2.38639	0.122396	0.526937
hsa-miR-548q|0	-0.592765	2.38431	0.122559	0.526937
hsa-miR-203a-3p|0	0.536261	2.3462	0.125589	0.537093
hsa-miR-191-5p|0	0.462029	2.32687	0.127158	0.540924
hsa-miR-585-3p|0	-0.865792	2.24088	0.134404	0.568741
hsa-miR-29b-3p|0	0.441605	2.18287	0.139554	0.587441
hsa-miR-769-5p|0	0.855037	2.13573	0.143902	0.600724
hsa-miR-375|0	0.486578	2.13252	0.144204	0.600724
hsa-miR-451a|0	-1.63484	2.12367	0.145038	0.601087
hsa-miR-520h|0	0.549344	2.0379	0.153421	0.632566
hsa-miR-542-5p|0	-0.517466	2.01542	0.155708	0.638721
hsa-miR-548aa+hsa-miR-548t-3p|0	-0.534349	1.98006	0.159384	0.650482
hsa-miR-598-3p|0	1.35956	1.92644	0.165148	0.670601
hsa-miR-548ar-5p|0	-0.723722	1.89586	0.168543	0.680946
hsa-miR-361-3p|0	0.428695	1.82131	0.177157	0.712173
hsa-miR-128-3p|0	0.414856	1.81189	0.178282	0.713127
hsa-miR-642a-5p|0	-9.11337	1.80434	0.179189	0.713206
hsa-miR-331-3p|0	0.411575	1.74976	0.185907	0.7363
hsa-miR-1180-3p|0	-2.69327	1.73939	0.187216	0.737853
hsa-miR-2117|0	0.469192	1.56527	0.210895	0.827119
hsa-miR-484|0	-0.435148	1.52375	0.217053	0.847138
hsa-miR-514b-5p|0	-15.788	1.47454	0.224631	0.872481
hsa-miR-4286|0	0.388016	1.42931	0.231877	0.895264
hsa-miR-577|0	0.435866	1.42413	0.232724	0.895264
hsa-miR-324-3p|0	-9.97295	1.37088	0.24166	0.924929
hsa-miR-615-3p|0	0.510022	1.36463	0.242736	0.924929
hsa-miR-502-5p|0	0.388497	1.3412	0.246822	0.93606
hsa-miR-33a-5p|0	0.592165	1.29708	0.254747	0.958833
hsa-miR-187-3p|0	17.7174	1.29455	0.255212	0.958833
hsa-miR-25-3p|0	0.3363	1.27687	0.258482	0.966603
hsa-miR-302b-3p|0	-2.30032	1.24783	0.263968	0.982548
hsa-miR-193b-3p|0	-0.40932	1.23964	0.265541	0.98268
hsa-miR-5196-3p+hsa-miR-6732-3p|0	0.47737	1.23494	0.266448	0.98268
hsa-miR-4485-3p|0	72.4811	1.21463	0.270417	0.992765
hsa-miR-190a-5p|0	0.330611	1.20472	0.272381	0.995428
hsa-miR-376a-3p|0	-14.9623	1.18851	0.275631	1
hsa-miR-4531|0	-0.557051	1.181	0.277152	1
hsa-miR-181a-3p|0	-0.729121	1.12571	0.288693	1
hsa-miR-362-5p|0	0.318416	1.08735	0.29706	1
hsa-miR-186-5p|0	0.312979	1.08411	0.29778	1
hsa-miR-92a-1-5p|0	-2.02785	1.06619	0.301809	1
hsa-miR-3161|0	2.02057	0.95525	0.328387	1
hsa-miR-210-5p|0	-2.88457	0.951125	0.329433	1
hsa-miR-135a-5p|0	-36.2849	0.926494	0.335776	1
hsa-miR-942-5p|0	-79.7592	0.88663	0.346392	1
hsa-miR-7-5p|0	0.536963	0.856988	0.354583	1
hsa-miR-4521|0	10.0747	0.852036	0.355977	1
hsa-miR-10a-5p|0	0.330484	0.841153	0.359067	1
hsa-miR-320e|0	0.295532	0.835315	0.36074	1
hsa-miR-1973|0	8.21379	0.789342	0.374299	1
hsa-miR-193a-3p|0	-0.283769	0.786267	0.375231	1
hsa-miR-548d-5p|0	-14.5147	0.732726	0.392001	1
hsa-miR-587|0	-190.516	0.730089	0.392854	1
hsa-miR-219a-5p|0	-0.954664	0.723827	0.394891	1
hsa-miR-1244|0	-1.6486	0.723586	0.39497	1
hsa-miR-505-3p|0	0.36656	0.688235	0.406765	1
hsa-miR-888-5p|0	-0.507346	0.674748	0.411401	1
hsa-miR-181c-5p|0	-0.411847	0.648092	0.420796	1
hsa-miR-151a-3p|0	0.307093	0.648069	0.420804	1
hsa-miR-410-3p|0	-14.5172	0.646852	0.421241	1
hsa-miR-4532|0	-0.315517	0.620388	0.430903	1
hsa-miR-570-3p|0	-0.278717	0.617756	0.431882	1
hsa-miR-644a|0	-0.275825	0.593356	0.441124	1
hsa-miR-494-3p|0	-0.304884	0.577861	0.447152	1
hsa-miR-613|0	-1.03951	0.573775	0.448763	1
hsa-miR-548y|0	-0.434999	0.56142	0.453689	1
hsa-miR-593-3p|0	-0.780816	0.51041	0.474961	1
hsa-miR-1972|0	-6.33713	0.505414	0.477131	1
hsa-miR-3144-3p|0	-0.310785	0.496844	0.48089	1
hsa-miR-1277-3p|0	-14.2492	0.495068	0.481675	1
hsa-miR-532-3p|0	-0.271625	0.493772	0.482249	1
hsa-miR-567|0	-14.5162	0.48725	0.485156	1
hsa-miR-92a-3p|0	0.214952	0.479677	0.488569	1
hsa-miR-132-3p|0	-0.253745	0.47214	0.492004	1
hsa-miR-125a-3p|0	47.0708	0.470905	0.492571	1
hsa-miR-105-5p|0	44.0595	0.459704	0.497762	1
hsa-miR-190a-3p|0	-43.7595	0.442053	0.506133	1
hsa-miR-302c-3p|0	-40.2339	0.410841	0.521543	1
hsa-miR-147b|0	-12.439	0.397288	0.528493	1
hsa-miR-941|0	-0.218402	0.385304	0.534778	1
hsa-miR-411-5p|0	-0.288323	0.37846	0.538428	1
hsa-miR-512-5p|0	-0.305448	0.373247	0.54124	1
hsa-miR-1297|0	-2.838	0.346734	0.555968	1
hsa-miR-216b-5p|0	-84.556	0.334274	0.563153	1
hsa-miR-4536-5p|0	-0.212003	0.332408	0.564245	1
hsa-miR-582-3p|0	-194.596	0.332308	0.564303	1
hsa-miR-210-3p|0	0.173365	0.320097	0.57155	1
hsa-miR-422a|0	-0.202282	0.319744	0.571762	1
hsa-miR-630|0	-0.365032	0.293797	0.587797	1
hsa-miR-548i|0	-18.2488	0.277522	0.59833	1
hsa-miR-642a-3p|0	0.17325	0.275793	0.599472	1
hsa-miR-92b-3p|0	16.2077	0.268967	0.604026	1
hsa-miR-556-5p|0	-218.973	0.25829	0.611298	1
hsa-miR-429|0	0.155678	0.25694	0.61223	1
hsa-miR-4455|0	0.225115	0.244091	0.621267	1
hsa-miR-877-5p|0	-5.87047	0.239962	0.624234	1
hsa-miR-367-3p|0	0.424071	0.23623	0.626943	1
hsa-miR-181b-5p+hsa-miR-181d-5p|0	0.119844	0.233848	0.628685	1
hsa-miR-128-1-5p|0	-0.281347	0.222558	0.637097	1
hsa-miR-199a-5p|0	-14.8419	0.215983	0.642118	1
hsa-miR-197-3p|0	0.1226	0.13641	0.711877	1
hsa-miR-610|0	-0.429174	0.129271	0.719189	1
hsa-miR-629-5p|0	7.52438	0.12569	0.722944	1
hsa-miR-651-5p|0	-0.177367	0.117038	0.73227	1
hsa-miR-548ah-5p|0	9.20512	0.114939	0.73459	1
hsa-miR-6724-5p|0	0.11575	0.0919087	0.761765	1
hsa-miR-1275|0	-88.4929	0.0678204	0.794537	1
hsa-miR-1257|0	-0.179947	0.0660746	0.79714	1
hsa-miR-140-3p|0	-0.0209592	0.0629583	0.80188	1
hsa-miR-496|0	0.123562	0.0622651	0.802951	1
hsa-miR-4488|0	0.0835314	0.0578409	0.809942	1
hsa-miR-518f-3p|0	46.1633	0.0574321	0.810602	1
hsa-miR-342-3p|0	0.0362424	0.0550164	0.814554	1
hsa-miR-3136-5p|0	-2.98616	0.054299	0.815745	1
hsa-miR-205-5p|0	0.0798269	0.046084	0.830023	1
hsa-miR-603|0	-0.0680565	0.0365059	0.848475	1
hsa-miR-1296-5p|0	1.08324	0.0304437	0.861487	1
hsa-miR-133a-3p|0	0.044623	0.0267203	0.870154	1
hsa-miR-544a|0	54.7563	0.0240866	0.876665	1
hsa-miR-1261|0	86.546	0.0213525	0.883823	1
hsa-miR-142-3p|0	-0.00275508	0.0197058	0.888362	1
hsa-miR-31-5p|0	-0.0271367	0.00664489	0.935031	1
hsa-miR-378d|0	-0.0270808	0.00439827	0.947124	1
hsa-miR-95-3p|0	69.1789	0.00357034	0.952353	1
hsa-miR-299-3p|0	-0.00876162	0.00321942	0.954752	1
hsa-miR-1287-5p|0	-86.9185	0.000307415	0.986011	1
hsa-miR-219a-1-3p|0	-0.14581	0.000183055	0.989205	1
hsa-miR-450a-1-3p|0	34.9085	0.000160602	0.989889	1
hsa-miR-874-5p|0	-50.0778	2.03027e-05	0.996405	1
hsa-miR-5196-5p|0	-0.379629	1.11471e-05	0.997336	1
hsa-miR-197-5p|0	49.9124	1.03172e-05	0.997437	1
hsa-miR-224-5p|0	25.3899	8.24704e-06	0.997709	1
hsa-miR-219a-2-3p|0	152.438	4.93457e-06	0.998228	1
hsa-miR-365b-5p|0	14.4433	4.04083e-06	0.998396	1
hsa-miR-518c-3p|0	-7.28561	3.16858e-06	0.99858	1
hsa-miR-596|0	-653.176	2.53905e-06	0.998729	1
hsa-miR-1908-3p|0	39.7218	2.27123e-06	0.998798	1
hsa-miR-489-3p|0	-44.6315	2.18078e-06	0.998822	1
hsa-miR-548al|0	-29.936	2.04337e-06	0.998859	1
hsa-miR-3180-3p|0	76.7535	2.03203e-06	0.998863	1
hsa-miR-663a|0	-22.2397	1.93129e-06	0.998891	1
hsa-miR-221-5p|0	557.553	1.88533e-06	0.998904	1
hsa-miR-649|0	1193.63	1.86716e-06	0.99891	1
hsa-miR-766-3p|0	417.555	1.83161e-06	0.99892	1
hsa-miR-4451|0	-98.088	1.78493e-06	0.998934	1
hsa-miR-1323|0	58.6101	1.73603e-06	0.998949	1
hsa-miR-551a|0	-57.2794	1.72356e-06	0.998953	1
hsa-miR-301a-5p|0	-88.0687	1.71426e-06	0.998955	1
hsa-miR-617|0	10.5336	1.68908e-06	0.998963	1
hsa-miR-1271-3p|0	302.964	1.65194e-06	0.998974	1
hsa-miR-34c-3p|0	-10.2334	1.6424e-06	0.998977	1
hsa-miR-665|0	693.243	1.62024e-06	0.998984	1
hsa-miR-542-3p|0	162.337	1.55988e-06	0.999003	1
hsa-miR-1202|0	-247.22	1.53078e-06	0.999013	1
hsa-miR-940|0	75.3888	1.53011e-06	0.999013	1
hsa-miR-299-5p|0	-145.156	1.51788e-06	0.999017	1
hsa-miR-1-5p|0	218.882	1.517e-06	0.999017	1
hsa-miR-1295a|0	-226.824	1.50131e-06	0.999022	1
hsa-miR-1301-3p|0	-55.6942	1.50064e-06	0.999023	1
hsa-miR-578|0	-334.189	1.46653e-06	0.999034	1
hsa-miR-134-3p|0	597.045	1.40835e-06	0.999053	1
hsa-miR-503-3p|0	15.5532	1.38202e-06	0.999062	1
hsa-miR-1537-3p|0	23.8655	1.36468e-06	0.999068	1
hsa-miR-1299|0	-35.416	1.35292e-06	0.999072	1
hsa-miR-769-3p|0	-43.1552	1.33849e-06	0.999077	1
hsa-miR-513a-5p|0	-254.47	1.31667e-06	0.999084	1
hsa-miR-579-5p|0	434.198	1.28674e-06	0.999095	1
hsa-miR-1281|0	16.3778	1.2858e-06	0.999095	1
hsa-miR-1279|0	-172.063	1.28309e-06	0.999096	1
hsa-miR-3147|0	86.635	1.27971e-06	0.999097	1
hsa-miR-30a-3p|0	432.53	1.25147e-06	0.999107	1
hsa-miR-548b-3p|0	-143.919	1.22926e-06	0.999115	1
hsa-miR-450b-5p|0	150.321	1.22124e-06	0.999118	1
hsa-miR-1193|0	98.2723	1.20566e-06	0.999124	1
hsa-miR-875-3p|0	126.753	1.18724e-06	0.999131	1
hsa-miR-3150b-3p|0	79.8673	1.16616e-06	0.999138	1
hsa-miR-127-5p|0	-6.67911	1.16086e-06	0.99914	1
hsa-miR-190b|0	1034.8	1.14774e-06	0.999145	1
hsa-miR-519b-5p+hsa-miR-519c-5p+hsa-miR-523-5p+hsa-miR-518e-5p+hsa-miR-522-5p+hsa-miR-519a-5p|0	-175.665	1.14071e-06	0.999148	1
hsa-miR-5010-3p|0	-240.193	1.1153e-06	0.999157	1
hsa-miR-4755-5p|0	23.1233	1.10447e-06	0.999161	1
hsa-miR-519b-3p|0	241.251	1.08989e-06	0.999167	1
hsa-miR-3202|0	-36.7403	1.07476e-06	0.999173	1
hsa-miR-555|0	-33.3293	1.07128e-06	0.999174	1
hsa-miR-370-3p|0	-2.2655	1.01764e-06	0.999195	1
hsa-miR-584-5p|0	1158.35	1.01241e-06	0.999197	1
hsa-miR-595|0	180.996	1.00291e-06	0.999201	1
hsa-miR-380-3p|0	1390.88	1.00286e-06	0.999201	1
hsa-miR-556-3p|0	-454.319	9.95677e-07	0.999204	1
LIG_NEG_C	-23.2702	9.89813e-07	0.999206	1
hsa-miR-499a-3p|0	76.8792	9.8978e-07	0.999206	1
hsa-miR-526a+hsa-miR-518c-5p+hsa-miR-518d-5p|0	494.506	9.86214e-07	0.999208	1
hsa-miR-519e-3p|0	10.2109	9.75923e-07	0.999212	1
hsa-miR-34c-5p|0	52.2508	9.69756e-07	0.999214	1
hsa-miR-181b-2-3p|0	-132.353	9.64858e-07	0.999216	1
hsa-miR-548k|0	20.6487	9.64708e-07	0.999216	1
hsa-miR-1236-3p|0	142.179	9.62261e-07	0.999217	1
hsa-miR-614|0	183.414	9.56358e-07	0.99922	1
hsa-miR-1262|0	438.421	9.44821e-07	0.999224	1
hsa-miR-2053|0	12.8418	9.44221e-07	0.999225	1
hsa-miR-339-3p|0	62.8648	9.41736e-07	0.999226	1
hsa-miR-638|0	446.378	9.3786e-07	0.999227	1
hsa-miR-217|0	-1.81422	9.34931e-07	0.999229	1
hsa-miR-548o-3p+hsa-miR-548ah-3p+hsa-miR-548av-3p|0	-70.3566	9.31786e-07	0.99923	1
hsa-miR-1203|0	-0.0489401	9.25333e-07	0.999232	1
hsa-miR-3190-3p|0	188.947	9.21775e-07	0.999234	1
hsa-miR-431-5p|0	619.312	9.1137e-07	0.999238	1
hsa-miR-765|0	109.721	9.08109e-07	0.99924	1
hsa-miR-520a-5p|0	704.967	9.06466e-07	0.99924	1
hsa-miR-1252-5p|0	-92.9961	9.02775e-07	0.999242	1
hsa-miR-548ad-3p|0	-152.62	8.98018e-07	0.999244	1
hsa-miR-660-3p|0	-145.253	8.92411e-07	0.999246	1
hsa-miR-337-5p|0	410.126	8.89934e-07	0.999247	1
hsa-miR-3180|0	226.191	8.88238e-07	0.999248	1
hsa-miR-654-3p|0	424.434	8.87069e-07	0.999249	1
hsa-miR-1469|0	264.014	8.86671e-07	0.999249	1
hsa-miR-885-3p|0	354.42	8.77842e-07	0.999252	1
hsa-miR-548z+hsa-miR-548h-3p|0	43.1714	8.74926e-07	0.999254	1
hsa-miR-3605-5p|0	-115.096	8.66459e-07	0.999257	1
hsa-miR-892b|0	206.46	8.64698e-07	0.999258	1
hsa-miR-6720-3p|0	602.523	8.63503e-07	0.999259	1
hsa-miR-562|0	-15.664	8.58579e-07	0.999261	1
hsa-miR-199a-3p+hsa-miR-199b-3p|0	21.621	8.25076e-07	0.999275	1
hsa-miR-1249-3p|0	441.916	8.19932e-07	0.999278	1
hsa-miR-433-5p|0	11.5836	8.19627e-07	0.999278	1
hsa-miR-5010-5p|0	310.705	8.15568e-07	0.999279	1
hsa-miR-2110|0	-38.0729	8.06749e-07	0.999283	1
hsa-miR-338-5p|0	-11.4902	8.06303e-07	0.999284	1
hsa-miR-147a|0	87.7256	8.03648e-07	0.999285	1
hsa-miR-887-5p|0	598.191	8.02612e-07	0.999285	1
hsa-miR-330-3p|0	-9.67789	8.01976e-07	0.999285	1
hsa-miR-1245a|0	760.251	7.98114e-07	0.999287	1
hsa-miR-616-3p|0	-121.793	7.97238e-07	0.999288	1
hsa-miR-922|0	409.042	7.93968e-07	0.999289	1
hsa-miR-499b-3p|0	89.4216	7.93959e-07	0.999289	1
hsa-miR-1322|0	570.672	7.92006e-07	0.99929	1
hsa-miR-761|0	180.459	7.89789e-07	0.999291	1
hsa-miR-568|0	187.938	7.86117e-07	0.999293	1
hsa-miR-1303|0	-335.431	7.85934e-07	0.999293	1
hsa-miR-381-5p|0	964.899	7.84234e-07	0.999293	1
hsa-miR-548m|0	130.671	7.58682e-07	0.999305	1
hsa-miR-499b-5p|0	-195.414	7.45707e-07	0.999311	1
hsa-miR-449c-5p|0	542.997	7.43336e-07	0.999312	1
hsa-miR-889-3p|0	348.625	7.40604e-07	0.999313	1
hsa-miR-522-3p|0	37.7271	7.39547e-07	0.999314	1
hsa-miR-1285-3p|0	-12.3268	7.34468e-07	0.999316	1
hsa-miR-345-3p|0	-460.273	7.28394e-07	0.999319	1
hsa-miR-526b-5p|0	370.452	7.26059e-07	0.99932	1
hsa-miR-4787-3p|0	39.5409	7.2386e-07	0.999321	1
hsa-miR-576-5p|0	-18.8684	7.23348e-07	0.999321	1
hsa-miR-137|0	331.806	7.22056e-07	0.999322	1
hsa-miR-129-5p|0	-39.4842	7.2109e-07	0.999322	1
hsa-miR-891a-5p|0	151.657	7.14081e-07	0.999326	1
hsa-miR-3192-5p|0	255.913	7.13642e-07	0.999326	1
hsa-miR-382-3p|0	-95.6931	7.08684e-07	0.999328	1
hsa-miR-1255a|0	971.093	7.00959e-07	0.999332	1
hsa-miR-521|0	1591.29	7.00092e-07	0.999332	1
hsa-miR-184|0	806.563	6.98531e-07	0.999333	1
hsa-miR-1185-2-3p|0	-221.086	6.97551e-07	0.999334	1
hsa-miR-139-5p|0	-191.31	6.95213e-07	0.999335	1
hsa-miR-651-3p|0	148.689	6.94061e-07	0.999335	1
hsa-miR-934|0	90.458	6.87853e-07	0.999338	1
hsa-miR-1266-5p|0	466.08	6.83617e-07	0.99934	1
hsa-miR-4707-5p|0	73.6772	6.81183e-07	0.999341	1
hsa-miR-4461|0	653.559	6.74899e-07	0.999345	1
hsa-miR-374c-5p|0	-45.6669	6.74713e-07	0.999345	1
hsa-miR-296-3p|0	1.53872	6.73632e-07	0.999345	1
hsa-miR-1245b-5p|0	47.905	6.65814e-07	0.999349	1
hsa-miR-548ai+hsa-miR-570-5p|0	89.6993	6.55924e-07	0.999354	1
hsa-miR-346|0	215.653	6.51146e-07	0.999356	1
hsa-miR-326|0	28.3292	6.48516e-07	0.999357	1
hsa-miR-936|0	124.223	6.44376e-07	0.99936	1
hsa-miR-661|0	67.4499	6.44175e-07	0.99936	1
hsa-miR-509-3-5p|0	-17.2616	6.37799e-07	0.999363	1
hsa-miR-370-5p|0	544.051	6.36021e-07	0.999364	1
hsa-miR-675-5p|0	1220.4	6.34046e-07	0.999365	1
hsa-miR-323b-3p|0	334.256	6.31004e-07	0.999366	1
hsa-miR-3196|0	77.2189	6.30081e-07	0.999367	1
hsa-miR-450a-2-3p|0	331.321	6.26531e-07	0.999368	1
hsa-miR-3127-5p|0	333.334	6.17372e-07	0.999373	1
hsa-miR-628-5p|0	540.115	6.15122e-07	0.999374	1
hsa-miR-433-3p|0	702.593	6.08727e-07	0.999377	1
hsa-miR-513c-5p|0	171.043	6.05438e-07	0.999379	1
hsa-miR-4421|0	458.296	6.05419e-07	0.999379	1
hsa-miR-491-3p|0	185.204	6.04721e-07	0.99938	1
hsa-miR-129-2-3p|0	-306.011	5.99489e-07	0.999382	1
hsa-miR-520e|0	-765.06	5.93224e-07	0.999385	1
hsa-miR-3182|0	-75.9093	5.93075e-07	0.999386	1
hsa-miR-138-5p|0	26.6298	5.92447e-07	0.999386	1
hsa-miR-582-5p|0	261.666	5.89747e-07	0.999387	1
hsa-miR-520f-3p|0	-135.836	5.89172e-07	0.999388	1
hsa-miR-1908-5p|0	-79.0869	5.82997e-07	0.999391	1
hsa-miR-6503-5p|0	289.764	5.80715e-07	0.999392	1
hsa-miR-591|0	325.359	5.78921e-07	0.999393	1
hsa-miR-301b-5p|0	193.523	5.77998e-07	0.999393	1
hsa-miR-3918|0	259.738	5.75992e-07	0.999394	1
hsa-miR-1287-3p|0	284.699	5.74292e-07	0.999395	1
hsa-miR-650|0	2601.89	5.72401e-07	0.999396	1
hsa-miR-539-3p|0	609.747	5.69327e-07	0.999398	1
hsa-miR-1245b-3p|0	133.83	5.65755e-07	0.9994	1
hsa-miR-100-5p|0	84.6915	5.65496e-07	0.9994	1
hsa-miR-4707-3p|0	125.366	5.64509e-07	0.999401	1
hsa-miR-520c-3p|0	101.237	5.61138e-07	0.999402	1
hsa-miR-491-5p|0	102.683	5.51496e-07	0.999407	1
hsa-miR-449b-5p|0	-1.37248	5.50689e-07	0.999408	1
hsa-miR-376b-3p|0	90.8698	5.50019e-07	0.999408	1
hsa-miR-580-3p|0	623.598	5.49333e-07	0.999409	1
hsa-miR-208b-3p|0	603.584	5.48944e-07	0.999409	1
hsa-miR-98-3p|0	179.506	5.47436e-07	0.99941	1
hsa-miR-487b-5p|0	127.39	5.46053e-07	0.99941	1
hsa-miR-4435|0	640.893	5.45207e-07	0.999411	1
hsa-miR-181d-3p|0	68.4364	5.37142e-07	0.999415	1
hsa-miR-152-5p|0	273.229	5.36347e-07	0.999416	1
hsa-miR-1270|0	979.918	5.32897e-07	0.999418	1
hsa-miR-409-5p|0	148.591	5.29453e-07	0.999419	1
hsa-miR-3185|0	228.288	5.28169e-07	0.99942	1
hsa-miR-331-5p|0	-12.7167	5.15938e-07	0.999427	1
hsa-miR-3934-5p|0	178.427	5.11226e-07	0.99943	1
hsa-miR-770-5p|0	138.386	5.11202e-07	0.99943	1
hsa-miR-519c-3p|0	67.6086	5.09475e-07	0.99943	1
hsa-miR-5001-5p|0	-226.658	5.0585e-07	0.999433	1
hsa-miR-571|0	711.26	4.96128e-07	0.999438	1
hsa-miR-671-5p|0	121.787	4.96082e-07	0.999438	1
hsa-miR-3690|0	3.49445	4.89053e-07	0.999442	1
hsa-miR-378b|0	-240.076	4.85682e-07	0.999444	1
hsa-miR-3179|0	-142.359	4.8476e-07	0.999444	1
hsa-miR-3164|0	70.5509	4.79017e-07	0.999448	1
hsa-miR-504-5p|0	35.3726	4.74405e-07	0.99945	1
hsa-miR-376a-2-5p|0	30.1812	4.73085e-07	0.999451	1
hsa-miR-485-5p|0	211.876	4.71918e-07	0.999452	1
hsa-miR-99a-5p|0	94.7749	4.64965e-07	0.999456	1
hsa-miR-506-5p|0	1326.88	4.6109e-07	0.999458	1
hsa-miR-1248|0	606.1	4.58165e-07	0.99946	1
hsa-miR-485-3p|0	245.298	4.55121e-07	0.999462	1
hsa-miR-1183|0	24.7554	4.49061e-07	0.999465	1
hsa-miR-211-3p|0	264.752	4.47628e-07	0.999466	1
hsa-miR-499a-5p|0	-74.5382	4.46414e-07	0.999467	1
hsa-miR-624-3p|0	27.5877	4.43285e-07	0.999469	1
hsa-miR-3916|0	577.982	4.37409e-07	0.999472	1
hsa-miR-767-5p|0	-13.9864	4.36157e-07	0.999473	1
hsa-miR-671-3p|0	33.9966	4.35154e-07	0.999474	1
hsa-miR-507|0	203.309	4.30079e-07	0.999477	1
hsa-miR-589-5p|0	-6.16683	4.24322e-07	0.99948	1
hsa-miR-325|0	-27.7043	4.23489e-07	0.999481	1
hsa-miR-520a-3p|0	11.0818	4.20245e-07	0.999483	1
hsa-miR-23c|0	-191.893	4.1828e-07	0.999484	1
hsa-miR-133b|0	60.7369	4.17928e-07	0.999484	1
hsa-miR-328-5p|0	22.4029	4.13074e-07	0.999487	1
hsa-miR-3131|0	105.96	4.13027e-07	0.999487	1
hsa-miR-876-5p|0	559.486	4.10958e-07	0.999489	1
hsa-miR-377-3p|0	-79.9186	4.10628e-07	0.999489	1
hsa-miR-4787-5p|0	46.4517	4.09729e-07	0.999489	1
hsa-miR-1258|0	21.9952	4.08828e-07	0.99949	1
hsa-miR-561-5p|0	-257.942	4.02007e-07	0.999494	1
hsa-miR-548ar-3p|0	-35.097	4.01986e-07	0.999494	1
hsa-miR-490-5p|0	-9.04368	4.01372e-07	0.999495	1
hsa-miR-3065-3p|0	285.422	4.01275e-07	0.999495	1
hsa-miR-3614-5p|0	351.272	3.97273e-07	0.999497	1
hsa-miR-323a-5p|0	315.492	3.96366e-07	0.999498	1
hsa-miR-1264|0	130.618	3.79163e-07	0.999509	1
hsa-miR-381-3p|0	256.684	3.71922e-07	0.999513	1
hsa-miR-523-3p|0	399.565	3.71786e-07	0.999513	1
hsa-miR-4741|0	44.2443	3.71426e-07	0.999514	1
hsa-miR-3151-5p|0	271.197	3.70069e-07	0.999515	1
hsa-miR-136-5p|0	45.5906	3.68261e-07	0.999516	1
hsa-miR-513c-3p|0	774.985	3.64794e-07	0.999518	1
hsa-miR-487b-3p|0	343.937	3.63096e-07	0.999519	1
hsa-miR-515-3p|0	17.0782	3.58785e-07	0.999522	1
hsa-miR-25-5p|0	535.767	3.56146e-07	0.999524	1
hsa-miR-514a-5p|0	-1.81564	3.5582e-07	0.999524	1
hsa-miR-1298-5p|0	4.91099	3.50766e-07	0.999527	1
hsa-miR-4647|0	75.4608	3.50473e-07	0.999528	1
hsa-miR-631|0	27.4779	3.49741e-07	0.999528	1
hsa-miR-1910-3p|0	332.893	3.42556e-07	0.999533	1
hsa-miR-448|0	-78.9435	3.38697e-07	0.999536	1
hsa-miR-494-5p|0	12.6214	3.38688e-07	0.999536	1
hsa-miR-664b-5p|0	13.7136	3.37571e-07	0.999536	1
hsa-miR-490-3p|0	-26.538	3.35423e-07	0.999538	1
hsa-miR-202-3p|0	517.823	3.29709e-07	0.999542	1
hsa-miR-518d-3p|0	898.393	3.19713e-07	0.999549	1
hsa-miR-1271-5p|0	155.251	3.16602e-07	0.999551	1
hsa-miR-3180-5p|0	40.3791	3.15538e-07	0.999552	1
hsa-miR-605-5p|0	78.2747	3.11766e-07	0.999554	1
hsa-miR-1909-3p|0	486.501	3.06156e-07	0.999559	1
hsa-miR-1976|0	52.8509	3.01956e-07	0.999562	1
hsa-miR-664b-3p|0	326.523	2.9936e-07	0.999563	1
hsa-miR-563|0	286.407	2.94102e-07	0.999567	1
hsa-miR-553|0	11.1468	2.90785e-07	0.99957	1
hsa-miR-376c-5p|0	74.8283	2.8674e-07	0.999573	1
hsa-miR-604|0	254.372	2.86487e-07	0.999573	1
hsa-miR-323b-5p|0	515.435	2.8508e-07	0.999574	1
hsa-miR-376c-3p|0	574.54	2.84835e-07	0.999574	1
hsa-miR-551b-3p|0	232.406	2.84024e-07	0.999575	1
hsa-miR-487a-3p|0	110.417	2.72498e-07	0.999583	1
hsa-miR-520g-3p|0	-45.7384	2.64219e-07	0.99959	1
hsa-miR-383-5p|0	145.608	2.63624e-07	0.99959	1
hsa-miR-211-5p|0	897.853	2.63336e-07	0.999591	1
hsa-miR-3144-5p|0	362.747	2.56478e-07	0.999596	1
hsa-miR-513a-3p|0	-51.0436	2.5447e-07	0.999598	1
hsa-miR-1276|0	-41.696	2.53347e-07	0.999598	1
hsa-miR-6511a-5p|0	388.799	2.52515e-07	0.999599	1
hsa-miR-154-5p|0	1037.34	2.51985e-07	0.999599	1
hsa-miR-637|0	214.288	2.50294e-07	0.999601	1
hsa-miR-652-5p|0	104.471	2.49774e-07	0.999601	1
hsa-miR-450b-3p|0	149.469	2.48988e-07	0.999602	1
hsa-miR-206|0	-205.186	2.4854e-07	0.999602	1
hsa-miR-188-3p|0	99.0255	2.44999e-07	0.999605	1
hsa-miR-323a-3p|0	-2.27426	2.44894e-07	0.999605	1
hsa-miR-766-5p|0	586.569	2.42954e-07	0.999607	1
hsa-miR-548e-5p|0	245.318	2.35119e-07	0.999613	1
hsa-miR-320b|0	58.3461	2.33603e-07	0.999614	1
hsa-miR-512-3p|0	627.791	2.31188e-07	0.999616	1
hsa-miR-369-3p|0	191.781	2.30434e-07	0.999617	1
hsa-miR-520b|0	327.426	2.26327e-07	0.99962	1
hsa-miR-599|0	103.342	2.25968e-07	0.999621	1
hsa-miR-483-5p|0	575.681	2.22823e-07	0.999623	1
hsa-miR-409-3p|0	231.624	2.22589e-07	0.999624	1
hsa-miR-1306-3p|0	267.072	2.21055e-07	0.999625	1
hsa-miR-1910-5p|0	347.564	2.20469e-07	0.999625	1
hsa-miR-127-3p|0	87.9102	2.17319e-07	0.999628	1
hsa-miR-564|0	49.8594	2.171e-07	0.999628	1
hsa-miR-515-5p|0	158.922	2.14826e-07	0.99963	1
hsa-miR-641|0	81.6464	2.14492e-07	0.99963	1
hsa-miR-545-3p|0	-87.1474	2.12085e-07	0.999633	1
hsa-miR-146b-3p|0	-49.1513	2.10318e-07	0.999634	1
hsa-miR-1296-3p|0	55.7592	2.09031e-07	0.999635	1
hsa-miR-892a|0	-0.403002	2.05478e-07	0.999638	1
hsa-miR-548h-5p|0	-130.854	2.02528e-07	0.999641	1
hsa-miR-1224-3p|0	213.177	2.01188e-07	0.999642	1
hsa-miR-133a-5p|0	163.092	1.99826e-07	0.999643	1
hsa-miR-1205|0	485.65	1.96387e-07	0.999646	1
hsa-miR-4448|0	31.0554	1.96272e-07	0.999647	1
hsa-miR-3605-3p|0	334.51	1.90291e-07	0.999652	1
hsa-miR-3614-3p|0	109.051	1.88923e-07	0.999653	1
hsa-miR-3140-5p|0	141.517	1.80095e-07	0.999661	1
hsa-miR-298|0	-72.9971	1.77807e-07	0.999664	1
hsa-miR-802|0	234.764	1.76893e-07	0.999664	1
hsa-miR-758-3p+hsa-miR-411-3p|0	219.288	1.69294e-07	0.999672	1
hsa-miR-2113|0	385.152	1.69013e-07	0.999672	1
hsa-miR-188-5p|0	43.2491	1.68622e-07	0.999672	1
hsa-miR-3065-5p|0	115.856	1.66487e-07	0.999674	1
hsa-miR-329-5p|0	-230.66	1.61666e-07	0.999679	1
hsa-miR-648|0	-49.5162	1.59527e-07	0.999681	1
hsa-miR-517b-3p|0	35.4828	1.54008e-07	0.999687	1
hsa-miR-554|0	784.797	1.495e-07	0.999691	1
hsa-miR-4458|0	182.472	1.49337e-07	0.999692	1
hsa-miR-3613-3p|0	106.192	1.4779e-07	0.999693	1
hsa-miR-6511a-3p|0	19.2761	1.47094e-07	0.999694	1
hsa-miR-2682-5p|0	-18.6731	1.46356e-07	0.999695	1
hsa-miR-182-3p|0	9.5398	1.42172e-07	0.999699	1
hsa-miR-508-5p|0	282.123	1.34892e-07	0.999707	1
hsa-miR-548l|0	434.584	1.26956e-07	0.999716	1
hsa-miR-1249-5p|0	-112.18	1.23831e-07	0.999719	1
hsa-miR-4431|0	86.0331	1.23104e-07	0.99972	1
hsa-miR-655-3p|0	344.983	1.18614e-07	0.999725	1
hsa-miR-1254|0	182.337	1.12563e-07	0.999732	1
hsa-miR-208b-5p|0	10.1794	1.03498e-07	0.999743	1
hsa-miR-550a-5p|0	275.447	1.0145e-07	0.999746	1
hsa-miR-488-3p|0	-23.4933	1.00805e-07	0.999747	1
hsa-miR-300|0	159.27	9.84053e-08	0.99975	1
hsa-miR-329-3p|0	298.037	9.61779e-08	0.999753	1
hsa-miR-1302|0	263.7	9.52184e-08	0.999754	1
LIG_NEG_A	93.5153	9.1454e-08	0.999759	1
hsa-miR-1291|0	133.495	9.11896e-08	0.999759	1
hsa-miR-517a-3p|0	12.5738	9.09429e-08	0.999759	1
hsa-miR-509-3p|0	28.0242	9.05266e-08	0.99976	1
hsa-miR-525-5p|0	32.509	8.35926e-08	0.999769	1
hsa-miR-548a-3p|0	8.19371	8.24828e-08	0.999771	1
hsa-miR-654-5p|0	84.19	8.20385e-08	0.999771	1
hsa-miR-1289|0	225.425	7.91097e-08	0.999776	1
hsa-miR-566|0	-36.7493	7.5835e-08	0.99978	1
hsa-miR-374a-3p|0	-2.26064	7.43428e-08	0.999782	1
hsa-miR-128-2-5p|0	36.3374	7.03003e-08	0.999788	1
hsa-miR-4425|0	68.7231	6.49968e-08	0.999797	1
hsa-miR-924|0	9.2924	6.40841e-08	0.999798	1
hsa-miR-124-3p|0	270.599	6.11685e-08	0.999803	1
hsa-miR-548v|0	211.38	6.06201e-08	0.999804	1
hsa-miR-506-3p|0	220.969	5.97779e-08	0.999805	1
hsa-miR-330-5p|0	63.8572	5.93975e-08	0.999806	1
hsa-miR-1304-3p|0	-19.1378	5.91826e-08	0.999806	1
hsa-miR-760|0	-122.515	5.77581e-08	0.999808	1
hsa-miR-1288-3p|0	26.3162	5.70528e-08	0.999809	1
hsa-miR-939-5p|0	256.606	4.93505e-08	0.999823	1
hsa-miR-297|0	389.301	4.79029e-08	0.999825	1
hsa-miR-3168|0	89.1689	4.74847e-08	0.999826	1
hsa-miR-590-3p|0	35.1789	4.18636e-08	0.999837	1
hsa-miR-513b-5p|0	20.536	4.01749e-08	0.99984	1
hsa-miR-885-5p|0	-58.7704	3.81822e-08	0.999844	1
hsa-miR-151b|0	-63.249	3.66556e-08	0.999847	1
hsa-miR-3130-3p|0	4.1842	3.34162e-08	0.999854	1
hsa-miR-937-3p|0	-3.69051	2.60109e-08	0.999871	1
hsa-miR-1278|0	301.644	2.58037e-08	0.999872	1
hsa-miR-1233-3p|0	1.99303	2.50864e-08	0.999874	1
hsa-miR-492|0	256.292	2.42876e-08	0.999876	1
hsa-miR-516a-5p|0	158.973	2.19854e-08	0.999882	1
hsa-miR-887-3p|0	310.723	2.04932e-08	0.999886	1
hsa-miR-142-5p|0	48.4123	1.9965e-08	0.999887	1
hsa-miR-1286|0	199.882	1.35929e-08	0.999907	1
hsa-miR-606|0	282.13	1.87856e-09	0.999965	1
hsa-miR-572|0	113.296	1.42836e-09	0.99997	1
hsa-miR-876-3p|0	195.299	4.30873e-10	0.999983	1
hsa-miR-517c-3p+hsa-miR-519a-3p|0	-31.7766	1.68939e-10	0.99999	1
hsa-miR-34b-3p|0	222.835	0	1	1
hsa-miR-134-5p+hsa-miR-6728-5p|0	227.6	0	1	1
hsa-miR-139-3p|0	76.4479	0	1	1
hsa-miR-144-3p|0	-27.6817	0	1	1
hsa-miR-145-5p|0	163.354	0	1	1
hsa-miR-149-5p|0	-0.0318529	0	1	1
hsa-miR-153-3p|0	366.438	0	1	1
hsa-miR-181a-2-3p|0	-35.0405	0	1	1
hsa-miR-196a-3p|0	130.365	0	1	1
hsa-miR-198|0	-44.4113	0	1	1
hsa-miR-199b-5p|0	-92.5429	0	1	1
hsa-miR-203a-5p|0	-0.705798	0	1	1
hsa-miR-204-5p|0	318.456	0	1	1
hsa-miR-208a-3p|0	-1.11375	0	1	1
hsa-miR-212-3p|0	-270.724	0	1	1
hsa-miR-214-3p|0	-1.79357	0	1	1
hsa-miR-216a-5p|0	5.21456	0	1	1
hsa-miR-219b-3p|0	-31.7293	0	1	1
hsa-miR-223-3p|0	168.296	0	1	1
hsa-miR-302e|0	-21.6975	0	1	1
hsa-miR-320c|0	-224.181	0	1	1
hsa-miR-320d|0	18.8587	0	1	1
hsa-miR-328-3p|0	21.3383	0	1	1
hsa-miR-363-5p|0	134.827	0	1	1
hsa-miR-369-5p|0	-2.43293	0	1	1
hsa-miR-378c|0	129.876	0	1	1
hsa-miR-378f|0	-1.53565	0	1	1
hsa-miR-382-5p|0	-11.2697	0	1	1
hsa-miR-412-3p|0	2.02276	0	1	1
hsa-miR-432-5p|0	17.2246	0	1	1
hsa-miR-449a|0	108.043	0	1	1
hsa-miR-486-3p|0	-32.1988	0	1	1
hsa-miR-493-3p|0	170.619	0	1	1
hsa-miR-495-3p|0	14.9284	0	1	1
hsa-miR-495-5p|0	15.0724	0	1	1
hsa-miR-497-5p|0	75.2334	0	1	1
hsa-miR-498|0	40.9734	0	1	1
hsa-miR-504-3p|0	-30.3952	0	1	1
hsa-miR-508-3p|0	13.9606	0	1	1
hsa-miR-510-3p|0	-154.336	0	1	1
hsa-miR-510-5p|0	35.4426	0	1	1
hsa-miR-511-5p|0	2.35268	0	1	1
hsa-miR-514a-3p|0	25.6048	0	1	1
hsa-miR-514b-3p|0	3.39165	0	1	1
hsa-miR-516a-3p+hsa-miR-516b-3p|0	124.418	0	1	1
hsa-miR-516b-5p|0	32.2759	0	1	1
hsa-miR-518e-3p|0	176.296	0	1	1
hsa-miR-519d-3p|0	11.1974	0	1	1
hsa-miR-520d-3p|0	22.7491	0	1	1
hsa-miR-520d-5p+hsa-miR-527+hsa-miR-518a-5p|0	2.24335	0	1	1
hsa-miR-525-3p|0	20.3668	0	1	1
hsa-miR-539-5p|0	22.7761	0	1	1
hsa-miR-541-3p|0	24.428	0	1	1
hsa-miR-543|0	88.5774	0	1	1
hsa-miR-548ak|0	-41.6261	0	1	1
hsa-miR-548c-5p+hsa-miR-548o-5p+hsa-miR-548am-5p|0	12.2045	0	1	1
hsa-miR-548e-3p|0	-3.07726	0	1	1
hsa-miR-548j-3p|0	86.0546	0	1	1
hsa-miR-548j-5p|0	0.453792	0	1	1
hsa-miR-561-3p|0	-119.768	0	1	1
hsa-miR-573|0	232.148	0	1	1
hsa-miR-576-3p|0	-61.8199	0	1	1
hsa-miR-584-3p|0	40.1141	0	1	1
hsa-miR-592|0	-27.7054	0	1	1
hsa-miR-607|0	126.4	0	1	1
hsa-miR-608|0	90.1967	0	1	1
hsa-miR-615-5p|0	-18.9071	0	1	1
hsa-miR-619-3p|0	-43.1813	0	1	1
hsa-miR-620|0	-55.4941	0	1	1
hsa-miR-626|0	40.3813	0	1	1
hsa-miR-628-3p|0	-104.514	0	1	1
hsa-miR-639|0	200.316	0	1	1
hsa-miR-640|0	33.4163	0	1	1
hsa-miR-643|0	14.7007	0	1	1
hsa-miR-708-5p|0	-33.2559	0	1	1
hsa-miR-744-5p|0	49.9402	0	1	1
hsa-miR-758-5p|0	-101.998	0	1	1
hsa-miR-764|0	35.8106	0	1	1
hsa-miR-767-3p|0	-30.1198	0	1	1
hsa-miR-890|0	-530.881	0	1	1
hsa-miR-891b|0	1.41605	0	1	1
hsa-miR-933|0	22.3007	0	1	1
hsa-miR-935|0	20.0533	0	1	1
hsa-miR-942-3p|0	42.1218	0	1	1
hsa-miR-1178-3p|0	129.036	0	1	1
hsa-miR-1185-1-3p|0	-131.564	0	1	1
hsa-miR-1185-5p|0	67.4158	0	1	1
hsa-miR-1197|0	-21.6905	0	1	1
hsa-miR-1200|0	-4.30392	0	1	1
hsa-miR-1204|0	-163.004	0	1	1
hsa-miR-1224-5p|0	-51.7098	0	1	1
hsa-miR-1226-3p|0	-143.166	0	1	1
hsa-miR-1228-3p|0	-58.4103	0	1	1
hsa-miR-1255b-5p|0	157.742	0	1	1
hsa-miR-1268b|0	68.0176	0	1	1
hsa-miR-1269a|0	122.057	0	1	1
hsa-miR-1269b|0	-141.362	0	1	1
hsa-miR-1272|0	77.916	0	1	1
hsa-miR-1273c|0	36.6411	0	1	1
hsa-miR-1293|0	121.129	0	1	1
hsa-miR-1304-5p|0	51.1063	0	1	1
hsa-miR-1306-5p|0	-8.11666	0	1	1
hsa-miR-1307-5p|0	-147.491	0	1	1
hsa-miR-1827|0	-7.10705	0	1	1
hsa-miR-2278|0	201.947	0	1	1
hsa-miR-3074-3p|0	-42.6177	0	1	1
hsa-miR-3140-3p|0	-76.9676	0	1	1
hsa-miR-3158-3p|0	-123.256	0	1	1
hsa-miR-3613-5p|0	-55.7203	0	1	1
hsa-miR-3615|0	-14.9452	0	1	1
hsa-miR-3928-3p|0	23.8047	0	1	1
hsa-miR-4524a-5p|0	-159.045	0	1	1
hsa-miR-4536-3p|0	-38.6508	0	1	1
hsa-miR-4792|0	52.84	0	1	1
hsa-miR-5001-3p|0	2.99267	0	1	1
hsa-miR-6503-3p|0	15.9925	0	1	1
LIG_NEG_B	11.8327	0	1	1

## Sheet: HPPA+_c1vsDMEM+
	logFC	lr	pvalue	qvalue
hsa-miR-1260b|0	14.0236	116.458	0	0
hsa-miR-548g-3p|0	13.7705	51.3599	7.6894e-13	1.71807e-10
hsa-miR-2116-5p|0	3.57556	51.3343	7.79043e-13	1.71807e-10
hsa-miR-6721-5p|0	-32.791	51.1521	8.54761e-13	1.71807e-10
hsa-miR-627-3p|0	28.9074	45.3949	1.61055e-11	2.58976e-09
hsa-miR-548a-5p|0	8.11541	44.4675	2.58619e-11	3.23367e-09
hsa-miR-944|0	4.02804	44.3012	2.81538e-11	3.23367e-09
hsa-miR-520d-5p+hsa-miR-527+hsa-miR-518a-5p|0	21.3077	43.2292	4.86884e-11	4.89318e-09
hsa-miR-302a-5p|0	22.3421	42.6915	6.40905e-11	5.25257e-09
hsa-miR-888-5p|0	3.69314	42.654	6.53305e-11	5.25257e-09
hsa-miR-570-3p|0	2.31811	41.0274	1.50109e-10	1.09716e-08
hsa-miR-656-3p|0	3.02873	38.3989	5.76642e-10	3.8635e-08
hsa-miR-585-3p|0	3.66879	36.7444	1.34674e-09	8.32909e-08
hsa-miR-556-5p|0	8.60048	35.6134	2.40627e-09	1.38189e-07
hsa-miR-1297|0	20.7898	33.5442	6.96621e-09	3.73389e-07
hsa-miR-873-5p|0	36.564	32.4983	1.19298e-08	5.9947e-07
hsa-miR-549a|0	2.43153	31.1974	2.33076e-08	1.10231e-06
hsa-miR-1250-5p|0	113.04	29.2254	6.44285e-08	2.8778e-06
hsa-miR-644a|0	1.91428	27.9308	1.25732e-07	5.18211e-06
hsa-miR-363-3p|0	-2.97387	27.8825	1.28908e-07	5.18211e-06
hsa-miR-548n|0	2.07922	27.4571	1.60618e-07	6.14936e-06
hsa-miR-593-3p|0	5.47505	27.0164	2.01736e-07	7.37253e-06
hsa-miR-195-5p|0	2.13075	26.196	3.08459e-07	1.07827e-05
hsa-miR-874-3p|0	8.23002	26.0152	3.38733e-07	1.13475e-05
hsa-miR-3136-5p|0	20.1057	25.2483	5.04051e-07	1.62103e-05
hsa-miR-1290|0	2.75839	25.1467	5.31306e-07	1.64296e-05
hsa-miR-544a|0	43.5765	24.3563	8.00629e-07	2.3841e-05
hsa-miR-942-5p|0	23.2375	23.8914	1.01926e-06	2.92675e-05
hsa-miR-105-5p|0	25.3022	23.1778	1.47694e-06	4.09469e-05
hsa-miR-548d-3p|0	2.74736	23.0516	1.57709e-06	4.2266e-05
hsa-miR-514b-5p|0	17.0258	22.9215	1.68753e-06	4.37669e-05
hsa-miR-337-3p|0	3.06754	22.4069	2.20583e-06	5.54214e-05
hsa-miR-548q|0	1.81578	21.981	2.75363e-06	6.70885e-05
hsa-miR-601|0	3.31823	21.3975	3.73253e-06	8.82633e-05
hsa-miR-524-3p|0	34.8897	21.226	4.08188e-06	9.37665e-05
hsa-miR-147b|0	72.0851	20.8073	5.07894e-06	0.00011343
hsa-miR-27a-3p|0	1.57582	20.5625	5.7716e-06	0.000125415
hsa-miR-542-5p|0	1.69586	20.4556	6.10298e-06	0.000129126
hsa-miR-422a|0	1.65038	20.3165	6.56321e-06	0.000135303
hsa-miR-101-3p|0	4.23367	19.8926	8.19188e-06	0.000164657
hsa-miR-367-3p|0	36.0665	19.6924	9.09643e-06	0.000178379
hsa-miR-371b-5p|0	3.17862	19.6134	9.48005e-06	0.000181475
hsa-miR-1244|0	22.9883	19.5116	9.99931e-06	0.000186865
hsa-miR-193b-3p|0	1.65206	19.4687	1.02264e-05	0.000186865
hsa-miR-1915-3p|0	3.03053	18.924	1.36033e-05	0.000243046
hsa-miR-587|0	56.5459	18.5619	1.64477e-05	0.000287477
hsa-miR-320a|0	1.75413	17.9424	2.27687e-05	0.00038949
hsa-miR-210-5p|0	86.2101	17.5772	2.75874e-05	0.00046209
hsa-miR-597-5p|0	3.99317	17.1962	3.37118e-05	0.000553148
hsa-miR-1257|0	2.0409	16.9665	3.80446e-05	0.000611757
hsa-miR-1305|0	6.96581	16.7804	4.1964e-05	0.000661551
hsa-miR-484|0	1.48989	16.6393	4.52043e-05	0.000686646
hsa-miR-4284|0	15.8147	16.62	4.56669e-05	0.000686646
hsa-miR-451a|0	3.72702	16.6014	4.6118e-05	0.000686646
hsa-miR-339-5p|0	2.68645	16.5632	4.70546e-05	0.000687852
hsa-miR-302d-3p|0	1.38558	15.5533	8.02126e-05	0.00114398
hsa-miR-302f|0	26.9533	15.5324	8.11029e-05	0.00114398
hsa-miR-216b-5p|0	22.7517	15.3898	8.74585e-05	0.00121236
hsa-miR-342-5p|0	14.8701	15.3427	8.96654e-05	0.00122188
hsa-miR-4532|0	1.66219	15.2305	9.51533e-05	0.00127505
hsa-miR-501-3p|0	2.54266	14.9791	0.000108708	0.00143281
hsa-miR-4536-5p|0	1.40266	14.5426	0.000137027	0.00177693
hsa-miR-613|0	14.2455	14.2243	0.00016226	0.00207075
hsa-miR-384|0	20.3148	14.1605	0.000167854	0.00210867
hsa-miR-143-3p|0	1.358	13.269	0.000269838	0.00333768
hsa-miR-92a-3p|0	1.16141	13.0053	0.000310609	0.00378378
hsa-miR-218-5p|0	2.12058	12.8112	0.000344555	0.00413466
hsa-miR-548ah-5p|0	28.3849	12.6832	0.000368949	0.00436227
hsa-miR-548j-5p|0	43.6539	12.566	0.000392836	0.00455459
hsa-miR-1275|0	22.38	12.5484	0.000396544	0.00455459
hsa-miR-1268a|0	1.67182	12.1997	0.00047798	0.00541262
hsa-miR-210-3p|0	1.10321	12.0185	0.000526739	0.00588191
hsa-miR-378h|0	2.64938	11.9085	0.000558772	0.00612626
hsa-miR-299-3p|0	1.1094	11.8917	0.000563859	0.00612626
hsa-miR-532-3p|0	1.29722	11.8621	0.000572877	0.00614124
hsa-miR-1277-3p|0	21.8097	11.273	0.000786443	0.00831974
hsa-miR-567|0	38.8667	11.1013	0.000862681	0.00900773
hsa-miR-642a-5p|0	10.252	11.0359	0.00089362	0.00918508
hsa-miR-324-3p|0	10.3312	11.0176	0.000902514	0.00918508
hsa-miR-92a-1-5p|0	1.96873	10.971	0.000925511	0.00930138
hsa-miR-196b-5p|0	20.9074	10.9101	0.000956393	0.00949308
hsa-miR-548y|0	1.61032	10.8504	0.000987735	0.0096759
hsa-miR-452-5p|0	13.3762	10.8296	0.00099888	0.0096759
hsa-miR-302a-3p|0	53.4512	10.353	0.00129263	0.0123723
hsa-miR-873-3p|0	-1.85005	10.1982	0.00140577	0.013297
hsa-miR-429|0	1.01023	10.1635	0.00143251	0.0133923
hsa-miR-600|0	1.38245	10.0215	0.00154725	0.0141365
hsa-miR-190a-3p|0	22.3712	10.0214	0.00154728	0.0141365
hsa-miR-410-3p|0	83.7201	9.89907	0.00165363	0.0149384
hsa-miR-509-5p|0	19.5402	9.71585	0.00182686	0.0163199
hsa-miR-4286|0	1.03136	9.66481	0.00187831	0.0165952
hsa-miR-376a-3p|0	16.6247	9.53276	0.00201836	0.0176388
hsa-miR-4488|0	1.11309	9.4961	0.00205909	0.0176557
hsa-miR-548aa+hsa-miR-548t-3p|0	1.149	9.49153	0.00206423	0.0176557
hsa-miR-224-5p|0	110.027	9.26978	0.00232965	0.0197162
hsa-miR-548d-5p|0	29.5533	9.17111	0.00245866	0.0205913
hsa-miR-193a-3p|0	0.975511	9.10012	0.00255593	0.0211852
hsa-miR-379-5p|0	1.79738	9.00061	0.0026989	0.0219681
hsa-miR-518b|0	1.91726	8.99646	0.00270503	0.0219681
hsa-miR-582-3p|0	195.574	8.87356	0.0028933	0.0232621
hsa-miR-197-3p|0	1.00743	8.79052	0.003028	0.0241041
hsa-miR-548i|0	32.338	8.06824	0.00450478	0.035307
hsa-miR-411-5p|0	1.1641	8.06086	0.00452317	0.035307
hsa-miR-181a-3p|0	2.76771	7.85656	0.00506366	0.039146
hsa-miR-494-3p|0	1.09562	7.62325	0.00576205	0.0441208
hsa-miR-612|0	0.959031	7.49057	0.00620228	0.0470437
hsa-miR-1247-5p|0	-1.33039	7.35373	0.00669238	0.0502867
hsa-miR-33b-5p|0	26.8751	7.17128	0.00740798	0.0551483
hsa-miR-502-5p|0	0.897728	7.09119	0.00774638	0.0571385
hsa-miR-140-3p|0	1.34366	7.02175	0.00805256	0.0588569
hsa-miR-941|0	0.928302	6.96447	0.00831441	0.0597268
hsa-miR-630|0	1.35741	6.96323	0.00832015	0.0597268
hsa-miR-512-5p|0	1.17603	6.82728	0.00897759	0.0638759
hsa-miR-505-3p|0	1.36492	6.77321	0.00925361	0.0652623
hsa-miR-302b-3p|0	1.61337	6.67043	0.00980254	0.0685325
hsa-miR-610|0	26.4571	6.59311	0.0102374	0.0709557
hsa-miR-152-3p|0	1.15945	6.54177	0.010537	0.0724083
hsa-miR-627-5p|0	6.93941	6.50633	0.0107491	0.0732399
hsa-miR-603|0	0.884943	6.29961	0.0120765	0.0815922
hsa-miR-877-5p|0	22.0391	6.10856	0.0134528	0.0901341
hsa-miR-320e|0	0.789785	6.00019	0.0143043	0.0950469
hsa-miR-3195|0	0.751965	5.79421	0.016079	0.105681
hsa-miR-219a-2-3p|0	34.1409	5.77592	0.0162472	0.105681
hsa-miR-135a-5p|0	2.87803	5.77032	0.0162991	0.105681
hsa-miR-197-5p|0	70.3006	5.71475	0.0168229	0.108205
hsa-miR-652-3p|0	-1.1068	5.62978	0.0176579	0.112674
hsa-miR-132-3p|0	0.860918	5.5788	0.0181792	0.115087
hsa-miR-548ar-5p|0	0.996347	5.49905	0.0190268	0.119512
hsa-miR-125a-3p|0	21.8452	5.43029	0.0197904	0.123345
hsa-miR-498|0	66.672	5.40258	0.020107	0.124354
hsa-miR-302c-3p|0	22.9817	5.36316	0.0205664	0.125313
hsa-miR-4455|0	1.10818	5.36254	0.0205737	0.125313
hsa-miR-598-3p|0	-1.50316	5.2967	0.0213658	0.129159
hsa-let-7c-5p|0	1.01018	5.24508	0.0220089	0.132053
hsa-miR-502-3p|0	1.51157	5.22063	0.0223204	0.132931
hsa-miR-450a-1-3p|0	301.402	5.00385	0.025291	0.149515
hsa-miR-6724-5p|0	0.825411	4.82745	0.0280101	0.16438
hsa-miR-1283|0.005	0.736672	4.71619	0.0298799	0.174083
hsa-miR-3144-3p|0	0.873689	4.21666	0.0400289	0.231534
hsa-miR-4531|0	0.811909	4.17024	0.04114	0.236261
hsa-miR-629-5p|0	4.45002	4.12026	0.0423726	0.241614
hsa-miR-1253|0	0.670598	3.9912	0.0457385	0.25897
hsa-miR-4485-3p|0	24.9306	3.86103	0.0494199	0.277858
hsa-miR-128-3p|0	0.590473	3.57153	0.058778	0.328177
hsa-miR-31-5p|0	0.676123	3.53976	0.059914	0.332213
hsa-miR-421|0	0.818732	3.46828	0.0625564	0.344489
hsa-miR-205-5p|0	0.693558	3.41606	0.064565	0.353131
hsa-miR-4443|0	-0.724331	3.40172	0.0651286	0.353806
hsa-miR-532-5p|0	0.571452	3.29794	0.069367	0.374302
hsa-miR-1180-3p|0	-1.70947	3.22909	0.0723409	0.387747
hsa-miR-516b-5p|0	19.0367	3.08155	0.079185	0.421621
hsa-let-7f-5p|0	0.556394	3.01999	0.082244	0.435028
hsa-miR-1973|0	20.2189	2.99296	0.0836274	0.439454
hsa-miR-128-1-5p|0	27.2686	2.91107	0.0879733	0.459289
hsa-miR-146a-5p|0	-0.535933	2.8645	0.090554	0.469712
hsa-miR-1234-3p|0	-0.63708	2.85221	0.0912484	0.47028
hsa-miR-125b-5p|0	1.10287	2.67442	0.101973	0.522204
hsa-miR-2117|0	0.625153	2.64258	0.104034	0.529391
hsa-miR-1307-3p|0	1.0935	2.56104	0.109527	0.553833
hsa-miR-1246|0	0.516255	2.35957	0.124516	0.625695
hsa-miR-423-5p|0	0.480286	2.28449	0.130673	0.652555
hsa-miR-375|0	0.504194	2.26075	0.132689	0.658533
hsa-miR-25-3p|0	0.446221	2.22697	0.13562	0.666836
hsa-miR-148b-3p|0	-0.471483	2.22009	0.136225	0.666836
hsa-miR-615-3p|0	0.61099	2.21302	0.136851	0.666836
hsa-miR-4516|0	0.545348	2.18058	0.139762	0.676918
hsa-miR-890|0	369.833	2.09303	0.147972	0.712394
hsa-miR-19a-3p|0	-0.458065	2.07038	0.150184	0.71695
hsa-miR-1972|0	35.6963	2.06513	0.150702	0.71695
hsa-miR-342-3p|0	0.667227	2.03581	0.153632	0.726591
hsa-miR-5196-3p+hsa-miR-6732-3p|0	0.432868	2.01133	0.156129	0.730694
hsa-miR-520h|0	0.527662	2.00949	0.156318	0.730694
hsa-miR-575|0	0.593344	1.99182	0.158151	0.73223
hsa-miR-5196-5p|0	21.2025	1.98807	0.158543	0.73223
hsa-miR-362-5p|0	0.441791	1.98011	0.159379	0.73223
hsa-miR-1285-5p|0	0.48681	1.96331	0.16116	0.736209
hsa-miR-219a-5p|0	1.26572	1.90789	0.167198	0.759477
hsa-miR-190a-5p|0	0.422947	1.87848	0.170507	0.770155
hsa-miR-200b-3p|0	-0.41969	1.83671	0.175337	0.787546
hsa-miR-378g|0	-0.431295	1.7558	0.185149	0.827001
hsa-miR-203a-3p|0	0.456014	1.69064	0.193516	0.859598
hsa-miR-625-5p|0	-0.52238	1.67334	0.195812	0.863355
hsa-miR-320d|0	36.1923	1.66812	0.19651	0.863355
hsa-miR-455-3p|0	0.430412	1.65569	0.198187	0.865991
hsa-miR-29c-3p|0	-0.399398	1.6333	0.201247	0.87461
hsa-miR-3161|0	22.0475	1.58871	0.207511	0.896983
hsa-miR-1206|0	0.420923	1.56388	0.211098	0.907227
hsa-miR-149-5p|0	0.686883	1.55678	0.212138	0.907227
hsa-miR-142-3p|0	0.50439	1.5279	0.216428	0.920676
hsa-miR-4521|0	94.3595	1.4776	0.224151	0.94526
hsa-miR-186-5p|0	0.371654	1.475	0.224558	0.94526
hsa-miR-7-5p|0	0.655622	1.42912	0.231908	0.968199
hsa-miR-1260a|0	0.375415	1.42602	0.232416	0.968199
hsa-miR-4454+hsa-miR-7975|0	-0.409275	1.38052	0.240013	0.994693
hsa-miR-423-3p|0	0.360332	1.37257	0.24137	0.995188
hsa-miR-30d-5p|0	-0.360377	1.34079	0.246894	1
hsa-miR-187-3p|0	88.5935	1.3396	0.247104	1
hsa-miR-199a-5p|0	4.59929	1.33146	0.248546	1
hsa-miR-378d|0	0.487665	1.32999	0.248807	1
hsa-miR-193a-5p+hsa-miR-193b-5p|0	0.356256	1.26754	0.260228	1
hsa-miR-130a-3p|0	0.362059	1.232	0.267019	1
hsa-miR-489-3p|0	150.582	1.20723	0.271881	1
hsa-miR-496|0	0.44296	1.18197	0.276956	1
hsa-miR-23b-3p|0	-0.342902	1.1556	0.28238	1
hsa-miR-181c-5p|0	0.53033	1.0955	0.295255	1
hsa-miR-107|0	0.315036	1.08114	0.298443	1
hsa-miR-10a-5p|0	0.378391	1.06683	0.301663	1
hsa-miR-510-3p|0	163.728	1.03207	0.309673	1
hsa-miR-378e|0	0.347042	1.01318	0.314143	1
hsa-miR-331-3p|0	0.314673	0.985131	0.320935	1
hsa-miR-371a-5p|0	0.34587	0.978583	0.322549	1
hsa-miR-660-5p|0	-0.318311	0.974671	0.323518	1
hsa-miR-651-5p|0	0.451961	0.972598	0.324033	1
hsa-miR-552-3p|0	0.822511	0.963589	0.326284	1
hsa-miR-891b|0	8.31724	0.931059	0.334588	1
hsa-miR-106b-5p|0	0.291835	0.925546	0.336023	1
hsa-miR-1287-5p|0	-53.5937	0.92277	0.336749	1
hsa-miR-362-3p|0	0.289999	0.874627	0.349678	1
hsa-miR-579-3p|0.069	0.308214	0.870662	0.350772	1
hsa-miR-222-3p|0	-0.28313	0.832067	0.361675	1
hsa-let-7a-5p|0	0.269698	0.817846	0.365811	1
hsa-miR-503-5p|0	0.286049	0.801315	0.370701	1
hsa-miR-93-5p|0	0.261532	0.780764	0.376908	1
hsa-miR-378i|0	-0.279984	0.770656	0.380014	1
hsa-miR-301b-3p|0	0.221292	0.758237	0.383881	1
hsa-miR-32-5p|0	-0.270244	0.753601	0.385338	1
hsa-miR-24-3p|0	0.270581	0.753008	0.385525	1
hsa-miR-200c-3p|0	-0.269812	0.738061	0.390283	1
hsa-miR-1-3p|0	-0.28592	0.726591	0.39399	1
hsa-miR-18b-5p|0	0.408779	0.70411	0.401406	1
hsa-miR-212-3p|0	128.346	0.69975	0.402868	1
hsa-miR-365b-5p|0	58.6589	0.691048	0.405808	1
hsa-miR-28-5p|0	-0.264749	0.687374	0.407059	1
hsa-miR-301a-3p|0	-0.254563	0.681358	0.40912	1
hsa-miR-98-5p|0	0.256263	0.632998	0.426258	1
hsa-miR-301a-5p|0	27.6032	0.610438	0.434623	1
hsa-miR-148a-3p|0	-0.242056	0.609004	0.435163	1
hsa-miR-424-5p|0	-0.246053	0.608713	0.435273	1
hsa-miR-19b-3p|0	0.226735	0.604908	0.436711	1
hsa-miR-26b-5p|0	-0.242999	0.603873	0.437104	1
hsa-miR-29b-3p|0	0.228942	0.595232	0.440403	1
hsa-miR-483-3p|0	0.25513	0.579421	0.44654	1
hsa-miR-574-3p|0	-0.25543	0.563669	0.452786	1
hsa-miR-126-3p|0	0.228472	0.561951	0.453475	1
hsa-miR-181a-5p|0	-0.232029	0.551054	0.457887	1
hsa-miR-33a-5p|0	-0.284125	0.527726	0.467565	1
hsa-miR-1296-5p|0	16.0108	0.52658	0.468048	1
hsa-miR-30a-5p|0	-0.222194	0.491699	0.483171	1
hsa-miR-215-5p|0	-0.214834	0.478716	0.489004	1
hsa-miR-155-5p|0	0.219675	0.475869	0.490299	1
hsa-miR-30b-5p|0	0.218352	0.475363	0.49053	1
hsa-miR-183-5p|0	-0.216954	0.466921	0.494407	1
hsa-miR-296-5p|0	0.204961	0.45064	0.502031	1
hsa-miR-99b-5p|0	0.215703	0.443575	0.505402	1
hsa-miR-106a-5p+hsa-miR-17-5p|0	0.197315	0.424306	0.514796	1
hsa-miR-22-3p|0	-0.201918	0.422683	0.515601	1
hsa-miR-642a-3p|0	0.239345	0.42118	0.516349	1
hsa-miR-18a-5p|0	0.19224	0.414123	0.519884	1
hsa-miR-615-5p|0	179.695	0.390232	0.532177	1
hsa-miR-454-3p|0	-0.195309	0.372087	0.541869	1
hsa-miR-769-5p|0	-0.313136	0.371264	0.542316	1
hsa-miR-539-5p|0	21.278	0.368236	0.543967	1
hsa-let-7e-5p|0	0.189788	0.355977	0.550749	1
hsa-miR-188-5p|0	136.798	0.315796	0.574145	1
LIG_POS_A	0.179134	0.31525	0.574476	1
hsa-miR-365a-3p+hsa-miR-365b-3p|0	0.171201	0.314802	0.574748	1
hsa-miR-664a-3p|0	0.20235	0.313934	0.575276	1
hsa-miR-133a-3p|0	0.217927	0.311093	0.57701	1
hsa-miR-455-5p|0	0.184324	0.306416	0.579888	1
hsa-miR-361-3p|0	0.177441	0.296725	0.585943	1
hsa-miR-135b-5p|0	-0.173555	0.295982	0.586412	1
hsa-miR-30c-5p|0	-0.175301	0.291821	0.589056	1
hsa-miR-221-3p|0	0.163445	0.291473	0.589278	1
hsa-miR-125a-5p|0	-0.16735	0.289873	0.590302	1
hsa-miR-92b-3p|0	33.9811	0.268968	0.604025	1
hsa-miR-191-5p|0	0.148058	0.267433	0.605059	1
hsa-miR-130b-3p|0	0.164414	0.259013	0.610799	1
hsa-miR-3158-3p|0	191.296	0.25497	0.613597	1
hsa-miR-20a-5p+hsa-miR-20b-5p|0	-0.157062	0.246225	0.619746	1
hsa-miR-518c-3p|0	32.8356	0.245928	0.619957	1
hsa-miR-324-5p|0	0.151986	0.220922	0.638338	1
hsa-miR-185-5p|0	-0.153291	0.216857	0.641445	1
hsa-miR-196a-5p|0	-0.142786	0.206008	0.649915	1
hsa-miR-151a-5p|0	0.136539	0.194732	0.659007	1
hsa-miR-495-3p|0	54.8137	0.194113	0.659515	1
hsa-miR-590-5p|0	-0.140258	0.191945	0.661303	1
hsa-miR-874-5p|0	18.5511	0.18923	0.663558	1
hsa-miR-30e-3p|0	0.14426	0.188986	0.663762	1
hsa-miR-9-5p|0	-0.13392	0.185181	0.666958	1
hsa-miR-122-5p|0	-0.135881	0.182384	0.669332	1
hsa-miR-345-5p|0	-0.93903	0.176711	0.674215	1
hsa-miR-103a-3p|0	0.0987068	0.172314	0.678063	1
hsa-miR-574-5p|0	0.130216	0.153425	0.695284	1
hsa-miR-150-5p|0	0.125423	0.152213	0.696429	1
hsa-miR-27b-3p|0	-0.126376	0.14808	0.700377	1
hsa-miR-15a-5p|0	-0.11857	0.142006	0.706295	1
hsa-miR-548j-3p|0	39.1457	0.137783	0.710495	1
hsa-miR-10b-5p|0	-0.112352	0.137434	0.710846	1
hsa-miR-34a-5p|0	-0.118566	0.136629	0.711655	1
hsa-miR-500a-5p+hsa-miR-501-5p|0	-0.110635	0.13411	0.714209	1
hsa-miR-450a-5p|0	0.111158	0.124569	0.724131	1
hsa-miR-361-5p|0	-0.103418	0.111082	0.738916	1
hsa-miR-151a-3p|0	0.0287281	0.109819	0.74035	1
hsa-miR-16-5p|0	0.0995822	0.109285	0.74096	1
hsa-miR-192-5p|0	-0.0975221	0.109206	0.74105	1
hsa-miR-30e-5p|0	0.0935725	0.107424	0.743096	1
hsa-miR-200a-3p|0	-0.100161	0.0989935	0.753041	1
hsa-miR-374b-5p|0	-0.106617	0.0936065	0.759641	1
hsa-miR-372-3p|0	-0.0672045	0.082341	0.77415	1
hsa-miR-28-3p|0	-0.0887144	0.0819403	0.774685	1
hsa-miR-26a-5p|0	0.0864691	0.0813162	0.775522	1
hsa-miR-181b-5p+hsa-miR-181d-5p|0	0.134687	0.0756996	0.783212	1
hsa-miR-518f-3p|0	159.539	0.0574312	0.810603	1
LIG_POS_B	-0.074883	0.0543842	0.815603	1
hsa-miR-340-5p|0	-0.0740624	0.0516573	0.820204	1
hsa-miR-194-5p|0	-0.064965	0.0456613	0.830793	1
hsa-miR-29a-3p|0	-0.0539036	0.0454328	0.83121	1
hsa-miR-21-5p|0	-0.0637241	0.0447556	0.832454	1
hsa-miR-219a-1-3p|0	52.1345	0.0443744	0.833159	1
hsa-miR-577|0	0.0706813	0.0383068	0.844828	1
hsa-let-7b-5p|0	0.062609	0.0368647	0.847741	1
hsa-miR-373-3p|0	-0.0399003	0.031061	0.860104	1
hsa-miR-146b-5p|0	0.0449437	0.0250618	0.874213	1
hsa-miR-1261|0	29.8676	0.0213514	0.883826	1
hsa-miR-182-5p|0	0.035197	0.0159272	0.899571	1
hsa-miR-548e-3p|0	28.5729	0.0150437	0.902382	1
hsa-miR-335-5p|0	-0.0405434	0.0106582	0.917774	1
LIG_POS_C	-0.0335991	0.0105365	0.918243	1
hsa-let-7g-5p|0	0.0224336	0.00914013	0.923835	1
hsa-miR-96-5p|0	-0.0355207	0.00818631	0.927907	1
hsa-miR-374a-5p|0	-0.0398855	0.00777984	0.929715	1
hsa-let-7i-5p|0.014	0.0260018	0.00652681	0.93561	1
hsa-miR-140-5p|0	0.0268735	0.00499512	0.943656	1
hsa-miR-141-3p|0	0.000199352	0.00269681	0.958584	1
hsa-let-7d-5p|0	-0.00684592	0.0016816	0.96729	1
hsa-miR-15b-5p|0	-0.0362865	0.000762554	0.97797	1
hsa-miR-1306-5p|0	-19.277	0.000108245	0.991699	1
hsa-miR-1226-3p|0	-117.04	7.16656e-06	0.997864	1
hsa-miR-4435|0	1.49153	2.48011e-06	0.998743	1
hsa-miR-4755-5p|0	-47.533	2.47032e-06	0.998746	1
hsa-miR-596|0	-145.304	2.27434e-06	0.998797	1
hsa-miR-770-5p|0	348.156	2.14204e-06	0.998832	1
hsa-miR-519b-5p+hsa-miR-519c-5p+hsa-miR-523-5p+hsa-miR-518e-5p+hsa-miR-522-5p+hsa-miR-519a-5p|0	-286.53	2.12439e-06	0.998837	1
hsa-miR-649|0	-53.624	2.0274e-06	0.998864	1
hsa-miR-1301-3p|0	-16.7365	1.85012e-06	0.998915	1
hsa-miR-450b-5p|0	2.16543	1.78419e-06	0.998934	1
hsa-miR-221-5p|0	-93.0942	1.7587e-06	0.998942	1
hsa-miR-504-5p|0	-209.697	1.67964e-06	0.998966	1
hsa-miR-1303|0	-27.5858	1.61943e-06	0.998985	1
hsa-miR-337-5p|0	-37.6906	1.61837e-06	0.998985	1
hsa-miR-1469|0	-9.78241	1.59917e-06	0.998991	1
hsa-miR-521|0	-727.476	1.57835e-06	0.998998	1
hsa-miR-147a|0	7.45741	1.5429e-06	0.999009	1
hsa-miR-129-2-3p|0	-55.4875	1.50101e-06	0.999022	1
hsa-miR-382-3p|0	-365.512	1.4508e-06	0.999039	1
hsa-miR-181b-2-3p|0	236.101	1.44204e-06	0.999042	1
hsa-miR-4741|0	-84.3046	1.39919e-06	0.999056	1
hsa-miR-4451|0	218.27	1.37499e-06	0.999064	1
hsa-miR-551a|0	-41.8401	1.37118e-06	0.999066	1
hsa-miR-766-3p|0	78.1172	1.3702e-06	0.999066	1
hsa-miR-487b-5p|0	-5.15746	1.36961e-06	0.999066	1
hsa-miR-891a-5p|0	-182.997	1.35571e-06	0.999071	1
hsa-miR-1323|0	-225.892	1.34641e-06	0.999074	1
hsa-miR-329-5p|0	-160.719	1.34238e-06	0.999076	1
hsa-miR-520a-5p|0	-297.151	1.34046e-06	0.999076	1
hsa-miR-520c-3p|0	65.7629	1.33178e-06	0.999079	1
hsa-miR-3690|0	-124.289	1.32974e-06	0.99908	1
hsa-miR-370-5p|0	-137.174	1.32228e-06	0.999083	1
hsa-miR-491-3p|0	-123.623	1.29941e-06	0.99909	1
hsa-miR-1537-3p|0	25.5495	1.29092e-06	0.999093	1
hsa-miR-381-3p|0	-156.088	1.28655e-06	0.999095	1
hsa-miR-4461|0	25.2216	1.28075e-06	0.999097	1
hsa-miR-515-5p|0	0.826824	1.26881e-06	0.999101	1
hsa-miR-1255a|0	47.5931	1.26761e-06	0.999102	1
hsa-miR-3182|0	35.0845	1.26689e-06	0.999102	1
hsa-miR-190b|0	-103.971	1.25767e-06	0.999105	1
hsa-miR-6720-3p|0	-394.485	1.22968e-06	0.999115	1
hsa-miR-576-5p|0	9.49182	1.22384e-06	0.999117	1
hsa-miR-4707-5p|0	43.5593	1.22363e-06	0.999117	1
hsa-miR-302e|0	89.6397	1.18487e-06	0.999131	1
hsa-miR-1183|0	53.0307	1.17949e-06	0.999133	1
hsa-miR-216a-5p|0	117.438	1.13546e-06	0.99915	1
hsa-miR-3147|0	-123.317	1.12418e-06	0.999154	1
hsa-miR-3179|0	111.144	1.10625e-06	0.999161	1
hsa-miR-202-3p|0	115.655	1.08736e-06	0.999168	1
hsa-miR-654-5p|0	18.2884	1.08405e-06	0.999169	1
hsa-miR-578|0	218.271	1.07534e-06	0.999173	1
hsa-miR-940|0	19.1233	1.07239e-06	0.999174	1
hsa-miR-616-3p|0	-178.702	1.064e-06	0.999177	1
hsa-miR-503-3p|0	96.6669	1.06277e-06	0.999177	1
hsa-miR-1295a|0	1.30419	1.06002e-06	0.999179	1
hsa-miR-3144-5p|0	114.161	1.04963e-06	0.999183	1
hsa-miR-1827|0	-56.9877	1.04445e-06	0.999185	1
hsa-miR-555|0	128.773	1.04442e-06	0.999185	1
hsa-miR-370-3p|0	-268.468	1.02951e-06	0.99919	1
hsa-miR-1202|0	-1136.66	1.02914e-06	0.999191	1
hsa-miR-1908-3p|0	-87.8136	1.02748e-06	0.999191	1
hsa-miR-483-5p|0	23.6423	1.02535e-06	0.999192	1
hsa-miR-520g-3p|0	-53.3446	1.01342e-06	0.999197	1
hsa-miR-5010-3p|0	-215.994	1.01183e-06	0.999197	1
hsa-miR-346|0	-0.490965	9.97235e-07	0.999203	1
hsa-miR-127-3p|0	118.966	9.89282e-07	0.999206	1
hsa-miR-892b|0	10.4848	9.8061e-07	0.99921	1
hsa-miR-137|0	27.0486	9.69599e-07	0.999214	1
hsa-miR-325|0	-135.221	9.67851e-07	0.999215	1
hsa-miR-3916|0	38.1019	9.67752e-07	0.999215	1
hsa-miR-515-3p|0	-99.1785	9.59017e-07	0.999219	1
hsa-miR-3180|0	29.5496	9.55169e-07	0.99922	1
hsa-miR-1264|0	-14.9762	9.53981e-07	0.999221	1
hsa-miR-885-3p|0	-105.212	9.46239e-07	0.999224	1
hsa-miR-526a+hsa-miR-518c-5p+hsa-miR-518d-5p|0	-412.238	9.41729e-07	0.999226	1
hsa-miR-1249-3p|0	-3.78936	9.24834e-07	0.999233	1
hsa-miR-1258|0	66.1527	9.19677e-07	0.999235	1
hsa-miR-595|0	-56.3302	9.05079e-07	0.999241	1
hsa-miR-339-3p|0	-55.8924	9.00912e-07	0.999243	1
hsa-miR-450a-2-3p|0	268.381	8.9642e-07	0.999245	1
hsa-miR-654-3p|0	190.917	8.95566e-07	0.999245	1
hsa-miR-134-3p|0	186.137	8.93473e-07	0.999246	1
hsa-miR-1281|0	-261.676	8.82299e-07	0.999251	1
hsa-miR-675-5p|0	33.1637	8.82236e-07	0.999251	1
hsa-miR-584-5p|0	-39.4093	8.62401e-07	0.999259	1
hsa-miR-296-3p|0	-65.0569	8.56926e-07	0.999261	1
hsa-miR-3192-5p|0	-58.7928	8.4531e-07	0.999266	1
hsa-miR-1279|0	-1.20981	8.37304e-07	0.99927	1
hsa-miR-449c-5p|0	116.288	8.36211e-07	0.99927	1
hsa-miR-3065-3p|0	149.891	8.32774e-07	0.999272	1
hsa-miR-579-5p|0	-4.76279	8.32064e-07	0.999272	1
hsa-miR-548m|0	-44.6782	8.29657e-07	0.999273	1
hsa-miR-580-3p|0	44.1663	8.2544e-07	0.999275	1
hsa-miR-1976|0	95.0418	8.24164e-07	0.999276	1
hsa-miR-519b-3p|0	20.6506	8.22058e-07	0.999277	1
hsa-miR-151b|0	162.542	8.18137e-07	0.999278	1
hsa-miR-127-5p|0	52.3389	8.17129e-07	0.999279	1
hsa-miR-144-3p|0	45.995	8.17021e-07	0.999279	1
hsa-miR-563|0	59.4924	8.16363e-07	0.999279	1
hsa-miR-3918|0	36.0661	8.13637e-07	0.99928	1
hsa-miR-450b-3p|0	-76.8199	8.09346e-07	0.999282	1
hsa-miR-628-5p|0	-68.293	8.03346e-07	0.999285	1
hsa-miR-299-5p|0	303.496	8.01221e-07	0.999286	1
hsa-miR-431-5p|0	-17.0859	7.92107e-07	0.99929	1
hsa-miR-2053|0	68.3169	7.91246e-07	0.99929	1
hsa-miR-4647|0	-383.368	7.90793e-07	0.99929	1
hsa-miR-661|0	155.83	7.87726e-07	0.999292	1
hsa-miR-95-3p|0	166.464	7.82238e-07	0.999294	1
hsa-miR-491-5p|0	-86.1094	7.7265e-07	0.999299	1
hsa-miR-323b-3p|0	60.7432	7.7191e-07	0.999299	1
hsa-miR-3190-3p|0	-46.7484	7.58202e-07	0.999305	1
hsa-miR-490-3p|0	-190.592	7.44766e-07	0.999311	1
hsa-miR-1193|0	-79.1177	7.43287e-07	0.999312	1
hsa-miR-571|0	133.897	7.37387e-07	0.999315	1
hsa-miR-582-5p|0	162.779	7.35001e-07	0.999316	1
hsa-miR-887-5p|0	52.865	7.33313e-07	0.999317	1
hsa-miR-542-3p|0	27.4024	7.30596e-07	0.999318	1
hsa-miR-568|0	251.151	7.29837e-07	0.999318	1
hsa-miR-380-3p|0	6.01646	7.27317e-07	0.99932	1
hsa-miR-181a-2-3p|0	-7.31052	7.24937e-07	0.999321	1
hsa-miR-100-5p|0	22.9867	7.18282e-07	0.999324	1
hsa-miR-409-3p|0	-52.8102	7.15989e-07	0.999325	1
hsa-miR-1908-5p|0	518.778	7.15963e-07	0.999325	1
hsa-miR-345-3p|0	440.117	7.14229e-07	0.999326	1
hsa-miR-519c-3p|0	155.947	7.10276e-07	0.999328	1
hsa-miR-1299|0	343.89	7.08457e-07	0.999328	1
hsa-miR-4448|0	-89.461	7.03427e-07	0.999331	1
hsa-miR-485-5p|0	-32.3788	6.98639e-07	0.999333	1
hsa-miR-665|0	-53.7515	6.97972e-07	0.999333	1
hsa-miR-3127-5p|0	276.509	6.91817e-07	0.999336	1
hsa-miR-876-5p|0	-9.8005	6.79839e-07	0.999342	1
hsa-miR-206|0	-64.7405	6.72372e-07	0.999346	1
hsa-miR-381-5p|0	261.463	6.67092e-07	0.999348	1
hsa-miR-539-3p|0	80.672	6.63735e-07	0.99935	1
hsa-miR-548ai+hsa-miR-570-5p|0	51.9235	6.59866e-07	0.999352	1
hsa-miR-1910-5p|0	22.0765	6.51408e-07	0.999356	1
hsa-miR-761|0	97.1499	6.43381e-07	0.99936	1
hsa-miR-182-3p|0	-7.37759	6.39269e-07	0.999362	1
hsa-miR-1252-5p|0	-465.897	6.33107e-07	0.999365	1
hsa-miR-1245a|0	68.8864	6.27156e-07	0.999368	1
hsa-miR-548a-3p|0	-2.59866	6.24979e-07	0.999369	1
hsa-miR-499b-3p|0	160.819	6.1809e-07	0.999373	1
hsa-miR-6503-5p|0	-117.704	6.15914e-07	0.999374	1
hsa-miR-513a-5p|0	-429.844	6.12027e-07	0.999376	1
hsa-miR-4421|0	439.731	6.11198e-07	0.999376	1
hsa-miR-889-3p|0	24.9936	6.06723e-07	0.999379	1
hsa-miR-556-3p|0	80.9893	6.03994e-07	0.99938	1
hsa-miR-376c-5p|0	-26.3747	5.97425e-07	0.999383	1
hsa-miR-639|0	3.15822	5.96051e-07	0.999384	1
hsa-miR-4787-5p|0	7.61734	5.95561e-07	0.999384	1
hsa-miR-520a-3p|0	47.55	5.91232e-07	0.999386	1
hsa-miR-448|0	22.0159	5.87149e-07	0.999389	1
hsa-miR-660-3p|0	153.815	5.65533e-07	0.9994	1
hsa-miR-520f-3p|0	0.348288	5.62533e-07	0.999402	1
hsa-miR-99a-5p|0	159.151	5.56319e-07	0.999405	1
hsa-miR-664b-5p|0	-45.6439	5.51303e-07	0.999408	1
hsa-miR-25-5p|0	-63.9636	5.50569e-07	0.999408	1
hsa-miR-433-5p|0	-108.427	5.4994e-07	0.999408	1
hsa-miR-363-5p|0	-42.3735	5.46256e-07	0.99941	1
hsa-miR-1266-5p|0	324.506	5.45803e-07	0.999411	1
hsa-miR-1910-3p|0	72.1598	5.4243e-07	0.999412	1
hsa-miR-766-5p|0	-46.5585	5.37261e-07	0.999415	1
hsa-miR-129-5p|0	-53.7033	5.36423e-07	0.999416	1
LIG_NEG_C	135.892	5.31897e-07	0.999418	1
hsa-miR-663a|0	-352.856	5.31508e-07	0.999418	1
hsa-miR-34c-5p|0	27.128	5.29019e-07	0.99942	1
hsa-miR-518d-3p|0	307.141	5.26014e-07	0.999421	1
hsa-miR-4792|0	-27.3302	5.22369e-07	0.999423	1
hsa-miR-2110|0	98.7647	5.21474e-07	0.999424	1
hsa-miR-875-3p|0	-283.833	5.20144e-07	0.999425	1
hsa-miR-4787-3p|0	-23.1547	5.1562e-07	0.999427	1
hsa-miR-136-5p|0	122.244	5.13737e-07	0.999428	1
hsa-miR-323b-5p|0	-283.283	5.13664e-07	0.999428	1
hsa-miR-648|0	-142.144	5.13576e-07	0.999428	1
hsa-miR-3614-5p|0	172.142	5.10376e-07	0.99943	1
hsa-miR-320c|0	-206.898	5.09151e-07	0.999431	1
hsa-miR-98-3p|0	-453.631	5.05675e-07	0.999433	1
hsa-miR-640|0	36.7219	5.01674e-07	0.999435	1
hsa-miR-614|0	-15.9338	5.00242e-07	0.999436	1
hsa-miR-548al|0	-25.7445	4.97229e-07	0.999437	1
hsa-miR-590-3p|0	-89.4755	4.95089e-07	0.999439	1
hsa-miR-545-3p|0	-14.3753	4.92222e-07	0.99944	1
hsa-miR-133b|0	23.1327	4.89125e-07	0.999442	1
hsa-miR-338-5p|0	-122.337	4.8582e-07	0.999444	1
hsa-miR-3180-3p|0	3.09241	4.85529e-07	0.999444	1
hsa-miR-2113|0	60.1772	4.85343e-07	0.999444	1
hsa-miR-513c-3p|0	279.222	4.85025e-07	0.999444	1
hsa-miR-885-5p|0	-52.3041	4.84622e-07	0.999445	1
hsa-miR-591|0	-405.83	4.83997e-07	0.999445	1
hsa-miR-638|0	-71.1532	4.80899e-07	0.999447	1
hsa-miR-326|0	48.699	4.80599e-07	0.999447	1
hsa-miR-767-5p|0	0.110128	4.78533e-07	0.999448	1
hsa-miR-211-5p|0	854.232	4.77803e-07	0.999448	1
hsa-miR-671-5p|0	-9.18361	4.76259e-07	0.999449	1
hsa-miR-584-3p|0	-24.6857	4.746e-07	0.99945	1
hsa-miR-554|0	-92.3576	4.73571e-07	0.999451	1
hsa-miR-369-3p|0	-280.067	4.73157e-07	0.999451	1
hsa-miR-488-3p|0	6.75518	4.72817e-07	0.999451	1
hsa-miR-499b-5p|0	90.8119	4.69833e-07	0.999453	1
hsa-miR-1270|0	-313.757	4.66955e-07	0.999455	1
hsa-miR-298|0	89.6342	4.64758e-07	0.999456	1
hsa-miR-937-3p|0	39.9334	4.63486e-07	0.999457	1
hsa-miR-1224-3p|0	-4.54886	4.628e-07	0.999457	1
hsa-miR-6511a-5p|0	-40.1113	4.62785e-07	0.999457	1
hsa-miR-34c-3p|0	-15.1221	4.62294e-07	0.999458	1
hsa-miR-376c-3p|0	-97.6235	4.60133e-07	0.999459	1
hsa-miR-328-5p|0	26.7788	4.55255e-07	0.999462	1
hsa-miR-519e-3p|0	-139.156	4.516e-07	0.999464	1
hsa-miR-152-5p|0	165.536	4.49306e-07	0.999465	1
hsa-miR-5001-5p|0	60.2075	4.38671e-07	0.999472	1
hsa-miR-520e|0	-576.919	4.37062e-07	0.999473	1
hsa-miR-516a-5p|0	84.2843	4.3645e-07	0.999473	1
hsa-miR-320b|0	14.2395	4.3594e-07	0.999473	1
hsa-miR-548o-3p+hsa-miR-548ah-3p+hsa-miR-548av-3p|0	147.529	4.32128e-07	0.999475	1
hsa-miR-376b-3p|0	-101.631	4.30961e-07	0.999476	1
hsa-miR-507|0	-5.66547	4.30056e-07	0.999477	1
hsa-miR-506-5p|0	86.975	4.25405e-07	0.99948	1
hsa-miR-1322|0	-508.164	4.23066e-07	0.999481	1
hsa-miR-522-3p|0	24.9604	4.20176e-07	0.999483	1
hsa-miR-133a-5p|0	40.3377	4.1844e-07	0.999484	1
hsa-miR-139-5p|0	465.406	4.16902e-07	0.999485	1
hsa-miR-1203|0	-75.5086	4.07902e-07	0.99949	1
hsa-miR-514a-3p|0	49.554	4.05172e-07	0.999492	1
hsa-miR-300|0	91.0547	4.05044e-07	0.999492	1
hsa-miR-487b-3p|0	-55.8605	3.99888e-07	0.999495	1
hsa-miR-203a-5p|0	179.359	3.96636e-07	0.999497	1
hsa-miR-1288-3p|0	-10.6131	3.96542e-07	0.999498	1
hsa-miR-520b|0	-63.4573	3.96022e-07	0.999498	1
hsa-miR-3614-3p|0	-35.9965	3.89704e-07	0.999502	1
hsa-miR-758-3p+hsa-miR-411-3p|0	72.6787	3.88176e-07	0.999503	1
hsa-miR-211-3p|0	165.094	3.87828e-07	0.999503	1
hsa-miR-199a-3p+hsa-miR-199b-3p|0	44.8923	3.83864e-07	0.999506	1
hsa-miR-887-3p|0	-13.9912	3.83768e-07	0.999506	1
hsa-miR-3065-5p|0	37.6652	3.82614e-07	0.999506	1
hsa-miR-301b-5p|0	125.494	3.81175e-07	0.999507	1
hsa-miR-933|0	-3.12263	3.79979e-07	0.999508	1
hsa-miR-433-3p|0	-47.0706	3.79859e-07	0.999508	1
hsa-miR-1236-3p|0	203.434	3.79517e-07	0.999508	1
hsa-miR-23c|0	-112.12	3.76567e-07	0.99951	1
hsa-miR-374c-5p|0	-110.1	3.73476e-07	0.999512	1
hsa-miR-4425|0	-19.5552	3.71808e-07	0.999513	1
hsa-miR-30a-3p|0	40.7706	3.67169e-07	0.999517	1
hsa-miR-499a-3p|0	47.2575	3.65388e-07	0.999518	1
hsa-miR-637|0	61.3725	3.63715e-07	0.999519	1
hsa-miR-548e-5p|0	41.0117	3.56853e-07	0.999523	1
hsa-miR-512-3p|0	151.88	3.56562e-07	0.999524	1
hsa-miR-1262|0	80.1639	3.56381e-07	0.999524	1
hsa-miR-624-3p|0	-34.024	3.55067e-07	0.999525	1
hsa-miR-3150b-3p|0	11.6676	3.52516e-07	0.999526	1
hsa-miR-1233-3p|0	-8.7834	3.50982e-07	0.999527	1
hsa-miR-383-5p|0	-47.1947	3.50749e-07	0.999527	1
hsa-miR-3202|0	-195.278	3.50387e-07	0.999528	1
hsa-miR-892a|0	105.996	3.50147e-07	0.999528	1
hsa-miR-1298-5p|0	108.243	3.48976e-07	0.999529	1
hsa-miR-3613-5p|0	-106.808	3.48433e-07	0.999529	1
hsa-miR-934|0	-496.926	3.43796e-07	0.999532	1
hsa-miR-509-3p|0	-59.4546	3.41325e-07	0.999534	1
hsa-miR-604|0	-86.9132	3.39263e-07	0.999535	1
hsa-miR-548ad-3p|0	526.644	3.37958e-07	0.999536	1
hsa-miR-3934-5p|0	-93.063	3.37281e-07	0.999537	1
hsa-miR-650|0	-1161.29	3.35706e-07	0.999538	1
hsa-miR-641|0	-1.7236	3.30604e-07	0.999541	1
hsa-miR-765|0	2.74672	3.30526e-07	0.999541	1
hsa-miR-329-3p|0	0.560172	3.29361e-07	0.999542	1
hsa-miR-378b|0	-144.682	3.29066e-07	0.999542	1
hsa-miR-548h-5p|0	-18.6185	3.26644e-07	0.999544	1
hsa-miR-548k|0	27.4517	3.24264e-07	0.999546	1
hsa-miR-526b-5p|0	-73.4407	3.23965e-07	0.999546	1
hsa-miR-154-5p|0	-16.1716	3.20427e-07	0.999548	1
hsa-miR-1285-3p|0	-31.7638	3.13156e-07	0.999554	1
hsa-miR-3130-3p|0	-28.5767	3.10315e-07	0.999556	1
hsa-miR-4524a-5p|0	-56.829	3.09118e-07	0.999556	1
hsa-miR-517c-3p+hsa-miR-519a-3p|0	-14.1156	3.04733e-07	0.99956	1
hsa-miR-1185-5p|0	167.631	3.04102e-07	0.99956	1
hsa-miR-876-3p|0	8.79523	3.02812e-07	0.999561	1
hsa-miR-3613-3p|0	113.526	3.02134e-07	0.999561	1
hsa-miR-1304-5p|0	-13.7597	2.97488e-07	0.999565	1
hsa-miR-1302|0	-94.9002	2.94717e-07	0.999567	1
hsa-miR-382-5p|0	141.759	2.89316e-07	0.999571	1
hsa-miR-652-5p|0	155.634	2.88295e-07	0.999572	1
hsa-miR-188-3p|0	89.4418	2.85477e-07	0.999574	1
hsa-miR-744-5p|0	51.1623	2.74278e-07	0.999582	1
hsa-miR-553|0	-95.8975	2.70315e-07	0.999585	1
hsa-miR-543|0	168.757	2.68546e-07	0.999587	1
hsa-miR-1276|0	40.7481	2.66694e-07	0.999588	1
hsa-miR-548l|0	57.0633	2.57912e-07	0.999595	1
hsa-miR-3185|0	39.2273	2.55481e-07	0.999597	1
hsa-miR-513a-3p|0	259.406	2.54497e-07	0.999597	1
hsa-miR-124-3p|0	-35.2877	2.49541e-07	0.999601	1
hsa-miR-651-3p|0	107.795	2.48486e-07	0.999602	1
hsa-miR-517b-3p|0	-67.7025	2.4792e-07	0.999603	1
hsa-miR-378f|0	-364.499	2.45049e-07	0.999605	1
hsa-miR-331-5p|0	48.458	2.40676e-07	0.999609	1
hsa-miR-548ar-3p|0	-12.7757	2.36371e-07	0.999612	1
hsa-miR-184|0	-196.036	2.34498e-07	0.999614	1
hsa-miR-3140-5p|0	44.5149	2.28868e-07	0.999618	1
hsa-miR-323a-3p|0	9.68943	2.24294e-07	0.999622	1
hsa-miR-409-5p|0	-79.7038	2.17717e-07	0.999628	1
hsa-miR-508-5p|0	6.92857	2.15454e-07	0.99963	1
hsa-miR-589-5p|0	36.6468	2.12565e-07	0.999632	1
hsa-miR-517a-3p|0	-58.5467	2.07222e-07	0.999637	1
hsa-miR-509-3-5p|0	73.4787	2.01061e-07	0.999642	1
hsa-miR-922|0	-1.66907	2.00229e-07	0.999643	1
hsa-miR-769-3p|0	141.651	1.96485e-07	0.999646	1
hsa-miR-208b-3p|0	-79.3591	1.95086e-07	0.999648	1
hsa-miR-1-5p|0	-161.93	1.94474e-07	0.999648	1
hsa-miR-564|0	-39.9575	1.85118e-07	0.999657	1
hsa-miR-513c-5p|0	81.5865	1.83833e-07	0.999658	1
hsa-miR-606|0	82.8258	1.82839e-07	0.999659	1
hsa-miR-3168|0	-73.8048	1.82324e-07	0.999659	1
hsa-miR-34b-3p|0	33.207	1.81461e-07	0.99966	1
hsa-miR-5010-5p|0	55.3286	1.80396e-07	0.999661	1
hsa-miR-196a-3p|0	13.0035	1.79609e-07	0.999662	1
hsa-miR-1248|0	-211.104	1.78805e-07	0.999663	1
hsa-miR-4458|0	137.38	1.75087e-07	0.999666	1
hsa-miR-655-3p|0	18.1965	1.71761e-07	0.999669	1
hsa-miR-518e-3p|0	42.3732	1.70482e-07	0.999671	1
hsa-miR-208b-5p|0	-1.08826	1.69219e-07	0.999672	1
hsa-miR-497-5p|0	40.6415	1.67727e-07	0.999673	1
hsa-miR-153-3p|0	-26.8975	1.65665e-07	0.999675	1
hsa-miR-628-3p|0	224.946	1.60873e-07	0.99968	1
hsa-miR-631|0	7.42145	1.58987e-07	0.999682	1
hsa-miR-412-3p|0	46.6629	1.58343e-07	0.999683	1
hsa-miR-494-5p|0	63.6533	1.55326e-07	0.999686	1
hsa-miR-1909-3p|0	-105.683	1.52414e-07	0.999689	1
hsa-miR-566|0	193.516	1.50786e-07	0.99969	1
hsa-miR-1249-5p|0	0.628453	1.48514e-07	0.999693	1
hsa-miR-330-5p|0	42.9579	1.48204e-07	0.999693	1
hsa-miR-377-3p|0	-27.62	1.46083e-07	0.999695	1
hsa-miR-3196|0	88.5495	1.45077e-07	0.999696	1
hsa-miR-1289|0	-8.45045	1.44144e-07	0.999697	1
hsa-miR-1254|0	-36.9748	1.26917e-07	0.999716	1
hsa-miR-432-5p|0	16.3716	1.22821e-07	0.99972	1
hsa-miR-1269b|0	159.272	1.22084e-07	0.999721	1
hsa-miR-936|0	-49.4821	1.1943e-07	0.999724	1
hsa-miR-548b-3p|0	-152.918	1.12658e-07	0.999732	1
hsa-miR-561-5p|0	-201.817	1.11377e-07	0.999734	1
hsa-miR-523-3p|0	16.5926	1.1032e-07	0.999735	1
hsa-miR-369-5p|0	-5.91614	1.09182e-07	0.999736	1
hsa-miR-146b-3p|0	90.5133	1.084e-07	0.999737	1
hsa-miR-297|0	-127.803	1.00955e-07	0.999746	1
hsa-miR-664b-3p|0	378.903	9.64321e-08	0.999752	1
hsa-miR-548z+hsa-miR-548h-3p|0	36.0243	8.77785e-08	0.999764	1
hsa-miR-217|0	14.1003	7.93091e-08	0.999775	1
hsa-miR-1287-3p|0	-85.3943	7.83016e-08	0.999777	1
hsa-miR-138-5p|0	-28.9819	7.31038e-08	0.999784	1
hsa-miR-1185-2-3p|0	496.155	5.76151e-08	0.999808	1
hsa-miR-939-5p|0	131.274	4.95056e-08	0.999822	1
hsa-miR-1245b-3p|0	-17.4202	4.88553e-08	0.999824	1
hsa-miR-139-3p|0	1.66148	4.87084e-08	0.999824	1
hsa-miR-2278|0	-38.9449	4.84595e-08	0.999824	1
LIG_NEG_A	29.814	4.64945e-08	0.999828	1
hsa-miR-323a-5p|0	-16.7303	4.14345e-08	0.999838	1
hsa-miR-1204|0	-55.9353	4.04025e-08	0.99984	1
hsa-miR-3605-5p|0	-97.9822	3.60624e-08	0.999848	1
hsa-miR-1291|0	3.24274	3.0079e-08	0.999862	1
hsa-miR-1185-1-3p|0	-141.198	2.9828e-08	0.999862	1
hsa-miR-605-5p|0	28.6437	2.52198e-08	0.999873	1
hsa-miR-3074-3p|0	1.4861	2.28008e-08	0.99988	1
hsa-miR-1304-3p|0	22.0411	1.59409e-08	0.999899	1
hsa-miR-599|0	60.8431	6.79688e-09	0.999934	1
hsa-miR-1228-3p|0	-56.0595	5.20231e-09	0.999942	1
hsa-miR-1178-3p|0	44.4908	4.06226e-09	0.999949	1
hsa-miR-513b-5p|0	-100.996	3.96608e-09	0.99995	1
hsa-miR-328-3p|0	34.9773	4.43379e-11	0.999995	1
hsa-miR-376a-2-5p|0	14.3359	2.77396e-11	0.999996	1
hsa-miR-23a-3p|0	0.0268112	0	1	1
hsa-miR-128-2-5p|0	83.3618	0	1	1
hsa-miR-134-5p+hsa-miR-6728-5p|0	9.15822	0	1	1
hsa-miR-142-5p|0	181.279	0	1	1
hsa-miR-145-5p|0	140.187	0	1	1
hsa-miR-181d-3p|0	-17.9499	0	1	1
hsa-miR-198|0	-55.5836	0	1	1
hsa-miR-199b-5p|0	-21.4906	0	1	1
hsa-miR-204-5p|0	-101.897	0	1	1
hsa-miR-208a-3p|0	74.428	0	1	1
hsa-miR-214-3p|0	22.7045	0	1	1
hsa-miR-219b-3p|0	-320.746	0	1	1
hsa-miR-223-3p|0	-10.786	0	1	1
hsa-miR-330-3p|0	-34.7621	0	1	1
hsa-miR-374a-3p|0	-19.503	0	1	1
hsa-miR-378c|0	8.09136	0	1	1
hsa-miR-425-5p|0	0.00388251	0	1	1
hsa-miR-449a|0	8.67916	0	1	1
hsa-miR-449b-5p|0	184.971	0	1	1
hsa-miR-485-3p|0	-35.7657	0	1	1
hsa-miR-486-3p|0	114.747	0	1	1
hsa-miR-487a-3p|0	54.5838	0	1	1
hsa-miR-490-5p|0	85.6314	0	1	1
hsa-miR-492|0	41.5396	0	1	1
hsa-miR-493-3p|0	2.75516	0	1	1
hsa-miR-495-5p|0	-6.47241	0	1	1
hsa-miR-499a-5p|0	-1.04909	0	1	1
hsa-miR-504-3p|0	23.9777	0	1	1
hsa-miR-506-3p|0	69.2561	0	1	1
hsa-miR-508-3p|0	-37.1363	0	1	1
hsa-miR-510-5p|0	22.316	0	1	1
hsa-miR-511-5p|0	38.3883	0	1	1
hsa-miR-514a-5p|0	-80.513	0	1	1
hsa-miR-514b-3p|0	-0.715715	0	1	1
hsa-miR-516a-3p+hsa-miR-516b-3p|0	1.7501	0	1	1
hsa-miR-519d-3p|0	-21.639	0	1	1
hsa-miR-520d-3p|0	-4.1404	0	1	1
hsa-miR-525-3p|0	90.916	0	1	1
hsa-miR-525-5p|0	-65.8309	0	1	1
hsa-miR-541-3p|0	11.6542	0	1	1
hsa-miR-548ak|0	-106.164	0	1	1
hsa-miR-548c-5p+hsa-miR-548o-5p+hsa-miR-548am-5p|0	114.642	0	1	1
hsa-miR-548v|0	39.2315	0	1	1
hsa-miR-550a-5p|0	-159.808	0	1	1
hsa-miR-551b-3p|0	-37.9088	0	1	1
hsa-miR-561-3p|0	16.666	0	1	1
hsa-miR-562|0	30.6447	0	1	1
hsa-miR-572|0	-25.8388	0	1	1
hsa-miR-573|0	35.2019	0	1	1
hsa-miR-576-3p|0	114.855	0	1	1
hsa-miR-592|0	-44.3032	0	1	1
hsa-miR-607|0	-126.188	0	1	1
hsa-miR-608|0	-49.4803	0	1	1
hsa-miR-617|0	10.2223	0	1	1
hsa-miR-619-3p|0	-28.849	0	1	1
hsa-miR-620|0	-29.4851	0	1	1
hsa-miR-626|0	2.73125	0	1	1
hsa-miR-643|0	234.828	0	1	1
hsa-miR-671-3p|0	94.7471	0	1	1
hsa-miR-708-5p|0	-197.916	0	1	1
hsa-miR-758-5p|0	31.1891	0	1	1
hsa-miR-760|0	-13.0418	0	1	1
hsa-miR-764|0	-16.6658	0	1	1
hsa-miR-767-3p|0	-8.9932	0	1	1
hsa-miR-802|0	-54.2097	0	1	1
hsa-miR-924|0	84.2151	0	1	1
hsa-miR-935|0	1.25855	0	1	1
hsa-miR-942-3p|0	13.348	0	1	1
hsa-miR-1197|0	-2.26896	0	1	1
hsa-miR-1200|0	-30.5004	0	1	1
hsa-miR-1205|0	-103.619	0	1	1
hsa-miR-1224-5p|0	9.49233	0	1	1
hsa-miR-1245b-5p|0	8.85891	0	1	1
hsa-miR-1255b-5p|0	-4.71868	0	1	1
hsa-miR-1268b|0	-129.128	0	1	1
hsa-miR-1269a|0	40.326	0	1	1
hsa-miR-1271-3p|0	-201.512	0	1	1
hsa-miR-1271-5p|0	76.9141	0	1	1
hsa-miR-1272|0	4.75457	0	1	1
hsa-miR-1273c|0	31.7531	0	1	1
hsa-miR-1278|0	37.3178	0	1	1
hsa-miR-1286|0	-60.9166	0	1	1
hsa-miR-1293|0	18.208	0	1	1
hsa-miR-1296-3p|0	69.2043	0	1	1
hsa-miR-1306-3p|0	11.4427	0	1	1
hsa-miR-1307-5p|0	48.7556	0	1	1
hsa-miR-2682-5p|0	177.991	0	1	1
hsa-miR-3131|0	52.1867	0	1	1
hsa-miR-3140-3p|0	23.2962	0	1	1
hsa-miR-3151-5p|0	-77.7039	0	1	1
hsa-miR-3164|0	-88.51	0	1	1
hsa-miR-3180-5p|0	-12.9442	0	1	1
hsa-miR-3605-3p|0	177.382	0	1	1
hsa-miR-3615|0	26.4018	0	1	1
hsa-miR-3928-3p|0	62.6866	0	1	1
hsa-miR-4431|0	-8.59847	0	1	1
hsa-miR-4536-3p|0	-12.3108	0	1	1
hsa-miR-4707-3p|0	-7.00901	0	1	1
hsa-miR-5001-3p|0	0.160816	0	1	1
hsa-miR-6503-3p|0	-6.08881	0	1	1
hsa-miR-6511a-3p|0	-57.982	0	1	1
LIG_NEG_B	66.9951	0	1	1

## Sheet: HPPA+_c2vsDMEM+
	logFC	lr	pvalue	qvalue
hsa-miR-520d-5p+hsa-miR-527+hsa-miR-518a-5p|0	21.6301	50.6767	1.08913e-12	8.7566e-10
hsa-miR-6721-5p|0	-19.9208	40.5547	1.91187e-10	6.67644e-08
hsa-miR-601|0	4.18119	39.6759	2.99807e-10	6.67644e-08
hsa-miR-2116-5p|0	3.19977	39.4757	3.32161e-10	6.67644e-08
hsa-miR-494-3p|0	2.44593	37.1774	1.07856e-09	1.73433e-07
hsa-miR-548g-3p|0	12.8368	31.8608	1.6563e-08	2.21945e-06
hsa-miR-888-5p|0	3.29152	31.3737	2.12842e-08	2.44464e-06
hsa-miR-630|0	2.7315	29.9283	4.48317e-08	4.06067e-06
hsa-miR-593-3p|0	5.65937	29.9015	4.54552e-08	4.06067e-06
hsa-miR-548a-5p|0	7.49949	28.9895	7.27714e-08	5.85082e-06
hsa-miR-1260b|0	13.4589	28.4029	9.8517e-08	7.20069e-06
hsa-miR-656-3p|0	2.49203	27.7761	1.36195e-07	9.12509e-06
hsa-miR-514b-5p|0	17.2498	24.8472	6.20576e-07	3.59216e-05
hsa-miR-1915-3p|0	3.39768	24.832	6.255e-07	3.59216e-05
hsa-miR-587|0	57.0487	24.2956	8.26259e-07	4.42875e-05
hsa-miR-422a|0	1.79097	23.6386	1.16235e-06	5.84083e-05
hsa-miR-548d-3p|0	2.74648	22.7857	1.81113e-06	8.16669e-05
hsa-miR-556-5p|0	8.03636	22.7675	1.82836e-06	8.16669e-05
hsa-miR-873-5p|0	36.0874	22.38	2.23687e-06	9.4655e-05
hsa-miR-944|0	3.10634	22.229	2.41986e-06	9.72785e-05
hsa-miR-4286|0	1.56766	21.9914	2.73868e-06	0.000104852
hsa-miR-570-3p|0	1.63455	21.0067	4.57684e-06	0.000167263
hsa-miR-302a-5p|0	21.344	20.8384	4.99716e-06	0.000174684
hsa-miR-627-5p|0	8.34754	20.3679	6.38923e-06	0.000214039
hsa-miR-193b-3p|0	1.67698	19.7845	8.66826e-06	0.000278365
hsa-miR-613|0	14.8513	19.7123	9.00186e-06	0.000278365
hsa-miR-337-3p|0	2.94632	18.9102	1.37021e-05	0.000408018
hsa-miR-216b-5p|0	23.1425	18.7141	1.51852e-05	0.000436031
hsa-miR-524-3p|0	34.8176	18.5441	1.66018e-05	0.000457353
hsa-miR-378h|0	3.13665	18.4916	1.70654e-05	0.000457353
hsa-miR-548d-5p|0	30.5602	18.1459	2.04611e-05	0.000530667
hsa-miR-320e|0	1.37178	17.6219	2.69468e-05	0.000666718
hsa-miR-1244|0	23.1729	17.5926	2.73653e-05	0.000666718
hsa-miR-1244|1	23.1729	17.5926	2.73653e-05	0.000666718
hsa-miR-1244|2	23.1729	17.5926	2.73653e-05	0.000666718
hsa-miR-1244|3	23.1729	17.5926	2.73653e-05	0.000666718
hsa-miR-1244|4	23.1729	17.5926	2.73653e-05	0.000666718
hsa-miR-548n|0	1.63333	16.8388	4.06932e-05	0.000860982
hsa-miR-1257|0	2.04504	16.6556	4.48178e-05	0.000923936
hsa-miR-644a|0	1.45086	16.2667	5.50218e-05	0.00110594
hsa-miR-190a-3p|0	23.1776	16.1042	5.99496e-05	0.0011756
hsa-miR-1305|0	6.95038	15.334	9.00821e-05	0.00172443
hsa-miR-1290|0	2.26411	15.2114	9.61226e-05	0.00179727
hsa-miR-3136-5p|0	19.5898	15.0815	0.000102969	0.00188153
hsa-miR-320a|0	1.63544	14.7275	0.000124218	0.00221936
hsa-miR-451a|0	3.69501	14.464	0.000142861	0.00249697
hsa-miR-379-5p|0	2.21732	13.9273	0.000190016	0.00319741
hsa-miR-152-3p|0	1.5021	13.9187	0.00019089	0.00319741
hsa-miR-877-5p|0	22.995	13.6689	0.000218035	0.00357755
hsa-miR-218-5p|0	2.19226	12.981	0.000314666	0.00505983
hsa-miR-27a-3p|0	1.24124	12.7566	0.000354755	0.0055926
hsa-miR-210-3p|0	1.11704	12.3543	0.000439963	0.00680057
hsa-miR-1973|0	22.3788	12.2943	0.000454336	0.00680057
hsa-miR-302d-3p|0	1.23252	12.2844	0.000456755	0.00680057
hsa-miR-549a|0	1.51027	11.9893	0.00053508	0.00782189
hsa-miR-532-3p|0	1.30945	11.8789	0.000567726	0.00815092
hsa-miR-941|0	1.20668	11.707	0.000622639	0.00878248
hsa-miR-197-3p|0	1.14169	11.1815	0.000826171	0.0114524
hsa-miR-512-5p|0	1.51206	11.0578	0.000883146	0.0120347
hsa-miR-367-3p|0	35.6297	10.939	0.000941595	0.0126174
hsa-miR-193a-3p|0	1.07022	10.8826	0.000970722	0.0127944
hsa-miR-339-5p|0	2.12012	10.6708	0.0010884	0.014114
hsa-miR-371b-5p|0	2.58577	10.6088	0.00112551	0.0143637
hsa-miR-501-3p|0	2.29844	10.5099	0.00118739	0.0149166
hsa-miR-302b-3p|0	1.92792	10.2257	0.00138495	0.0171308
hsa-miR-3195|0	1.08995	10.1189	0.00146753	0.0178772
hsa-miR-143-3p|0	1.18224	9.93083	0.00162534	0.0193421
hsa-miR-575|0	1.32722	9.91883	0.00163597	0.0193421
hsa-miR-376a-3p|0	16.7677	9.88985	0.00166193	0.0193421
hsa-miR-195-5p|0	1.33298	9.86556	0.00168401	0.0193421
hsa-miR-874-3p|0	7.36	9.62141	0.00192322	0.0217784
hsa-miR-429|0	0.961088	9.32571	0.0022596	0.0252322
hsa-let-7c-5p|0	1.48055	9.05155	0.00262473	0.028908
hsa-miR-92a-1-5p|0	1.87695	8.88071	0.002882	0.0313125
hsa-miR-484|0	1.09377	8.82702	0.00296803	0.0318173
hsa-miR-31-5p|0	1.06648	8.73961	0.00311371	0.0326189
hsa-miR-548q|0	1.14493	8.73362	0.00312395	0.0326189
hsa-miR-612|0	1.03786	8.70472	0.00317387	0.0327153
hsa-miR-585-3p|0	2.14166	8.63632	0.00329527	0.0335367
hsa-miR-548ah-5p|0	28.119	8.52489	0.00350322	0.0352074
hsa-miR-342-3p|0	1.33089	8.49961	0.00355224	0.0352592
hsa-miR-7-5p|0	1.49215	8.43784	0.00367492	0.0360321
hsa-miR-1297|0	19.591	8.30242	0.00395922	0.038352
hsa-miR-1972|0	37.6897	8.04959	0.00455138	0.0435024
hsa-miR-299-3p|0	0.907779	8.03069	0.00459914	0.0435024
hsa-miR-4532|0	1.21497	7.67041	0.00561337	0.0524785
hsa-miR-1277-3p|0	22.1587	7.5817	0.00589639	0.0544908
hsa-miR-1246|0	0.924585	7.50004	0.00616975	0.0559626
hsa-miR-1307-3p|0	1.83941	7.49273	0.00619487	0.0559626
hsa-miR-92a-3p|0	0.880467	7.46547	0.00628936	0.0561849
hsa-miR-363-3p|0	-1.38639	7.41313	0.00647497	0.0568151
hsa-miR-140-3p|0	1.68324	7.40584	0.00650124	0.0568151
hsa-miR-132-3p|0	0.985957	7.2133	0.00723653	0.062561
hsa-miR-3144-3p|0	1.12899	7.0202	0.00805952	0.0689346
hsa-miR-411-5p|0	1.09256	6.93549	0.00845018	0.071487
hsa-miR-548y|0	1.333	6.91747	0.00853577	0.071487
hsa-miR-452-5p|0	13.2495	6.7536	0.00935589	0.0775478
hsa-miR-600|0	1.10314	6.70826	0.00959671	0.0787322
hsa-miR-548ar-5p|0	1.09534	6.60069	0.0101939	0.0827872
hsa-miR-149-5p|0	1.31337	6.25546	0.0123811	0.0995441
hsa-miR-181a-3p|0	2.65326	6.14382	0.0131872	0.104975
hsa-miR-942-5p|0	22.2334	5.82571	0.0157936	0.124491
hsa-miR-128-3p|0	0.746018	5.67539	0.0172045	0.134296
hsa-miR-542-5p|0	0.888493	5.53956	0.0185913	0.143725
hsa-miR-362-5p|0	0.724776	5.39763	0.0201641	0.1544
hsa-miR-873-3p|0	-1.31299	5.33336	0.020921	0.158684
hsa-miR-6724-5p|0	0.868968	5.30556	0.0212575	0.159729
hsa-miR-186-5p|0	0.707714	5.27077	0.0216864	0.161443
hsa-miR-125b-5p|0	1.4927	5.20395	0.0225357	0.165596
hsa-miR-1268a|0	1.1467	5.19468	0.0226561	0.165596
hsa-miR-1283|0.005	0.770774	5.14099	0.0233673	0.169255
hsa-miR-874-5p|0	21.5967	5.10115	0.02391	0.17164
hsa-miR-532-5p|0	0.708719	5.04422	0.0247083	0.175763
hsa-miR-597-5p|0	2.91798	5.02932	0.0249216	0.175763
hsa-miR-574-5p|0	0.745792	4.87125	0.0273078	0.189675
hsa-miR-190a-5p|0	0.685305	4.85273	0.0276024	0.189675
hsa-miR-25-3p|0	0.671724	4.84169	0.0277797	0.189675
hsa-miR-125a-3p|0	22.2526	4.83808	0.0278379	0.189675
hsa-miR-196b-5p|0	20.1155	4.74004	0.0294684	0.197902
hsa-miR-205-5p|0	0.819177	4.736	0.0295376	0.197902
hsa-miR-128-1-5p|0	28.2399	4.67955	0.0305237	0.202819
hsa-miR-4536-5p|0	0.782207	4.518	0.0335399	0.221034
hsa-miR-421|0	0.988239	4.4699	0.034497	0.225493
hsa-miR-29b-3p|0	0.635471	4.37805	0.0364046	0.236043
hsa-miR-378d|0	0.874245	4.25309	0.039179	0.251999
hsa-miR-503-5p|0	0.660631	4.18707	0.0407334	0.259918
hsa-miR-219a-5p|0	1.7877	4.14728	0.0417015	0.264
hsa-let-7a-5p|0	0.611796	4.13031	0.0421217	0.264577
hsa-miR-615-3p|0	0.833702	4.05453	0.0440529	0.274562
hsa-miR-345-5p|0	2.63395	3.99335	0.0456802	0.282514
hsa-miR-1253|0	0.668009	3.95024	0.0468646	0.287627
hsa-miR-331-3p|0	0.624489	3.93415	0.047315	0.288191
hsa-miR-423-5p|0	0.618491	3.88579	0.0486964	0.294375
hsa-miR-185-5p|0	0.643226	3.78986	0.0515641	0.307351
hsa-miR-362-3p|0	0.602621	3.782	0.0518066	0.307351
hsa-miR-93-5p|0	0.589433	3.76676	0.0522808	0.307351
hsa-miR-10a-5p|0	0.717469	3.76385	0.0523719	0.307351
hsa-miR-502-5p|0	0.643461	3.66318	0.0556274	0.32409
hsa-miR-126-3p|0	0.578538	3.61699	0.0571922	0.328818
hsa-miR-2117|0	0.736457	3.61511	0.0572569	0.328818
hsa-miR-221-3p|0	0.576759	3.5086	0.0610511	0.348121
hsa-miR-193a-5p+hsa-miR-193b-5p|0	0.582709	3.45217	0.0631688	0.35766
hsa-miR-133a-3p|0	0.750818	3.3979	0.0652793	0.367025
hsa-miR-371a-5p|0	0.628405	3.36685	0.0665209	0.371409
hsa-miR-155-5p|0	0.57118	3.21024	0.0731785	0.405762
hsa-miR-4516|0	0.663132	3.19103	0.0740434	0.407746
hsa-miR-642a-3p|0	0.842013	3.08061	0.0792306	0.433343
hsa-miR-105-5p|0	23.9657	3.02679	0.0818998	0.444554
hsa-miR-1275|0	21.771	3.0141	0.0825433	0.444554
hsa-miR-130b-3p|0	0.553755	3.00634	0.0829392	0.444554
hsa-miR-302c-3p|0	23.04	2.95108	0.0858202	0.45695
hsa-miR-18b-5p|0	1.05586	2.87944	0.0897174	0.473598
hsa-miR-567|0	38.3407	2.87087	0.0901961	0.473598
hsa-miR-142-3p|0	0.696195	2.86166	0.0907141	0.473598
hsa-miR-106b-5p|0	0.510807	2.84536	0.091638	0.475335
hsa-miR-4488|0	0.602877	2.76335	0.0964463	0.495714
hsa-miR-3161|0	22.8156	2.74756	0.0974032	0.495714
hsa-miR-130a-3p|0	0.543685	2.74734	0.0974163	0.495714
hsa-miR-1285-5p|0	0.576266	2.72549	0.0987577	0.499378
hsa-miR-19b-3p|0	0.495774	2.7058	0.099984	0.50242
hsa-miR-98-5p|0	0.523268	2.59066	0.107495	0.533676
hsa-miR-1260a|0	0.504593	2.59013	0.107532	0.533676
hsa-miR-520h|0	0.606014	2.57699	0.108428	0.534822
hsa-miR-203a-3p|0	0.559747	2.53945	0.111033	0.543425
hsa-miR-423-3p|0	0.487946	2.53249	0.111524	0.543425
hsa-miR-324-5p|0	0.508575	2.5206	0.112368	0.544241
hsa-miR-1234-3p|0	-0.591917	2.36496	0.124087	0.59673
hsa-miR-191-5p|0	0.457449	2.35319	0.125027	0.59673
hsa-miR-455-3p|0	0.515288	2.34815	0.125432	0.59673
hsa-let-7e-5p|0	0.479303	2.27575	0.131411	0.615929
hsa-miR-99b-5p|0	0.488241	2.26896	0.131988	0.615929
hsa-miR-4531|0	0.611483	2.26628	0.132217	0.615929
hsa-miR-101-3p|0	2.54841	2.26259	0.132532	0.615929
hsa-miR-455-5p|0	0.484953	2.22463	0.135825	0.627606
hsa-miR-30e-3p|0	0.496746	2.19769	0.138218	0.635013
hsa-miR-642a-5p|0	8.94372	2.17652	0.140131	0.640143
hsa-miR-181b-5p+hsa-miR-181d-5p|0	0.878835	2.15383	0.142215	0.645425
hsa-miR-375|0	0.494392	2.14653	0.142893	0.645425
hsa-miR-107|0	0.430236	2.12429	0.14498	0.651194
hsa-miR-610|0	25.8661	1.91424	0.166493	0.743668
hsa-miR-30e-5p|0	0.413599	1.89284	0.168882	0.750174
hsa-miR-579-3p|0.069	0.453091	1.88084	0.170238	0.752041
hsa-miR-483-3p|0	0.456366	1.83546	0.175484	0.767827
hsa-miR-18a-5p|0	0.421691	1.83344	0.175722	0.767827
hsa-miR-1206|0	0.453966	1.80459	0.179159	0.778615
hsa-miR-509-5p|0	18.2941	1.75798	0.184876	0.799143
hsa-miR-24-3p|0	0.404305	1.74254	0.186817	0.803212
hsa-miR-664a-3p|0	0.49639	1.70465	0.191681	0.819743
hsa-miR-324-3p|0	9.03532	1.69408	0.193064	0.821289
hsa-miR-598-3p|0	-0.820927	1.66477	0.19696	0.833452
hsa-miR-365a-3p+hsa-miR-365b-3p|0	0.391625	1.65672	0.198047	0.833665
hsa-miR-151a-5p|0	0.401676	1.62449	0.202467	0.846385
hsa-miR-450a-5p|0	0.40791	1.61941	0.203174	0.846385
hsa-miR-548i|0	30.8532	1.60868	0.204677	0.847101
hsa-miR-450a-1-3p|0	300.8	1.60318	0.205454	0.847101
hsa-miR-361-3p|0	0.402456	1.54474	0.213913	0.87748
hsa-miR-16-5p|0	0.376956	1.51086	0.219008	0.893821
hsa-miR-4485-3p|0	3.60019	1.45065	0.228424	0.927541
hsa-miR-651-5p|0	0.574461	1.441	0.229977	0.929155
hsa-let-7b-5p|0	0.374593	1.42052	0.233318	0.93794
hsa-miR-496|0	0.487099	1.35853	0.243792	0.97517
hsa-miR-23a-3p|0	0.343655	1.33971	0.247085	0.980886
hsa-miR-151a-3p|0	0.435405	1.33645	0.247661	0.980886
hsa-miR-4521|0	67.973	1.29249	0.25559	1
LIG_POS_A	0.36815	1.28659	0.256677	1
hsa-miR-140-5p|0	0.35314	1.2785	0.258178	1
hsa-miR-4284|0	-1.32526	1.27326	0.259157	1
hsa-let-7d-5p|0	0.370623	1.2656	0.260593	1
hsa-miR-224-5p|0	79.6331	1.24945	0.263658	1
hsa-miR-342-5p|0	-16.5368	1.2289	0.267621	1
hsa-let-7f-5p|0	0.35265	1.19193	0.274941	1
hsa-miR-374a-5p|0	0.32578	1.17655	0.27806	1
hsa-miR-106a-5p+hsa-miR-17-5p|0	0.333536	1.16507	0.280417	1
hsa-miR-28-3p|0	0.342292	1.15084	0.283374	1
hsa-miR-552-3p|0	1.05464	1.09321	0.295761	1
hsa-miR-146b-5p|0	0.323554	1.08592	0.297376	1
hsa-let-7g-5p|0	0.313502	1.07533	0.299744	1
hsa-miR-29a-3p|0	0.315441	1.04562	0.306517	1
hsa-miR-548aa+hsa-miR-548t-3p|0	0.382631	1.04385	0.306927	1
hsa-miR-410-3p|0	17.0605	1.03817	0.308248	1
hsa-miR-502-3p|0	0.861168	1.03059	0.31002	1
hsa-miR-582-3p|0	164.316	1.02559	0.311198	1
hsa-miR-33b-5p|0	25.6793	1.02044	0.312414	1
hsa-miR-181c-5p|0	0.537955	0.994641	0.318611	1
hsa-miR-302f|0	24.0474	0.957226	0.327887	1
hsa-miR-5196-5p|0	21.3578	0.953278	0.328886	1
hsa-miR-210-5p|0	84.0955	0.950474	0.329599	1
hsa-miR-34a-5p|0	0.303033	0.95037	0.329625	1
hsa-miR-378e|0	0.333759	0.936263	0.333241	1
hsa-miR-652-3p|0	-0.429147	0.931447	0.334487	1
hsa-miR-1180-3p|0	0.541419	0.914929	0.33881	1
hsa-miR-1250-5p|0	86.5603	0.866352	0.351967	1
hsa-miR-373-3p|0	0.276204	0.813084	0.36721	1
hsa-miR-150-5p|0	0.292988	0.80696	0.369021	1
hsa-miR-182-5p|0	0.268213	0.80529	0.369516	1
hsa-miR-625-5p|0	0.299453	0.792295	0.373407	1
hsa-miR-5196-3p+hsa-miR-6732-3p|0	0.218117	0.782733	0.376307	1
hsa-miR-296-5p|0	0.26917	0.779115	0.377412	1
hsa-miR-361-5p|0	0.259273	0.737275	0.390535	1
hsa-miR-335-5p|0	0.25692	0.726496	0.394021	1
hsa-miR-1255b-5p|0	128.946	0.726441	0.394039	1
hsa-miR-197-5p|0	-112.415	0.684004	0.408211	1
hsa-miR-10b-5p|0	0.263828	0.677765	0.410357	1
hsa-miR-1296-5p|0	15.8771	0.664924	0.414827	1
hsa-miR-372-3p|0	0.240539	0.656045	0.41796	1
hsa-miR-200a-3p|0	0.246302	0.624136	0.429514	1
hsa-miR-1287-5p|0	21.5578	0.622974	0.429944	1
hsa-miR-577|0	0.291757	0.609349	0.435033	1
hsa-miR-574-3p|0	0.262876	0.603928	0.437083	1
hsa-miR-21-5p|0	0.236359	0.602691	0.437553	1
hsa-let-7i-5p|0.014	0.243886	0.573863	0.448728	1
hsa-miR-302a-3p|0	33.588	0.55696	0.455488	1
hsa-miR-629-5p|0	3.04315	0.551852	0.457562	1
hsa-miR-15b-5p|0	0.220958	0.550645	0.458054	1
LIG_POS_B	0.239271	0.550136	0.458262	1
hsa-miR-30b-5p|0	0.232659	0.537421	0.463504	1
hsa-miR-301b-3p|0	0.241494	0.53407	0.464901	1
hsa-miR-384|0	0.865105	0.521304	0.470286	1
hsa-miR-20a-5p+hsa-miR-20b-5p|0	0.217262	0.520103	0.470798	1
hsa-miR-374b-5p|0	0.209364	0.503073	0.478153	1
hsa-miR-96-5p|0	0.203642	0.484107	0.486568	1
hsa-miR-222-3p|0	0.207157	0.479358	0.488713	1
hsa-miR-141-3p|0	0.205651	0.468089	0.493868	1
hsa-miR-4455|0	0.100516	0.399727	0.52723	1
hsa-miR-192-5p|0	0.19583	0.382147	0.536456	1
hsa-miR-219a-1-3p|0	69.0751	0.381686	0.536702	1
hsa-miR-196a-5p|0	0.181725	0.377185	0.539114	1
hsa-miR-146a-5p|0	-0.191975	0.369985	0.543012	1
hsa-miR-194-5p|0	0.183937	0.369392	0.543336	1
hsa-miR-603|0	0.2071	0.342787	0.558225	1
hsa-miR-425-5p|0	0.172297	0.33402	0.563301	1
hsa-miR-424-5p|0	0.181731	0.33146	0.564801	1
hsa-miR-15a-5p|0	0.166906	0.315925	0.574067	1
hsa-miR-30a-5p|0	0.170532	0.287246	0.591991	1
hsa-miR-26a-5p|0	0.167479	0.282549	0.595036	1
hsa-miR-27b-3p|0	0.1522	0.279282	0.597172	1
hsa-miR-4454+hsa-miR-7975|0	-0.0345798	0.27766	0.598239	1
hsa-miR-1247-5p|0	-0.229347	0.268994	0.604007	1
hsa-miR-135b-5p|0	0.155619	0.245172	0.620495	1
hsa-miR-125a-5p|0	0.145462	0.230173	0.631396	1
hsa-miR-340-5p|0	0.157901	0.222698	0.636991	1
hsa-miR-122-5p|0	0.133469	0.20254	0.652678	1
hsa-miR-33a-5p|0	0.0886771	0.196553	0.657517	1
hsa-miR-199a-5p|0	1.48204	0.188555	0.664122	1
hsa-miR-301a-3p|0	0.134428	0.18061	0.67085	1
hsa-miR-500a-5p+hsa-miR-501-5p|0	0.137951	0.178133	0.672982	1
hsa-miR-103a-3p|0	-0.22253	0.17349	0.677028	1
hsa-miR-1-3p|0	0.132583	0.171116	0.679122	1
hsa-miR-454-3p|0	0.117642	0.153691	0.695033	1
hsa-miR-148a-3p|0	0.112681	0.152143	0.696495	1
LIG_POS_C	0.118292	0.136259	0.712029	1
hsa-miR-9-5p|0	0.110474	0.129284	0.719176	1
hsa-miR-32-5p|0	0.107101	0.125933	0.722686	1
hsa-miR-26b-5p|0	0.0994799	0.120021	0.729011	1
hsa-miR-148b-3p|0	-0.110513	0.119408	0.729678	1
hsa-miR-498|0	-1147.06	0.103198	0.748025	1
hsa-miR-200b-3p|0	-0.106293	0.101902	0.749558	1
hsa-miR-30c-5p|0	0.0892643	0.0795675	0.777884	1
hsa-miR-378g|0	0.087894	0.0693266	0.79232	1
hsa-miR-660-5p|0	0.0818373	0.0685879	0.793404	1
hsa-miR-181a-5p|0	0.0650455	0.0491954	0.824469	1
hsa-miR-29c-3p|0	-0.063398	0.0418247	0.837954	1
hsa-miR-147b|0	67.7683	0.0342922	0.853087	1
hsa-miR-30d-5p|0	0.0429329	0.0207417	0.885485	1
hsa-miR-19a-3p|0	0.0357669	0.0202081	0.886957	1
hsa-miR-4443|0	0.0500447	0.0190892	0.890111	1
hsa-miR-23b-3p|0	-0.049957	0.0178434	0.893735	1
hsa-miR-378i|0	0.0364843	0.0151433	0.902061	1
hsa-miR-183-5p|0	0.0327835	0.0133974	0.907853	1
hsa-miR-890|0	358.368	0.012494	0.911001	1
hsa-miR-769-5p|0	0.0332388	0.0105974	0.918008	1
hsa-miR-548j-5p|0	15.653	0.0103455	0.918984	1
hsa-miR-188-5p|0	115.569	0.00583825	0.939094	1
hsa-miR-22-3p|0	0.0157266	0.00545864	0.941104	1
hsa-miR-215-5p|0	0.0178817	0.00480654	0.944728	1
hsa-miR-590-5p|0	0.0159061	0.0044502	0.946813	1
hsa-miR-28-5p|0	0.0132671	0.00319827	0.954901	1
hsa-miR-200c-3p|0	0.00761346	0.00270712	0.958505	1
hsa-miR-95-3p|0	133.8	0.00102803	0.974422	1
hsa-miR-548j-3p|0	-283.693	0.000565863	0.981022	1
hsa-miR-489-3p|0	131.103	6.6783e-06	0.997938	1
hsa-miR-301a-5p|0	-8.44329	4.49239e-06	0.998309	1
hsa-miR-219a-2-3p|0	7.30805	3.5628e-06	0.998494	1
hsa-miR-4435|0	-30.6874	2.74672e-06	0.998678	1
hsa-miR-660-3p|0	78.8134	2.52645e-06	0.998732	1
hsa-miR-221-5p|0	-814.88	2.39261e-06	0.998766	1
hsa-miR-1537-3p|0	-39.5581	2.11339e-06	0.99884	1
hsa-miR-591|0	22.1003	1.78883e-06	0.998933	1
hsa-miR-548k|0	-30.9381	1.75756e-06	0.998942	1
hsa-miR-370-3p|0	71.0283	1.69601e-06	0.998961	1
hsa-miR-1193|0	-26.1829	1.69395e-06	0.998962	1
hsa-miR-337-5p|0	-24.6737	1.66084e-06	0.998972	1
hsa-miR-1908-3p|0	-5.13493	1.63116e-06	0.998981	1
hsa-miR-3180|0	672.87	1.60955e-06	0.998988	1
hsa-miR-517c-3p+hsa-miR-519a-3p|0	-40.0575	1.60689e-06	0.998989	1
hsa-miR-519b-5p+hsa-miR-519c-5p+hsa-miR-523-5p+hsa-miR-518e-5p+hsa-miR-522-5p+hsa-miR-519a-5p|0	218.925	1.56016e-06	0.999003	1
hsa-miR-548b-3p|0	-34.0799	1.54533e-06	0.999008	1
hsa-miR-3190-3p|0	-29.1973	1.52338e-06	0.999015	1
hsa-miR-940|0	0.690448	1.50758e-06	0.99902	1
hsa-miR-4787-3p|0	165.216	1.45986e-06	0.999036	1
hsa-miR-4707-5p|0	52.3554	1.45323e-06	0.999038	1
hsa-miR-596|0	-75.1184	1.43897e-06	0.999043	1
hsa-miR-299-5p|0	393.838	1.41121e-06	0.999052	1
hsa-miR-665|0	71.4331	1.38802e-06	0.99906	1
hsa-miR-578|0	-217.334	1.36496e-06	0.999068	1
hsa-miR-147a|0	0.479006	1.36287e-06	0.999069	1
hsa-miR-891a-5p|0	26.8333	1.31701e-06	0.999084	1
hsa-miR-4755-5p|0	0.73618	1.31553e-06	0.999085	1
hsa-miR-4451|0	637.269	1.30913e-06	0.999087	1
hsa-miR-1262|0	39.1968	1.30136e-06	0.99909	1
hsa-miR-649|0	-79.6334	1.28368e-06	0.999096	1
hsa-miR-1299|0	281.078	1.27552e-06	0.999099	1
hsa-miR-3182|0	21.7721	1.26689e-06	0.999102	1
hsa-miR-548e-3p|0	-39.6968	1.24767e-06	0.999109	1
hsa-miR-92b-3p|0	-42.5414	1.24572e-06	0.999109	1
hsa-miR-3180-3p|0	-63.8748	1.24094e-06	0.999111	1
hsa-miR-671-5p|0	11.3461	1.23952e-06	0.999112	1
hsa-miR-520a-5p|0	2.95829	1.22965e-06	0.999115	1
hsa-miR-5010-3p|0	-17.0781	1.20757e-06	0.999123	1
hsa-miR-1185-2-3p|0	268.961	1.196e-06	0.999127	1
hsa-miR-513a-5p|0	48.9303	1.19599e-06	0.999127	1
hsa-miR-1-5p|0	24.5293	1.19227e-06	0.999129	1
hsa-miR-520g-3p|0	16.5019	1.18307e-06	0.999132	1
hsa-miR-448|0	21.3589	1.17819e-06	0.999134	1
hsa-miR-1202|0	-55.1538	1.17815e-06	0.999134	1
hsa-miR-1279|0	-43.8002	1.1747e-06	0.999135	1
hsa-miR-519b-3p|0	28.5543	1.17147e-06	0.999136	1
hsa-miR-144-3p|0	37.7524	1.16587e-06	0.999138	1
hsa-miR-1276|0	163.567	1.16545e-06	0.999139	1
hsa-miR-576-5p|0	-2.6023	1.16509e-06	0.999139	1
hsa-miR-548e-5p|0	-42.1481	1.1519e-06	0.999144	1
hsa-miR-639|0	-3.18569	1.15134e-06	0.999144	1
hsa-miR-216a-5p|0	121.192	1.13761e-06	0.999149	1
hsa-miR-551a|0	-48.2802	1.13514e-06	0.99915	1
hsa-miR-339-3p|0	-43.7062	1.13135e-06	0.999151	1
hsa-miR-1183|0	-615.169	1.1277e-06	0.999153	1
hsa-miR-34c-5p|0	-269.577	1.12361e-06	0.999154	1
hsa-miR-519c-3p|0	148.235	1.12332e-06	0.999154	1
hsa-miR-346|0	2.93382	1.12271e-06	0.999155	1
hsa-miR-202-3p|0	111.131	1.11612e-06	0.999157	1
hsa-miR-450b-3p|0	-31.0856	1.11295e-06	0.999158	1
hsa-miR-370-5p|0	-11.8309	1.10683e-06	0.999161	1
hsa-miR-503-3p|0	-65.5537	1.10636e-06	0.999161	1
hsa-miR-3192-5p|0	-141.301	1.10091e-06	0.999163	1
hsa-miR-483-5p|0	88.8459	1.08675e-06	0.999168	1
hsa-miR-4461|0	-129.195	1.08323e-06	0.99917	1
hsa-miR-1281|0	-232.254	1.05682e-06	0.99918	1
hsa-miR-1301-3p|0	-70.6792	1.04889e-06	0.999183	1
hsa-miR-381-5p|0	258.166	1.04865e-06	0.999183	1
hsa-miR-328-3p|0	21.9429	1.01955e-06	0.999194	1
hsa-miR-2110|0	253.252	1.01763e-06	0.999195	1
hsa-miR-548ai+hsa-miR-570-5p|0	13.2337	1.01013e-06	0.999198	1
hsa-miR-542-3p|0	143.733	1.00858e-06	0.999199	1
hsa-miR-522-3p|0	33.2606	1.00473e-06	0.9992	1
hsa-miR-595|0	6.07268	1.00301e-06	0.999201	1
hsa-miR-1323|0	-4.79354	1.00078e-06	0.999202	1
hsa-miR-1908-5p|0	512.662	9.83315e-07	0.999209	1
hsa-miR-3934-5p|0	6.46771	9.78916e-07	0.999211	1
hsa-miR-127-3p|0	125.561	9.78163e-07	0.999211	1
hsa-miR-515-5p|0	-80.8693	9.74127e-07	0.999213	1
hsa-miR-1255a|0	136.566	9.67178e-07	0.999215	1
hsa-miR-589-5p|0	-72.7801	9.59926e-07	0.999218	1
hsa-miR-515-3p|0	66.0759	9.58926e-07	0.999219	1
hsa-miR-25-5p|0	-130.632	9.56539e-07	0.99922	1
hsa-miR-934|0	-235.614	9.51934e-07	0.999222	1
hsa-miR-1469|0	-21.5464	9.36156e-07	0.999228	1
hsa-miR-409-3p|0	96.8219	9.35342e-07	0.999228	1
hsa-miR-1976|0	154.762	9.31946e-07	0.99923	1
hsa-miR-206|0	38.0144	9.24444e-07	0.999233	1
hsa-miR-338-5p|0	-9.06512	9.24382e-07	0.999233	1
hsa-miR-1304-5p|0	-55.1868	9.21001e-07	0.999234	1
hsa-miR-663a|0	28.3369	9.19116e-07	0.999235	1
hsa-miR-876-5p|0	-57.4787	9.1525e-07	0.999237	1
hsa-miR-190b|0	-323.224	9.15088e-07	0.999237	1
hsa-miR-1236-3p|0	244.681	9.12579e-07	0.999238	1
hsa-miR-136-5p|0	147.985	9.07192e-07	0.99924	1
hsa-miR-301b-5p|0	117.216	9.06263e-07	0.99924	1
hsa-miR-487b-5p|0	1.24119	9.05179e-07	0.999241	1
hsa-miR-3916|0	37.459	8.94351e-07	0.999245	1
hsa-miR-3918|0	20.5876	8.93622e-07	0.999246	1
hsa-miR-1910-3p|0	69.7932	8.80301e-07	0.999251	1
hsa-miR-23c|0	-21.0697	8.78098e-07	0.999252	1
hsa-miR-377-3p|0	-4.19944	8.76118e-07	0.999253	1
hsa-miR-548m|0	-57.881	8.7104e-07	0.999255	1
hsa-miR-490-3p|0	-44.1988	8.58926e-07	0.999261	1
hsa-miR-1249-3p|0	-56.4591	8.57966e-07	0.999261	1
hsa-miR-449c-5p|0	54.7167	8.51858e-07	0.999264	1
hsa-miR-617|0	-358.385	8.51195e-07	0.999264	1
hsa-miR-580-3p|0	61.9308	8.5091e-07	0.999264	1
hsa-miR-892a|0	63.2378	8.48506e-07	0.999265	1
hsa-miR-544a|0	19.3227	8.393e-07	0.999269	1
hsa-miR-3690|0	34.6409	8.31578e-07	0.999272	1
hsa-miR-499b-3p|0	92.3016	8.26938e-07	0.999274	1
hsa-miR-134-3p|0	63.4669	8.26056e-07	0.999275	1
hsa-miR-331-5p|0	-59.4763	8.25889e-07	0.999275	1
hsa-miR-199a-3p+hsa-miR-199b-3p|0	47.979	8.24652e-07	0.999275	1
hsa-miR-181b-2-3p|0	58.5011	8.09326e-07	0.999282	1
hsa-miR-345-3p|0	49.0638	8.05903e-07	0.999284	1
hsa-miR-450b-5p|0	1.21803	8.03571e-07	0.999285	1
hsa-miR-513a-3p|0	79.1603	8.02145e-07	0.999285	1
hsa-miR-1252-5p|0	-11.5161	7.98491e-07	0.999287	1
hsa-miR-526b-5p|0	29.8659	7.984e-07	0.999287	1
hsa-miR-4647|0	75.7456	7.97836e-07	0.999287	1
LIG_NEG_C	215.441	7.93982e-07	0.999289	1
hsa-miR-3144-5p|0	-556.857	7.88799e-07	0.999291	1
hsa-miR-556-3p|0	65.1473	7.81588e-07	0.999295	1
hsa-miR-568|0	314.762	7.6824e-07	0.999301	1
hsa-miR-433-5p|0	25.3807	7.59058e-07	0.999305	1
hsa-miR-4741|0	-9.98865	7.54449e-07	0.999307	1
hsa-miR-3127-5p|0	314.721	7.53781e-07	0.999307	1
hsa-miR-181a-2-3p|0	-50.8605	7.46862e-07	0.99931	1
hsa-miR-1303|0	-103.745	7.42116e-07	0.999313	1
hsa-miR-1248|0	-3.09169	7.37663e-07	0.999315	1
hsa-miR-584-5p|0	-860.042	7.37655e-07	0.999315	1
hsa-miR-661|0	83.02	7.3559e-07	0.999316	1
hsa-miR-1295a|0	-29.6718	7.34119e-07	0.999316	1
hsa-miR-638|0	-195.537	7.3034e-07	0.999318	1
hsa-miR-6511a-5p|0	4.8629	7.29568e-07	0.999318	1
hsa-miR-766-3p|0	-380.014	7.28494e-07	0.999319	1
hsa-miR-127-5p|0	-439.531	7.26207e-07	0.99932	1
hsa-miR-3147|0	-21.8454	7.25662e-07	0.99932	1
hsa-miR-520c-3p|0	58.5577	7.13973e-07	0.999326	1
hsa-miR-885-3p|0	-10.0655	7.11127e-07	0.999327	1
hsa-miR-1224-3p|0	-1.43075	7.02535e-07	0.999331	1
hsa-miR-3179|0	-168.276	7.02061e-07	0.999331	1
hsa-miR-328-5p|0	-16.1344	6.74165e-07	0.999345	1
hsa-miR-520f-3p|0	-40.9212	6.72547e-07	0.999346	1
hsa-miR-1270|0	-118.862	6.70375e-07	0.999347	1
hsa-miR-1264|0	-99.3738	6.67418e-07	0.999348	1
hsa-miR-604|0	28.5627	6.64473e-07	0.99935	1
hsa-miR-493-3p|0	-55.4804	6.63261e-07	0.99935	1
hsa-miR-491-3p|0	53.8098	6.57521e-07	0.999353	1
hsa-miR-369-3p|0	13.2506	6.47945e-07	0.999358	1
hsa-miR-129-2-3p|0	-86.8269	6.47213e-07	0.999358	1
hsa-miR-181d-3p|0	-88.2343	6.47153e-07	0.999358	1
hsa-miR-151b|0	167.253	6.38529e-07	0.999362	1
hsa-miR-330-3p|0	-119.821	6.383e-07	0.999363	1
hsa-miR-520e|0	-56.8821	6.36682e-07	0.999363	1
hsa-miR-664b-3p|0	304.76	6.35345e-07	0.999364	1
hsa-miR-548ar-3p|0	-16.6191	6.33206e-07	0.999365	1
hsa-miR-521|0	-224.909	6.33045e-07	0.999365	1
hsa-miR-1261|0	10.6968	6.2591e-07	0.999369	1
hsa-miR-1254|0	-24.2725	6.23326e-07	0.99937	1
hsa-miR-374c-5p|0	-6.95109	6.16236e-07	0.999374	1
hsa-miR-1827|0	-142.668	6.13408e-07	0.999375	1
hsa-miR-887-3p|0	-9.93074	6.08429e-07	0.999378	1
hsa-miR-606|0	61.7866	6.0487e-07	0.999379	1
hsa-miR-4421|0	444.255	6.02798e-07	0.999381	1
hsa-miR-548z+hsa-miR-548h-3p|0	-1.46116	5.96093e-07	0.999384	1
hsa-miR-766-5p|0	-82.7695	5.95814e-07	0.999384	1
hsa-miR-4458|0	141.589	5.94436e-07	0.999385	1
hsa-miR-296-3p|0	80.5648	5.8999e-07	0.999387	1
hsa-miR-450a-2-3p|0	214.756	5.87971e-07	0.999388	1
hsa-miR-626|0	19.9536	5.86372e-07	0.999389	1
hsa-miR-554|0	31.3624	5.85844e-07	0.999389	1
hsa-miR-497-5p|0	73.5043	5.76562e-07	0.999394	1
hsa-miR-376b-3p|0	3.76096	5.76167e-07	0.999394	1
hsa-miR-323b-3p|0	-198.587	5.75199e-07	0.999395	1
hsa-miR-1322|0	41.7849	5.7481e-07	0.999395	1
hsa-miR-30a-3p|0	-29.2321	5.67795e-07	0.999399	1
hsa-miR-654-3p|0	163.722	5.63235e-07	0.999401	1
hsa-miR-380-3p|0	5.2127	5.60188e-07	0.999403	1
hsa-miR-98-3p|0	75.7766	5.57592e-07	0.999404	1
hsa-miR-5001-5p|0	63.0708	5.49636e-07	0.999408	1
hsa-miR-1258|0	6.71955	5.48669e-07	0.999409	1
hsa-miR-516a-3p+hsa-miR-516b-3p|0	-32.3887	5.47579e-07	0.99941	1
hsa-miR-765|0	-42.941	5.44895e-07	0.999411	1
hsa-miR-548o-3p+hsa-miR-548ah-3p+hsa-miR-548av-3p|0	105.401	5.44141e-07	0.999411	1
hsa-miR-506-5p|0	93.0204	5.44024e-07	0.999411	1
hsa-miR-152-5p|0	-109.316	5.39906e-07	0.999414	1
hsa-miR-516a-5p|0	66.2613	5.34732e-07	0.999417	1
hsa-miR-485-5p|0	-69.5516	5.3316e-07	0.999417	1
hsa-miR-1909-3p|0	-6.99944	5.3075e-07	0.999419	1
hsa-miR-376c-3p|0	-104.512	5.29869e-07	0.999419	1
hsa-miR-582-5p|0	226.51	5.29023e-07	0.99942	1
hsa-miR-513c-3p|0	301.779	5.26438e-07	0.999421	1
hsa-miR-675-5p|0	104.217	5.17176e-07	0.999426	1
hsa-miR-499b-5p|0	172.513	5.168e-07	0.999426	1
hsa-miR-555|0	131.164	5.15026e-07	0.999427	1
hsa-miR-518d-3p|0	312.852	5.10425e-07	0.99943	1
hsa-miR-1910-5p|0	11.3002	5.1042e-07	0.99943	1
hsa-miR-1228-3p|0	-63.3806	5.06651e-07	0.999432	1
hsa-miR-506-3p|0	-144.107	5.05534e-07	0.999433	1
hsa-miR-6511a-3p|0	8.31916	5.04726e-07	0.999433	1
hsa-miR-488-3p|0	-92.7368	4.97743e-07	0.999437	1
hsa-miR-887-5p|0	55.6908	4.95548e-07	0.999438	1
hsa-miR-326|0	36.8407	4.92709e-07	0.99944	1
hsa-miR-664b-5p|0	0.141418	4.92013e-07	0.99944	1
hsa-miR-363-5p|0	-11.7228	4.86334e-07	0.999444	1
hsa-miR-922|0	-521.077	4.8071e-07	0.999447	1
hsa-miR-548a-3p|0	-165.175	4.77268e-07	0.999449	1
hsa-miR-561-5p|0	-14.3506	4.75441e-07	0.99945	1
hsa-miR-3065-3p|0	214.784	4.72113e-07	0.999452	1
hsa-miR-525-3p|0	-45.8273	4.66709e-07	0.999455	1
LIG_NEG_A	27.1614	4.63648e-07	0.999457	1
hsa-miR-571|0	131.759	4.63515e-07	0.999457	1
hsa-miR-3150b-3p|0	46.2691	4.62977e-07	0.999457	1
hsa-miR-769-3p|0	156.615	4.62617e-07	0.999457	1
hsa-miR-139-5p|0	495.808	4.57657e-07	0.99946	1
hsa-miR-933|0	-26.1248	4.56231e-07	0.999461	1
hsa-miR-184|0	3.67342	4.5349e-07	0.999463	1
hsa-miR-138-5p|0	-169.187	4.48802e-07	0.999465	1
hsa-miR-1266-5p|0	347.701	4.47739e-07	0.999466	1
hsa-miR-137|0	-54.2503	4.44464e-07	0.999468	1
hsa-miR-508-5p|0	-7.73526	4.43702e-07	0.999469	1
hsa-miR-526a+hsa-miR-518c-5p+hsa-miR-518d-5p|0	-74.1176	4.41908e-07	0.99947	1
hsa-miR-211-5p|0	269.329	4.41186e-07	0.99947	1
hsa-miR-490-5p|0	76.2356	4.39721e-07	0.999471	1
hsa-miR-1291|0	40.588	4.38151e-07	0.999472	1
hsa-miR-650|0	-9.68831	4.3582e-07	0.999473	1
hsa-miR-6503-5p|0	-66.399	4.2035e-07	0.999483	1
hsa-miR-154-5p|0	-15.078	4.11537e-07	0.999488	1
hsa-miR-616-3p|0	-7.46203	4.09121e-07	0.99949	1
hsa-miR-3131|0	47.1165	4.08606e-07	0.99949	1
hsa-miR-517b-3p|0	-76.6979	4.02535e-07	0.999494	1
hsa-miR-1185-5p|0	192.272	4.01584e-07	0.999494	1
hsa-miR-3185|0	-203.977	3.94343e-07	0.999499	1
hsa-miR-2053|0	-2.72144	3.89963e-07	0.999502	1
hsa-miR-514a-5p|0	3.22904	3.87058e-07	0.999504	1
hsa-miR-579-5p|0	-14.6033	3.84191e-07	0.999505	1
hsa-miR-3605-5p|0	-30.1523	3.82863e-07	0.999506	1
hsa-miR-564|0	-25.1794	3.79672e-07	0.999508	1
hsa-miR-297|0	-2.45083	3.78585e-07	0.999509	1
hsa-miR-3168|0	19.9464	3.75646e-07	0.999511	1
hsa-miR-539-3p|0	106.872	3.70037e-07	0.999515	1
hsa-miR-4787-5p|0	1.63096	3.67633e-07	0.999516	1
hsa-miR-323a-3p|0	-7.73958	3.66173e-07	0.999517	1
hsa-miR-133b|0	-116.091	3.64726e-07	0.999518	1
hsa-miR-382-3p|0	-172.309	3.63432e-07	0.999519	1
hsa-miR-892b|0	-9.01265	3.62087e-07	0.99952	1
hsa-miR-510-3p|0	142.055	3.54551e-07	0.999525	1
hsa-miR-302e|0	153.691	3.539e-07	0.999525	1
hsa-miR-619-3p|0	7.50245	3.50903e-07	0.999527	1
hsa-miR-376a-2-5p|0	76.2341	3.48472e-07	0.999529	1
hsa-miR-548ak|0	-258.486	3.45238e-07	0.999531	1
hsa-miR-320b|0	42.2854	3.40044e-07	0.999535	1
hsa-miR-1285-3p|0	-10.7468	3.31132e-07	0.999541	1
hsa-miR-34c-3p|0	83.3229	3.29341e-07	0.999542	1
hsa-miR-320c|0	12.7093	3.23333e-07	0.999546	1
hsa-miR-323b-5p|0	-55.604	3.20789e-07	0.999548	1
hsa-miR-651-3p|0	42.0406	3.17151e-07	0.999551	1
hsa-miR-329-5p|0	-8.40882	3.16548e-07	0.999551	1
hsa-miR-5010-5p|0	32.0511	3.14885e-07	0.999552	1
hsa-miR-365b-5p|0	3.18632	3.14393e-07	0.999553	1
hsa-miR-761|0	115.728	3.13029e-07	0.999554	1
hsa-miR-1296-3p|0	100.875	3.12399e-07	0.999554	1
hsa-miR-671-3p|0	144.281	3.10197e-07	0.999556	1
hsa-miR-1233-3p|0	-147.286	3.10063e-07	0.999556	1
hsa-miR-1249-5p|0	-145.128	3.08714e-07	0.999557	1
hsa-miR-1304-3p|0	1.78666	3.07582e-07	0.999557	1
hsa-miR-323a-5p|0	-27.8638	3.04641e-07	0.99956	1
hsa-miR-513b-5p|0	1.71521	3.02066e-07	0.999561	1
hsa-miR-1271-5p|0	92.5043	3.00994e-07	0.999562	1
hsa-miR-572|0	3.90544	2.99523e-07	0.999563	1
hsa-miR-4524a-5p|0	-54.2063	2.99466e-07	0.999563	1
hsa-miR-936|0	42.6863	2.96636e-07	0.999565	1
hsa-miR-298|0	61.1222	2.8693e-07	0.999573	1
hsa-miR-1203|0	-109.583	2.86694e-07	0.999573	1
hsa-miR-6720-3p|0	110.67	2.855e-07	0.999574	1
hsa-miR-145-5p|0	129.271	2.81057e-07	0.999577	1
hsa-miR-599|0	29.8568	2.78381e-07	0.999579	1
hsa-miR-509-3p|0	-0.906031	2.7214e-07	0.999584	1
hsa-miR-3614-3p|0	-19.4324	2.71173e-07	0.999585	1
hsa-miR-655-3p|0	9.76478	2.7106e-07	0.999585	1
hsa-miR-507|0	-42.448	2.65994e-07	0.999588	1
hsa-miR-519e-3p|0	-14.2643	2.64362e-07	0.99959	1
hsa-miR-188-3p|0	-18.876	2.63168e-07	0.999591	1
hsa-miR-525-5p|0	-8.52324	2.62569e-07	0.999591	1
hsa-miR-889-3p|0	44.4426	2.59546e-07	0.999594	1
hsa-miR-491-5p|0	13.5729	2.59157e-07	0.999594	1
hsa-miR-553|0	-24.9276	2.53464e-07	0.999598	1
hsa-miR-99a-5p|0	149.049	2.52152e-07	0.999599	1
hsa-miR-449b-5p|0	111.788	2.47946e-07	0.999603	1
hsa-miR-499a-3p|0	51.4939	2.44405e-07	0.999606	1
hsa-miR-652-5p|0	139.088	2.43638e-07	0.999606	1
hsa-miR-563|0	54.5853	2.4172e-07	0.999608	1
hsa-miR-487b-3p|0	-28.3209	2.376e-07	0.999611	1
hsa-miR-494-5p|0	50.7632	2.3373e-07	0.999614	1
hsa-miR-548c-5p+hsa-miR-548o-5p+hsa-miR-548am-5p|0	171.503	2.30486e-07	0.999617	1
hsa-miR-520b|0	-31.2474	2.26205e-07	0.999621	1
hsa-miR-620|0	0.672753	2.25803e-07	0.999621	1
hsa-miR-1287-3p|0	-36.1291	2.2334e-07	0.999623	1
hsa-miR-2682-5p|0	184.423	2.22858e-07	0.999623	1
hsa-miR-3614-5p|0	260.204	2.17091e-07	0.999628	1
hsa-miR-3605-3p|0	190.642	2.15467e-07	0.99963	1
hsa-miR-129-5p|0	-9.58856	2.14479e-07	0.99963	1
hsa-miR-937-3p|0	49.511	2.13902e-07	0.999631	1
hsa-miR-628-5p|0	-5.57749	2.08015e-07	0.999636	1
hsa-miR-378f|0	-129.9	2.07948e-07	0.999636	1
hsa-miR-374a-3p|0	-21.1401	2.07893e-07	0.999636	1
hsa-miR-614|0	64.7114	1.9999e-07	0.999643	1
hsa-miR-208b-3p|0	-84.5727	1.95105e-07	0.999648	1
hsa-miR-4431|0	8.23444	1.90735e-07	0.999652	1
hsa-miR-208b-5p|0	-207.357	1.79072e-07	0.999662	1
hsa-miR-1245a|0	168.615	1.78999e-07	0.999662	1
hsa-miR-513c-5p|0	15.3635	1.71833e-07	0.999669	1
hsa-miR-211-3p|0	-27.114	1.71555e-07	0.99967	1
hsa-miR-548h-5p|0	-33.7872	1.67316e-07	0.999674	1
hsa-miR-128-2-5p|0	64.7117	1.65579e-07	0.999675	1
hsa-miR-376c-5p|0	-50.7203	1.598e-07	0.999681	1
hsa-miR-518e-3p|0	-158.697	1.56622e-07	0.999684	1
hsa-miR-767-5p|0	18.1938	1.5573e-07	0.999685	1
hsa-miR-329-3p|0	-0.579468	1.51018e-07	0.99969	1
hsa-miR-548ad-3p|0	526.76	1.49895e-07	0.999691	1
hsa-miR-770-5p|0	357.744	1.48898e-07	0.999692	1
hsa-miR-509-3-5p|0	179.393	1.48094e-07	0.999693	1
hsa-miR-1185-1-3p|0	9.54221	1.43897e-07	0.999697	1
hsa-miR-2113|0	83.3842	1.38312e-07	0.999703	1
hsa-miR-378b|0	-2.18939	1.38193e-07	0.999703	1
hsa-miR-637|0	30.0657	1.37561e-07	0.999704	1
hsa-miR-566|0	185.988	1.35199e-07	0.999707	1
hsa-miR-1289|0	-62.9411	1.35172e-07	0.999707	1
hsa-miR-802|0	8.52078	1.33705e-07	0.999708	1
hsa-miR-512-3p|0	107.1	1.32111e-07	0.99971	1
hsa-miR-3196|0	86.7025	1.30273e-07	0.999712	1
hsa-miR-196a-3p|0	-15.8857	1.24417e-07	0.999719	1
hsa-miR-3613-5p|0	-46.4132	1.19347e-07	0.999724	1
hsa-miR-875-3p|0	-31.5637	1.13344e-07	0.999731	1
hsa-miR-1205|0	32.9029	1.11545e-07	0.999734	1
hsa-miR-3180-5p|0	13.141	1.08779e-07	0.999737	1
hsa-miR-146b-3p|0	-22.3816	1.08402e-07	0.999737	1
hsa-miR-142-5p|0	177.194	1.08343e-07	0.999737	1
hsa-miR-1298-5p|0	101.791	1.00105e-07	0.999748	1
hsa-miR-550a-5p|0	-44.7464	9.41961e-08	0.999755	1
hsa-miR-433-3p|0	-81.58	9.24183e-08	0.999757	1
hsa-miR-369-5p|0	9.07808	9.21511e-08	0.999758	1
hsa-miR-548al|0	-29.4797	8.70698e-08	0.999765	1
hsa-miR-182-3p|0	-288.241	8.27772e-08	0.99977	1
hsa-miR-648|0	60.3557	8.01385e-08	0.999774	1
hsa-miR-548v|0	-71.448	7.98532e-08	0.999775	1
hsa-miR-3130-3p|0	-65.8755	7.90217e-08	0.999776	1
hsa-miR-523-3p|0	25.9148	7.88225e-08	0.999776	1
hsa-miR-492|0	17.9424	7.60654e-08	0.99978	1
hsa-miR-409-5p|0	-245.434	7.21561e-08	0.999786	1
hsa-miR-520a-3p|0	62.2945	7.1851e-08	0.999786	1
hsa-miR-504-5p|0	-30.3251	7.14024e-08	0.999787	1
hsa-miR-939-5p|0	76.6359	6.43258e-08	0.999798	1
hsa-miR-514b-3p|0	-33.7301	5.29162e-08	0.999816	1
hsa-miR-562|0	-168.559	3.71776e-08	0.999846	1
hsa-miR-1178-3p|0	18.507	3.45833e-08	0.999852	1
hsa-miR-449a|0	27.3697	3.43171e-08	0.999852	1
hsa-miR-381-3p|0	25.8211	3.26042e-08	0.999856	1
hsa-miR-641|0	-35.8202	2.89524e-08	0.999864	1
hsa-miR-548l|0	-299.145	2.6894e-08	0.999869	1
hsa-miR-605-5p|0	32.4692	2.52237e-08	0.999873	1
hsa-miR-3065-5p|0	21.5548	2.40473e-08	0.999876	1
hsa-miR-300|0	108.731	2.31721e-08	0.999879	1
hsa-miR-4792|0	27.1449	2.25305e-08	0.99988	1
hsa-miR-1271-3p|0	6.86877	2.2399e-08	0.999881	1
hsa-miR-133a-5p|0	113.521	1.57045e-08	0.9999	1
hsa-miR-876-3p|0	5.15387	1.19819e-08	0.999913	1
hsa-miR-590-3p|0	-123.981	1.06363e-08	0.999918	1
hsa-miR-3164|0	-3.89125	7.38282e-09	0.999931	1
hsa-miR-760|0	-42.838	4.95197e-09	0.999944	1
hsa-miR-34b-3p|0	46.1173	9.10404e-10	0.999976	1
hsa-miR-100-5p|0	-66.3667	0	1	1
hsa-miR-124-3p|0	-31.1328	0	1	1
hsa-miR-134-5p+hsa-miR-6728-5p|0	-11.6776	0	1	1
hsa-miR-139-3p|0	-10.5807	0	1	1
hsa-miR-153-3p|0	10.9008	0	1	1
hsa-miR-187-3p|0	43.2054	0	1	1
hsa-miR-198|0	-36.8251	0	1	1
hsa-miR-199b-5p|0	-147.384	0	1	1
hsa-miR-203a-5p|0	158.1	0	1	1
hsa-miR-204-5p|0	0.400509	0	1	1
hsa-miR-208a-3p|0	51.5295	0	1	1
hsa-miR-212-3p|0	63.0063	0	1	1
hsa-miR-214-3p|0	-32.2529	0	1	1
hsa-miR-217|0	24.9765	0	1	1
hsa-miR-219b-3p|0	-12.2472	0	1	1
hsa-miR-223-3p|0	-270.456	0	1	1
hsa-miR-320d|0	12.3571	0	1	1
hsa-miR-325|0	-25.7086	0	1	1
hsa-miR-330-5p|0	32.1852	0	1	1
hsa-miR-378c|0	17.3696	0	1	1
hsa-miR-382-5p|0	124.384	0	1	1
hsa-miR-383-5p|0	-16.8978	0	1	1
hsa-miR-412-3p|0	-31.8148	0	1	1
hsa-miR-431-5p|0	-1.65533	0	1	1
hsa-miR-432-5p|0	17.4147	0	1	1
hsa-miR-485-3p|0	-129.526	0	1	1
hsa-miR-486-3p|0	103.981	0	1	1
hsa-miR-487a-3p|0	54.8855	0	1	1
hsa-miR-495-3p|0	-3.33353	0	1	1
hsa-miR-495-5p|0	23.7021	0	1	1
hsa-miR-499a-5p|0	-208.283	0	1	1
hsa-miR-504-3p|0	15.463	0	1	1
hsa-miR-508-3p|0	18.9468	0	1	1
hsa-miR-510-5p|0	22.8552	0	1	1
hsa-miR-511-5p|0	35.1977	0	1	1
hsa-miR-514a-3p|0	38.2071	0	1	1
hsa-miR-516b-5p|0	-185.749	0	1	1
hsa-miR-517a-3p|0	-4.63377	0	1	1
hsa-miR-518c-3p|0	8.98794	0	1	1
hsa-miR-518f-3p|0	120.639	0	1	1
hsa-miR-519d-3p|0	-10.3214	0	1	1
hsa-miR-520d-3p|0	-19.2053	0	1	1
hsa-miR-539-5p|0	-3.40668	0	1	1
hsa-miR-541-3p|0	17.2824	0	1	1
hsa-miR-543|0	161.234	0	1	1
hsa-miR-545-3p|0	-53.9854	0	1	1
hsa-miR-551b-3p|0	-13.424	0	1	1
hsa-miR-561-3p|0	12.0058	0	1	1
hsa-miR-573|0	-69.0346	0	1	1
hsa-miR-576-3p|0	106.501	0	1	1
hsa-miR-584-3p|0	-31.1464	0	1	1
hsa-miR-592|0	-8.6873	0	1	1
hsa-miR-607|0	1.03507	0	1	1
hsa-miR-608|0	5.89322	0	1	1
hsa-miR-615-5p|0	-17.1264	0	1	1
hsa-miR-624-3p|0	-86.7703	0	1	1
hsa-miR-628-3p|0	239.878	0	1	1
hsa-miR-631|0	41.6548	0	1	1
hsa-miR-640|0	13.7479	0	1	1
hsa-miR-643|0	237.639	0	1	1
hsa-miR-654-5p|0	-9.96401	0	1	1
hsa-miR-708-5p|0	-23.1531	0	1	1
hsa-miR-744-5p|0	66.7737	0	1	1
hsa-miR-758-3p+hsa-miR-411-3p|0	40.8528	0	1	1
hsa-miR-758-5p|0	30.3959	0	1	1
hsa-miR-764|0	25.0928	0	1	1
hsa-miR-767-3p|0	52.4375	0	1	1
hsa-miR-885-5p|0	80.5604	0	1	1
hsa-miR-891b|0	2.07771	0	1	1
hsa-miR-924|0	30.9129	0	1	1
hsa-miR-935|0	-19.4065	0	1	1
hsa-miR-942-3p|0	7.23646	0	1	1
hsa-miR-1197|0	-6.72911	0	1	1
hsa-miR-1200|0	20.7302	0	1	1
hsa-miR-1204|0	-23.7053	0	1	1
hsa-miR-1224-5p|0	7.55142	0	1	1
hsa-miR-1226-3p|0	-8.8704	0	1	1
hsa-miR-1245b-3p|0	44.1449	0	1	1
hsa-miR-1245b-5p|0	15.2404	0	1	1
hsa-miR-1268b|0	-7.15669	0	1	1
hsa-miR-1269a|0	37.096	0	1	1
hsa-miR-1269b|0	133.435	0	1	1
hsa-miR-1272|0	-32.0747	0	1	1
hsa-miR-1273c|0	0.504583	0	1	1
hsa-miR-1278|0	9.9549	0	1	1
hsa-miR-1286|0	-6.00193	0	1	1
hsa-miR-1288-3p|0	-1.08423	0	1	1
hsa-miR-1293|0	-77.2891	0	1	1
hsa-miR-1302|0	0.233215	0	1	1
hsa-miR-1306-3p|0	-25.2234	0	1	1
hsa-miR-1306-5p|0	-54.8815	0	1	1
hsa-miR-1307-5p|0	-135.309	0	1	1
hsa-miR-2278|0	-201.655	0	1	1
hsa-miR-3074-3p|0	14.8113	0	1	1
hsa-miR-3140-3p|0	15.9253	0	1	1
hsa-miR-3140-5p|0	9.87762	0	1	1
hsa-miR-3151-5p|0	-18.0146	0	1	1
hsa-miR-3158-3p|0	167.896	0	1	1
hsa-miR-3202|0	-70.6509	0	1	1
hsa-miR-3613-3p|0	140.061	0	1	1
hsa-miR-3615|0	-3.15586	0	1	1
hsa-miR-3928-3p|0	61.1555	0	1	1
hsa-miR-4425|0	-11.3274	0	1	1
hsa-miR-4448|0	-6.02261	0	1	1
hsa-miR-4536-3p|0	-60.59	0	1	1
hsa-miR-4707-3p|0	-17.6816	0	1	1
hsa-miR-5001-3p|0	2.7744	0	1	1
hsa-miR-6503-3p|0	-1.12319	0	1	1
LIG_NEG_B	67.684	0	1	1

## Sheet: HPPA+_c2vsHPPA+_c1
	logFC	lr	pvalue	qvalue
hsa-miR-4284|0	-17.1399	15.1856	9.74412e-05	0.0383612
hsa-miR-1250-5p|0	-26.4796	13.9946	0.000183336	0.0383612
hsa-miR-585-3p|0	-1.52712	13.9732	0.000185431	0.0383612
hsa-miR-544a|0	-24.2538	13.8382	0.000199239	0.0383612
hsa-miR-494-3p|0	1.35031	13.5	0.000238565	0.0383612
hsa-miR-630|0	1.37408	12.3747	0.000435183	0.0583145
hsa-miR-384|0	-19.4497	11.0918	0.000867105	0.0995932
hsa-miR-548j-5p|0	-28.0009	9.38077	0.00219274	0.22037
hsa-miR-342-5p|0	-31.4068	7.84806	0.00508753	0.432487
hsa-miR-101-3p|0	-1.68527	7.74733	0.00537919	0.432487
hsa-miR-1180-3p|0	2.25089	7.02772	0.00802575	0.58661
hsa-let-7c-5p|0	0.470371	6.65665	0.00987863	0.593602
hsa-miR-302a-3p|0	-19.8632	6.46214	0.0110197	0.593602
hsa-miR-1973|0	2.15996	6.11776	0.013383	0.593602
hsa-miR-498|0	-1213.73	6.08553	0.0136293	0.593602
hsa-miR-944|0	-0.921702	6.03208	0.0140482	0.593602
hsa-miR-627-3p|0	-1.2289	6.01547	0.014181	0.593602
hsa-miR-549a|0	-0.921266	5.97086	0.0145442	0.593602
hsa-miR-345-5p|0	3.57298	5.95526	0.0146735	0.593602
hsa-miR-147b|0	-4.31683	5.94415	0.0147662	0.593602
hsa-miR-185-5p|0	0.796517	5.84284	0.0156406	0.59881
hsa-miR-135a-5p|0	1.1257	5.64434	0.0175118	0.639978
hsa-miR-363-3p|0	1.58748	5.47833	0.0192536	0.673039
hsa-miR-219a-2-3p|0	-26.8329	5.33575	0.0208924	0.699895
hsa-miR-542-5p|0	-0.807363	5.21552	0.0223861	0.707511
hsa-miR-4455|0	-1.00766	5.17761	0.0228797	0.707511
hsa-miR-410-3p|0	-66.6595	5.10434	0.023866	0.710676
hsa-miR-548g-3p|0	-0.933762	4.99455	0.0254273	0.730126
hsa-miR-1247-5p|0	1.10104	4.86384	0.0274253	0.760343
hsa-miR-601|0	0.862959	4.79862	0.0284825	0.763331
hsa-miR-195-5p|0	-0.797771	4.6627	0.0308246	0.791588
hsa-miR-582-3p|0	-31.2571	4.62518	0.031506	0.791588
hsa-miR-197-5p|0	-182.716	4.49307	0.0340325	0.803657
hsa-miR-625-5p|0	0.821833	4.47558	0.0343824	0.803657
hsa-miR-548aa+hsa-miR-548t-3p|0	-0.766372	4.4459	0.0349851	0.803657
hsa-miR-302a-5p|0	-0.998128	4.2852	0.0384455	0.849672
hsa-miR-597-5p|0	-1.07519	4.25644	0.0391018	0.849672
hsa-miR-4443|0	0.774376	4.07015	0.0436474	0.903708
hsa-miR-570-3p|0	-0.683553	4.06284	0.0438366	0.903708
hsa-miR-575|0	0.733874	3.80929	0.0509691	0.993016
hsa-miR-224-5p|0	-30.3942	3.80196	0.0511928	0.993016
hsa-miR-603|0	-0.677843	3.77983	0.051874	0.993016
hsa-miR-1297|0	-1.19875	3.73432	0.0533054	0.996426
hsa-miR-652-3p|0	0.677658	3.69638	0.0545308	0.996426
hsa-miR-1972|0	1.99344	3.59533	0.057942	1
hsa-miR-574-5p|0	0.615577	3.47308	0.0623749	1
hsa-miR-548q|0	-0.670846	3.43209	0.0639412	1
hsa-miR-505-3p|0	0.728551	3.4055	0.0649794	1
hsa-miR-7-5p|0	0.83653	3.40465	0.065013	1
hsa-miR-320e|0	0.581997	3.30499	0.0690698	1
hsa-miR-4536-5p|0	-0.620452	3.07931	0.0792939	1
hsa-miR-302f|0	-2.90594	2.92255	0.0873496	1
hsa-miR-4286|0	0.536299	2.84296	0.0917751	1
hsa-miR-210-5p|0	-2.1146	2.78212	0.0953218	1
hsa-miR-877-5p|0	0.95592	2.7614	0.0965635	1
hsa-miR-548a-5p|0	-0.61592	2.75232	0.0971132	1
hsa-miR-105-5p|0	-1.33643	2.71695	0.0992877	1
hsa-miR-516b-5p|0	-204.786	2.68188	0.101496	1
hsa-miR-874-5p|0	3.04564	2.64495	0.103879	1
hsa-miR-627-5p|0	1.40813	2.63471	0.104551	1
hsa-miR-342-3p|0	0.663665	2.62915	0.104918	1
hsa-miR-181b-5p+hsa-miR-181d-5p|0	0.744148	2.59554	0.107165	1
hsa-miR-222-3p|0	0.490288	2.55448	0.109982	1
hsa-miR-3195|0	0.337984	2.53719	0.111193	1
hsa-miR-378g|0	0.519189	2.53626	0.111258	1
hsa-miR-19a-3p|0	0.493832	2.49839	0.113962	1
hsa-miR-642a-5p|0	-1.30827	2.46604	0.116331	1
hsa-miR-548d-5p|0	1.00691	2.45439	0.117197	1
hsa-miR-1307-3p|0	0.745907	2.39563	0.121675	1
hsa-miR-574-3p|0	0.518307	2.38564	0.122455	1
hsa-miR-371b-5p|0	-0.592854	2.29794	0.129546	1
hsa-miR-656-3p|0	-0.536702	2.21487	0.136686	1
hsa-miR-552-3p|0	0.232131	2.21244	0.136902	1
hsa-miR-942-5p|0	-1.00412	2.18813	0.139078	1
hsa-miR-518b|0	0.614073	2.15182	0.142401	1
hsa-miR-4488|0	-0.510213	2.1017	0.147136	1
hsa-miR-190a-3p|0	0.806351	2.02503	0.154726	1
hsa-miR-556-5p|0	-0.564124	2.02082	0.155155	1
hsa-miR-4485-3p|0	-21.3305	2.00975	0.156291	1
hsa-miR-642a-3p|0	0.602668	1.95708	0.161826	1
hsa-miR-133a-3p|0	0.532891	1.95011	0.162575	1
hsa-miR-28-3p|0	0.431006	1.8641	0.172153	1
hsa-miR-34a-5p|0	0.421599	1.85473	0.173234	1
hsa-miR-320a|0	-0.118692	1.85008	0.173774	1
hsa-miR-424-5p|0	0.427784	1.84071	0.174868	1
hsa-miR-644a|0	-0.463427	1.82617	0.176581	1
hsa-miR-874-3p|0	-0.870022	1.80652	0.178926	1
hsa-miR-221-3p|0	0.413313	1.80092	0.179601	1
hsa-miR-149-5p|0	0.626485	1.80014	0.179696	1
hsa-miR-509-5p|0	-1.24611	1.79253	0.180618	1
hsa-miR-629-5p|0	-1.40687	1.78833	0.18113	1
hsa-miR-1268a|0	-0.525118	1.7609	0.184513	1
hsa-miR-29b-3p|0	0.40653	1.75558	0.185177	1
hsa-miR-324-3p|0	-1.29588	1.74892	0.186013	1
hsa-miR-30d-5p|0	0.40331	1.71222	0.190697	1
hsa-miR-320d|0	-23.8352	1.66812	0.19651	1
hsa-miR-1290|0	-0.494278	1.64958	0.199016	1
hsa-miR-196b-5p|0	-0.791905	1.6203	0.20305	1
hsa-miR-613|0	0.605855	1.59567	0.206517	1
hsa-miR-339-5p|0	-0.566334	1.57578	0.209369	1
hsa-miR-301a-3p|0	0.388992	1.57264	0.209825	1
hsa-miR-548n|0	-0.445891	1.56989	0.210223	1
hsa-miR-1-3p|0	0.418503	1.56767	0.210546	1
hsa-miR-660-5p|0	0.400148	1.56164	0.211426	1
hsa-miR-587|0	0.502833	1.5474	0.21352	1
hsa-miR-130b-3p|0	0.389341	1.53984	0.214642	1
hsa-miR-1246|0	0.40833	1.52711	0.216546	1
hsa-miR-30a-5p|0	0.392726	1.5217	0.217362	1
hsa-miR-32-5p|0	0.377346	1.50002	0.220668	1
hsa-miR-18b-5p|0	0.647077	1.4969	0.221149	1
hsa-miR-374a-5p|0	0.365666	1.49488	0.221461	1
hsa-miR-20a-5p+hsa-miR-20b-5p|0	0.374324	1.47912	0.223912	1
hsa-miR-361-5p|0	0.362692	1.45556	0.227638	1
hsa-miR-4532|0	-0.447227	1.45099	0.228368	1
hsa-miR-890|0	-11.4646	1.41461	0.234293	1
hsa-miR-520d-5p+hsa-miR-527+hsa-miR-518a-5p|0	0.322307	1.40702	0.235552	1
hsa-miR-10b-5p|0	0.376179	1.40241	0.236321	1
hsa-miR-2116-5p|0	-0.375791	1.40226	0.236346	1
hsa-miR-4521|0	-26.3865	1.39091	0.238251	1
hsa-miR-29a-3p|0	0.369345	1.38833	0.238687	1
hsa-miR-503-5p|0	0.374582	1.37976	0.240141	1
hsa-miR-148a-3p|0	0.354737	1.37249	0.241385	1
hsa-miR-367-3p|0	-0.436797	1.37123	0.241601	1
hsa-miR-484|0	-0.396118	1.35466	0.244464	1
hsa-miR-3136-5p|0	-0.515866	1.34956	0.245356	1
hsa-let-7d-5p|0	0.377469	1.34902	0.24545	1
hsa-miR-126-3p|0	0.350066	1.34221	0.246645	1
hsa-miR-187-3p|0	-45.3882	1.3396	0.247104	1
hsa-miR-1260b|0	-0.564678	1.33303	0.248267	1
hsa-miR-148b-3p|0	0.36097	1.31656	0.251211	1
hsa-miR-31-5p|0	0.390359	1.29371	0.255365	1
hsa-let-7a-5p|0	0.342098	1.28825	0.256371	1
hsa-miR-324-5p|0	0.35659	1.28017	0.257868	1
hsa-miR-888-5p|0	-0.401623	1.26802	0.260138	1
hsa-miR-26b-5p|0	0.342479	1.26608	0.260503	1
hsa-miR-151a-3p|0	0.406677	1.25276	0.263026	1
hsa-miR-155-5p|0	0.351505	1.25076	0.263407	1
hsa-miR-200a-3p|0	0.346463	1.23359	0.266709	1
hsa-miR-186-5p|0	0.33606	1.19944	0.273434	1
hsa-miR-146a-5p|0	0.343958	1.17466	0.278447	1
hsa-miR-378h|0	0.487261	1.17356	0.278672	1
hsa-miR-199a-5p|0	-3.11726	1.17036	0.279328	1
hsa-miR-4454+hsa-miR-7975|0	0.374695	1.15568	0.282363	1
hsa-miR-30e-3p|0	0.352486	1.15465	0.282577	1
hsa-miR-29c-3p|0	0.336	1.14132	0.285374	1
hsa-miR-502-3p|0	-0.650397	1.14075	0.285495	1
hsa-miR-128-1-5p|0	0.971283	1.13728	0.286228	1
hsa-miR-196a-5p|0	0.324511	1.13675	0.286341	1
hsa-miR-373-3p|0	0.316104	1.13322	0.28709	1
hsa-miR-93-5p|0	0.327901	1.12194	0.2895	1
hsa-miR-873-5p|0	-0.476607	1.11754	0.290449	1
hsa-miR-23a-3p|0	0.316843	1.11201	0.291645	1
hsa-miR-30e-5p|0	0.320026	1.1015	0.293937	1
hsa-miR-140-5p|0	0.326267	1.08997	0.296478	1
hsa-miR-135b-5p|0	0.329174	1.08445	0.297705	1
hsa-miR-6721-5p|0	12.8702	1.08334	0.297951	1
hsa-miR-548i|0	-1.48472	1.08128	0.298411	1
hsa-miR-372-3p|0	0.307744	1.05865	0.303522	1
hsa-miR-200b-3p|0	0.313397	1.05762	0.303758	1
hsa-miR-362-3p|0	0.312622	1.03882	0.308096	1
hsa-miR-125a-5p|0	0.312813	1.03863	0.308141	1
hsa-miR-374b-5p|0	0.315981	1.03765	0.308368	1
hsa-miR-489-3p|0	-19.4794	1.0347	0.309058	1
hsa-miR-510-3p|0	-21.6731	1.03207	0.309673	1
hsa-miR-191-5p|0	0.309391	1.0268	0.310913	1
hsa-miR-27a-3p|0	-0.334587	1.02249	0.311929	1
hsa-miR-378d|0	0.38658	1.01903	0.312748	1
hsa-miR-454-3p|0	0.312951	1.0087	0.315214	1
hsa-miR-331-3p|0	0.309816	1.00732	0.315546	1
hsa-let-7b-5p|0	0.311984	1.00686	0.315655	1
hsa-miR-21-5p|0	0.300083	1.00299	0.316588	1
hsa-miR-378i|0	0.316468	1.00211	0.316801	1
hsa-miR-379-5p|0	0.419941	0.996504	0.318158	1
hsa-miR-514b-5p|0	0.223932	0.977795	0.322744	1
hsa-miR-1275|0	-0.608998	0.957758	0.327752	1
LIG_POS_B	0.314154	0.945298	0.330919	1
hsa-miR-10a-5p|0	0.339078	0.936214	0.333253	1
hsa-miR-335-5p|0	0.297463	0.933177	0.334039	1
hsa-miR-181a-5p|0	0.297075	0.924187	0.336378	1
hsa-miR-23b-3p|0	0.292945	0.905251	0.341378	1
hsa-miR-192-5p|0	0.293352	0.900411	0.342671	1
hsa-miR-455-5p|0	0.300629	0.900014	0.342778	1
hsa-miR-219a-5p|0	0.521981	0.894752	0.344193	1
hsa-miR-15a-5p|0	0.285477	0.893078	0.344645	1
hsa-let-7g-5p|0	0.291068	0.870418	0.35084	1
hsa-miR-362-5p|0	0.282985	0.865559	0.352188	1
hsa-miR-450a-5p|0	0.296751	0.864337	0.352528	1
hsa-let-7e-5p|0	0.289516	0.853621	0.35553	1
hsa-miR-598-3p|0	0.682235	0.852646	0.355805	1
hsa-miR-27b-3p|0	0.278576	0.839708	0.35948	1
hsa-miR-200c-3p|0	0.277425	0.824616	0.363834	1
hsa-miR-33b-5p|0	-1.19586	0.824504	0.363867	1
hsa-miR-1915-3p|0	0.36715	0.82428	0.363932	1
hsa-miR-92a-3p|0	-0.280946	0.815384	0.366533	1
hsa-miR-146b-5p|0	0.278611	0.809926	0.368142	1
hsa-miR-16-5p|0	0.277374	0.795275	0.37251	1
hsa-miR-1257|0	0.00414341	0.79202	0.37349	1
hsa-miR-122-5p|0	0.26935	0.768806	0.380587	1
hsa-miR-28-5p|0	0.278016	0.768436	0.380701	1
hsa-miR-371a-5p|0	0.282535	0.75871	0.383733	1
hsa-miR-152-3p|0	0.342646	0.758103	0.383923	1
hsa-miR-19b-3p|0	0.269039	0.757738	0.384037	1
hsa-miR-33a-5p|0	0.372802	0.740011	0.389657	1
hsa-miR-99b-5p|0	0.272538	0.731133	0.392516	1
hsa-miR-3161|0	0.76807	0.730862	0.392604	1
hsa-miR-1255b-5p|0	133.664	0.726441	0.394039	1
hsa-miR-512-5p|0	0.336029	0.72499	0.394512	1
hsa-miR-140-3p|0	0.339578	0.72104	0.395803	1
hsa-miR-151a-5p|0	0.265137	0.718436	0.396657	1
hsa-miR-190a-5p|0	0.262358	0.714242	0.398039	1
hsa-miR-941|0	0.278374	0.714215	0.398048	1
hsa-miR-216b-5p|0	0.390862	0.701684	0.402219	1
hsa-miR-98-5p|0	0.267005	0.696043	0.404117	1
hsa-miR-30c-5p|0	0.264565	0.693257	0.405059	1
hsa-miR-365b-5p|0	-55.4725	0.691048	0.405808	1
hsa-miR-600|0	-0.279304	0.670055	0.413032	1
hsa-miR-194-5p|0	0.248902	0.667783	0.413826	1
hsa-miR-1287-5p|0	75.1515	0.666786	0.414174	1
hsa-miR-212-3p|0	-65.3401	0.652547	0.419204	1
hsa-miR-96-5p|0	0.239163	0.647943	0.420849	1
hsa-miR-664a-3p|0	0.294039	0.647103	0.42115	1
hsa-miR-183-5p|0	0.249738	0.640803	0.42342	1
hsa-miR-15b-5p|0	0.257245	0.636953	0.424816	1
hsa-miR-9-5p|0	0.244394	0.631057	0.426968	1
hsa-miR-500a-5p+hsa-miR-501-5p|0	0.248586	0.630865	0.427038	1
hsa-miR-301a-5p|0	-36.0465	0.610439	0.434623	1
hsa-miR-125a-3p|0	0.40739	0.602506	0.437623	1
hsa-miR-1244|0	0.184581	0.597717	0.43945	1
hsa-miR-125b-5p|0	0.389823	0.581007	0.445918	1
hsa-miR-502-5p|0	-0.254267	0.579692	0.446433	1
hsa-miR-873-3p|0	0.53706	0.572712	0.449183	1
hsa-miR-215-5p|0	0.232715	0.570271	0.450151	1
hsa-miR-182-5p|0	0.233016	0.568367	0.450909	1
hsa-miR-193a-5p+hsa-miR-193b-5p|0	0.226453	0.557607	0.455226	1
hsa-miR-610|0	-0.590934	0.547882	0.459184	1
hsa-miR-450a-1-3p|0	-0.602645	0.536454	0.463906	1
hsa-miR-106b-5p|0	0.218972	0.533916	0.464965	1
hsa-miR-365a-3p+hsa-miR-365b-3p|0	0.220423	0.526114	0.468245	1
hsa-miR-22-3p|0	0.217645	0.525843	0.46836	1
hsa-miR-18a-5p|0	0.229451	0.515942	0.472578	1
hsa-miR-361-3p|0	0.225015	0.509881	0.47519	1
hsa-miR-25-3p|0	0.225503	0.509405	0.475397	1
hsa-miR-340-5p|0	0.231964	0.504331	0.477603	1
hsa-miR-548y|0	-0.277314	0.503829	0.477822	1
hsa-miR-567|0	-0.525957	0.501021	0.479052	1
hsa-miR-769-5p|0	0.346375	0.498245	0.480272	1
hsa-miR-302b-3p|0	0.314552	0.487835	0.484895	1
hsa-miR-495-3p|0	-58.1472	0.484615	0.486339	1
hsa-miR-141-3p|0	0.205452	0.461688	0.496836	1
hsa-miR-3144-3p|0	0.255303	0.461007	0.497154	1
hsa-let-7i-5p|0.014	0.217884	0.46001	0.497619	1
hsa-miR-302c-3p|0	0.0582552	0.449686	0.502484	1
hsa-let-7f-5p|0	-0.203744	0.421617	0.516131	1
hsa-miR-5196-3p+hsa-miR-6732-3p|0	-0.214751	0.414132	0.51988	1
hsa-miR-299-3p|0	-0.201619	0.409125	0.522414	1
hsa-miR-615-3p|0	0.222712	0.3906	0.531984	1
hsa-miR-615-5p|0	-196.821	0.390233	0.532177	1
hsa-miR-483-3p|0	0.201236	0.38742	0.533659	1
hsa-miR-577|0	0.221076	0.382479	0.53628	1
hsa-miR-539-5p|0	-24.6847	0.368236	0.543967	1
LIG_POS_A	0.189016	0.350946	0.553578	1
hsa-miR-548d-3p|0	-0.000888657	0.348141	0.555167	1
hsa-miR-593-3p|0	0.184321	0.33528	0.562566	1
hsa-miR-501-3p|0	-0.244217	0.32477	0.568755	1
hsa-miR-891b|0	-6.23953	0.324228	0.569078	1
hsa-miR-4531|0	-0.200425	0.317634	0.573033	1
hsa-miR-376a-3p|0	0.14302	0.31571	0.574197	1
hsa-miR-130a-3p|0	0.181626	0.312979	0.575858	1
hsa-miR-425-5p|0	0.168415	0.299025	0.584494	1
hsa-miR-452-5p|0	-0.126627	0.298219	0.585001	1
hsa-miR-142-3p|0	0.191806	0.275984	0.599346	1
hsa-miR-92b-3p|0	-76.5226	0.268967	0.604025	1
hsa-miR-150-5p|0	0.167565	0.264692	0.606915	1
hsa-miR-143-3p|0	-0.17576	0.257096	0.612122	1
hsa-miR-128-3p|0	0.155545	0.256846	0.612296	1
hsa-miR-3158-3p|0	-23.4004	0.254969	0.613598	1
hsa-miR-181a-3p|0	-0.114453	0.248495	0.618137	1
hsa-miR-590-5p|0	0.156164	0.247206	0.61905	1
hsa-miR-518c-3p|0	-23.8477	0.245928	0.619957	1
hsa-miR-188-5p|0	-21.2294	0.238097	0.625584	1
hsa-miR-548ah-5p|0	-0.265918	0.236436	0.626792	1
LIG_POS_C	0.151891	0.22064	0.638553	1
hsa-miR-524-3p|0	-0.0721258	0.220638	0.638555	1
hsa-miR-302d-3p|0	-0.153065	0.21863	0.640086	1
hsa-miR-423-5p|0	0.138205	0.215642	0.642381	1
hsa-miR-24-3p|0	0.133724	0.209869	0.64687	1
hsa-miR-103a-3p|0	-0.321237	0.205711	0.65015	1
hsa-miR-579-3p|0.069	0.144877	0.198607	0.655848	1
hsa-miR-532-5p|0	0.137267	0.196911	0.657226	1
hsa-miR-106a-5p+hsa-miR-17-5p|0	0.136221	0.193301	0.660184	1
hsa-miR-422a|0	0.140581	0.185295	0.666862	1
hsa-miR-423-3p|0	0.127614	0.179003	0.672231	1
hsa-miR-1260a|0	0.129177	0.176242	0.674623	1
hsa-miR-197-3p|0	0.13426	0.173471	0.677046	1
hsa-miR-107|0	0.115201	0.170961	0.679259	1
hsa-miR-421|0	0.169507	0.167655	0.682204	1
hsa-miR-1277-3p|0	0.349026	0.167311	0.682513	1
hsa-miR-651-5p|0	0.122499	0.149049	0.699446	1
hsa-miR-132-3p|0	0.125039	0.146807	0.701606	1
hsa-miR-205-5p|0	0.125619	0.114435	0.73515	1
hsa-miR-92a-1-5p|0	-0.0917784	0.114367	0.735226	1
hsa-miR-548j-3p|0	-322.838	0.110629	0.739429	1
hsa-miR-4516|0	0.117783	0.107722	0.742753	1
hsa-miR-203a-3p|0	0.103733	0.0971593	0.755266	1
hsa-miR-1305|0	-0.0154298	0.0927467	0.760714	1
hsa-miR-1285-5p|0	0.0894562	0.0920137	0.761633	1
hsa-miR-2117|0	0.111304	0.0904763	0.763573	1
hsa-miR-193a-3p|0	0.09471	0.089962	0.764225	1
hsa-miR-337-3p|0	-0.121217	0.0855516	0.76991	1
hsa-miR-301b-3p|0	0.0202013	0.0835873	0.772494	1
hsa-miR-548ar-5p|0	0.098997	0.0735414	0.786249	1
hsa-miR-5196-5p|0	0.155246	0.0672566	0.795374	1
hsa-miR-455-3p|0	0.0848767	0.0667083	0.796191	1
hsa-miR-26a-5p|0	0.0810094	0.0626959	0.802285	1
hsa-miR-518f-3p|0	-38.9002	0.0574318	0.810602	1
hsa-miR-612|0	0.0788287	0.0573799	0.810686	1
hsa-miR-496|0	0.044139	0.0519987	0.819621	1
hsa-miR-520h|0	0.0783512	0.0481614	0.826294	1
hsa-miR-296-5p|0	0.0642096	0.046229	0.82976	1
hsa-miR-219a-1-3p|0	16.9406	0.0445614	0.832813	1
hsa-miR-411-5p|0	-0.0715447	0.0372475	0.846962	1
hsa-miR-218-5p|0	0.0716829	0.0371114	0.847238	1
hsa-miR-1296-5p|0	-0.13377	0.0241182	0.876585	1
hsa-miR-1261|0	-19.1708	0.0213523	0.883823	1
hsa-miR-548e-3p|0	-68.2697	0.0150433	0.902383	1
hsa-miR-6724-5p|0	0.0435568	0.0148829	0.902903	1
hsa-miR-1234-3p|0	0.045163	0.0137818	0.906546	1
hsa-miR-429|0	-0.0491384	0.013112	0.908836	1
hsa-miR-1283|0.005	0.0341025	0.0122619	0.911828	1
hsa-miR-181c-5p|0	0.0076254	0.011306	0.915321	1
hsa-miR-1206|0	0.0330429	0.00956491	0.922091	1
hsa-miR-210-3p|0	0.0138301	0.00779202	0.92966	1
hsa-miR-30b-5p|0	0.014307	0.00750959	0.930943	1
hsa-miR-193b-3p|0	0.0249201	0.00565384	0.940062	1
hsa-miR-375|0	-0.0098012	0.00431003	0.947656	1
hsa-miR-1253|0	-0.00258964	0.00412821	0.94877	1
hsa-miR-532-3p|0	0.0122289	0.00127223	0.971547	1
hsa-miR-1306-5p|0	-35.6045	0.000136607	0.990675	1
hsa-miR-95-3p|0	-32.6643	0.000101558	0.991959	1
hsa-miR-519b-5p+hsa-miR-519c-5p+hsa-miR-523-5p+hsa-miR-518e-5p+hsa-miR-522-5p+hsa-miR-519a-5p|0	505.456	2.3751e-06	0.99877	1
hsa-miR-596|0	70.1861	2.25952e-06	0.998801	1
hsa-miR-1183|0	-668.199	2.1072e-06	0.998842	1
hsa-miR-1-5p|0	186.46	2.01054e-06	0.998869	1
hsa-miR-1827|0	-85.6801	1.93473e-06	0.99889	1
hsa-miR-4755-5p|0	48.2691	1.84164e-06	0.998917	1
hsa-miR-1276|0	122.819	1.80805e-06	0.998927	1
hsa-miR-875-3p|0	252.269	1.72082e-06	0.998953	1
hsa-miR-513a-5p|0	478.774	1.70429e-06	0.998958	1
hsa-miR-4461|0	-154.417	1.68565e-06	0.998964	1
hsa-miR-526a+hsa-miR-518c-5p+hsa-miR-518d-5p|0	338.121	1.64872e-06	0.998975	1
hsa-miR-940|0	-18.4328	1.6206e-06	0.998984	1
hsa-miR-1202|0	1081.51	1.60664e-06	0.998989	1
hsa-miR-665|0	125.185	1.56418e-06	0.999002	1
hsa-miR-378b|0	142.493	1.56391e-06	0.999002	1
hsa-miR-30a-3p|0	-70.0027	1.55546e-06	0.999005	1
hsa-miR-3180|0	643.32	1.5527e-06	0.999006	1
hsa-miR-551a|0	-6.44017	1.54236e-06	0.999009	1
hsa-miR-616-3p|0	171.24	1.53611e-06	0.999011	1
hsa-miR-520a-5p|0	300.109	1.53552e-06	0.999011	1
hsa-miR-1203|0	-34.0744	1.52442e-06	0.999015	1
hsa-miR-4435|0	-32.179	1.51394e-06	0.999018	1
hsa-miR-3916|0	-0.642965	1.51161e-06	0.999019	1
hsa-miR-3934-5p|0	99.5307	1.46147e-06	0.999035	1
hsa-miR-4787-3p|0	188.371	1.4608e-06	0.999036	1
hsa-miR-2110|0	154.487	1.458e-06	0.999037	1
hsa-miR-3614-5p|0	88.0625	1.42469e-06	0.999048	1
hsa-miR-891a-5p|0	209.83	1.40603e-06	0.999054	1
hsa-miR-548e-5p|0	-83.1598	1.36617e-06	0.999067	1
hsa-miR-326|0	-11.8583	1.34622e-06	0.999074	1
hsa-miR-548b-3p|0	118.838	1.32679e-06	0.999081	1
hsa-miR-221-5p|0	-721.786	1.3104e-06	0.999087	1
hsa-miR-1281|0	29.4214	1.30333e-06	0.999089	1
hsa-miR-34c-3p|0	98.445	1.28418e-06	0.999096	1
hsa-miR-1469|0	-11.764	1.24587e-06	0.999109	1
hsa-miR-217|0	10.8762	1.22712e-06	0.999116	1
hsa-miR-129-2-3p|0	-31.3394	1.2047e-06	0.999124	1
hsa-miR-1185-2-3p|0	-227.194	1.19894e-06	0.999126	1
hsa-miR-675-5p|0	71.0533	1.19723e-06	0.999127	1
hsa-miR-876-5p|0	-47.6782	1.14397e-06	0.999147	1
hsa-miR-3147|0	101.471	1.1424e-06	0.999147	1
hsa-miR-450b-3p|0	45.7343	1.13227e-06	0.999151	1
hsa-miR-1279|0	-42.5903	1.12992e-06	0.999152	1
hsa-miR-519e-3p|0	124.891	1.12867e-06	0.999152	1
hsa-miR-617|0	-368.607	1.11764e-06	0.999156	1
hsa-miR-127-5p|0	-491.87	1.11714e-06	0.999157	1
hsa-miR-663a|0	381.193	1.10683e-06	0.999161	1
hsa-miR-584-5p|0	-820.633	1.09969e-06	0.999163	1
hsa-miR-513b-5p|0	102.711	1.09583e-06	0.999165	1
hsa-miR-301b-5p|0	-8.27846	1.09299e-06	0.999166	1
hsa-miR-127-3p|0	6.59525	1.08049e-06	0.999171	1
hsa-miR-1295a|0	-30.976	1.08021e-06	0.999171	1
hsa-miR-503-3p|0	-162.221	1.07859e-06	0.999171	1
hsa-miR-3180-5p|0	26.0852	1.06749e-06	0.999176	1
hsa-miR-147a|0	-6.97841	1.06742e-06	0.999176	1
hsa-miR-3179|0	-279.42	1.05772e-06	0.999179	1
hsa-miR-579-5p|0	-9.84049	1.04996e-06	0.999182	1
hsa-miR-521|0	502.567	1.04669e-06	0.999184	1
hsa-miR-589-5p|0	-109.427	1.04099e-06	0.999186	1
hsa-miR-337-5p|0	13.017	1.01899e-06	0.999195	1
hsa-miR-208b-3p|0	-5.21363	1.01599e-06	0.999196	1
hsa-miR-1301-3p|0	-53.9427	1.01427e-06	0.999196	1
hsa-miR-1249-3p|0	-52.6697	1.0135e-06	0.999197	1
hsa-miR-181b-2-3p|0	-177.6	1.01261e-06	0.999197	1
hsa-miR-346|0	3.42478	9.88959e-07	0.999207	1
hsa-miR-1252-5p|0	454.381	9.73198e-07	0.999213	1
hsa-miR-370-3p|0	339.496	9.66666e-07	0.999216	1
hsa-miR-3065-3p|0	64.8926	9.56984e-07	0.999219	1
hsa-miR-490-3p|0	146.393	9.56424e-07	0.99922	1
hsa-miR-548ar-3p|0	-3.84337	9.55661e-07	0.99922	1
hsa-miR-182-3p|0	-280.863	9.53858e-07	0.999221	1
hsa-miR-1298-5p|0	-6.45178	9.42836e-07	0.999225	1
hsa-miR-329-5p|0	152.31	9.3017e-07	0.99923	1
hsa-miR-1236-3p|0	41.2469	9.29269e-07	0.999231	1
hsa-miR-137|0	-81.2989	9.28711e-07	0.999231	1
hsa-miR-6720-3p|0	505.155	9.03786e-07	0.999241	1
hsa-miR-624-3p|0	-52.7463	9.0242e-07	0.999242	1
hsa-miR-206|0	102.755	9.00514e-07	0.999243	1
hsa-miR-590-3p|0	-34.5056	8.9873e-07	0.999244	1
hsa-miR-626|0	17.2223	8.87637e-07	0.999248	1
hsa-miR-518d-3p|0	5.71101	8.72595e-07	0.999255	1
hsa-miR-1291|0	37.3453	8.71094e-07	0.999255	1
hsa-miR-199a-3p+hsa-miR-199b-3p|0	3.08673	8.6367e-07	0.999258	1
hsa-miR-580-3p|0	17.7645	8.6075e-07	0.99926	1
hsa-miR-181d-3p|0	-70.2844	8.57586e-07	0.999261	1
hsa-miR-25-5p|0	-66.6687	8.53475e-07	0.999263	1
hsa-miR-508-5p|0	-14.6638	8.5108e-07	0.999264	1
hsa-miR-345-3p|0	-391.053	8.50706e-07	0.999264	1
hsa-miR-1185-5p|0	24.6413	8.504e-07	0.999264	1
hsa-miR-100-5p|0	-89.3534	8.49768e-07	0.999264	1
hsa-miR-519c-3p|0	-7.71185	8.46542e-07	0.999266	1
hsa-miR-320b|0	28.0459	8.41299e-07	0.999268	1
hsa-miR-409-3p|0	149.632	8.34061e-07	0.999271	1
hsa-miR-761|0	18.5778	8.29916e-07	0.999273	1
hsa-miR-520f-3p|0	-41.2695	8.27844e-07	0.999274	1
hsa-miR-1193|0	52.9348	8.2599e-07	0.999275	1
hsa-miR-134-3p|0	-122.67	8.25056e-07	0.999275	1
hsa-miR-370-5p|0	125.343	8.20586e-07	0.999277	1
hsa-miR-539-3p|0	26.2004	8.13348e-07	0.99928	1
LIG_NEG_C	79.5485	8.12976e-07	0.999281	1
hsa-miR-885-3p|0	95.1463	8.04751e-07	0.999284	1
hsa-miR-934|0	261.313	7.92665e-07	0.99929	1
hsa-miR-1299|0	-62.8125	7.86229e-07	0.999293	1
hsa-miR-1323|0	221.098	7.78719e-07	0.999296	1
hsa-miR-5001-5p|0	2.86325	7.77336e-07	0.999297	1
hsa-miR-1909-3p|0	98.6833	7.71732e-07	0.999299	1
hsa-miR-3918|0	-15.4785	7.70572e-07	0.9993	1
hsa-miR-4647|0	459.114	7.69458e-07	0.9993	1
hsa-miR-320c|0	219.607	7.69082e-07	0.9993	1
hsa-miR-136-5p|0	25.7409	7.68341e-07	0.999301	1
hsa-miR-649|0	-26.0094	7.64799e-07	0.999302	1
hsa-miR-802|0	62.7305	7.60873e-07	0.999304	1
hsa-miR-506-3p|0	-213.363	7.59229e-07	0.999305	1
hsa-miR-381-5p|0	-3.29683	7.588e-07	0.999305	1
hsa-miR-922|0	-519.408	7.4958e-07	0.999309	1
hsa-miR-1304-3p|0	-20.2544	7.48862e-07	0.99931	1
hsa-miR-582-5p|0	63.7312	7.4304e-07	0.999312	1
hsa-miR-571|0	-2.13786	7.42629e-07	0.999312	1
hsa-miR-520a-3p|0	14.7445	7.41231e-07	0.999313	1
hsa-miR-548k|0	-58.3898	7.38571e-07	0.999314	1
hsa-miR-568|0	63.611	7.37857e-07	0.999315	1
hsa-miR-887-5p|0	2.82574	7.33313e-07	0.999317	1
hsa-miR-876-3p|0	-3.64136	7.31321e-07	0.999318	1
hsa-miR-520c-3p|0	-7.20522	7.29913e-07	0.999318	1
hsa-miR-483-5p|0	65.2036	7.27537e-07	0.999319	1
hsa-miR-3613-3p|0	26.5352	7.22964e-07	0.999322	1
hsa-miR-152-5p|0	-274.852	7.19473e-07	0.999323	1
hsa-miR-638|0	-124.384	7.18314e-07	0.999324	1
hsa-miR-591|0	427.93	7.16198e-07	0.999325	1
hsa-miR-1908-5p|0	-6.11643	7.15963e-07	0.999325	1
hsa-miR-650|0	1151.61	7.13638e-07	0.999326	1
hsa-miR-548v|0	-110.679	7.11667e-07	0.999327	1
hsa-miR-369-3p|0	293.318	7.11625e-07	0.999327	1
hsa-miR-578|0	-435.605	7.01192e-07	0.999332	1
hsa-miR-497-5p|0	32.8628	6.9867e-07	0.999333	1
hsa-miR-765|0	-45.6877	6.97632e-07	0.999334	1
hsa-miR-1306-3p|0	-36.6661	6.92673e-07	0.999336	1
hsa-miR-499a-3p|0	4.23634	6.90455e-07	0.999337	1
hsa-miR-2053|0	-71.0384	6.84479e-07	0.99934	1
hsa-miR-766-3p|0	-458.131	6.83993e-07	0.99934	1
hsa-miR-1537-3p|0	-65.1076	6.80802e-07	0.999342	1
hsa-miR-499b-3p|0	-68.5175	6.80297e-07	0.999342	1
hsa-miR-339-3p|0	12.1862	6.76088e-07	0.999344	1
hsa-miR-1266-5p|0	23.1953	6.69001e-07	0.999347	1
hsa-miR-561-5p|0	187.466	6.67903e-07	0.999348	1
hsa-miR-323a-5p|0	-11.1335	6.62688e-07	0.99935	1
hsa-miR-513c-3p|0	22.5569	6.57051e-07	0.999353	1
hsa-miR-770-5p|0	9.58794	6.56361e-07	0.999354	1
hsa-miR-3185|0	-243.204	6.52547e-07	0.999355	1
hsa-miR-491-3p|0	177.433	6.52407e-07	0.999356	1
hsa-miR-1224-3p|0	3.11811	6.41726e-07	0.999361	1
hsa-miR-664b-5p|0	45.7853	6.39909e-07	0.999362	1
hsa-miR-99a-5p|0	-10.1022	6.34586e-07	0.999364	1
hsa-miR-3144-5p|0	-671.019	6.32287e-07	0.999366	1
hsa-miR-154-5p|0	1.09356	6.32007e-07	0.999366	1
hsa-miR-664b-3p|0	-74.1424	6.30914e-07	0.999366	1
hsa-miR-548al|0	-3.73524	6.30527e-07	0.999366	1
hsa-miR-98-3p|0	529.408	6.29004e-07	0.999367	1
hsa-miR-548a-3p|0	-162.576	6.24979e-07	0.999369	1
hsa-miR-3192-5p|0	-82.5081	6.19559e-07	0.999372	1
hsa-miR-516a-3p+hsa-miR-516b-3p|0	-34.1388	6.19528e-07	0.999372	1
hsa-miR-514a-5p|0	83.742	6.19287e-07	0.999372	1
hsa-miR-328-5p|0	-42.9132	6.13874e-07	0.999375	1
hsa-miR-2682-5p|0	6.4319	6.12946e-07	0.999375	1
hsa-miR-448|0	-0.656983	6.02537e-07	0.999381	1
hsa-miR-3605-5p|0	67.8299	5.99489e-07	0.999382	1
hsa-miR-520b|0	32.2099	5.93434e-07	0.999385	1
hsa-miR-412-3p|0	-78.4777	5.84238e-07	0.99939	1
hsa-miR-382-3p|0	193.203	5.78606e-07	0.999393	1
hsa-miR-331-5p|0	-107.934	5.70058e-07	0.999398	1
hsa-miR-450a-2-3p|0	-53.6247	5.63953e-07	0.999401	1
hsa-miR-515-5p|0	-81.6962	5.62702e-07	0.999401	1
hsa-miR-506-5p|0	6.04544	5.6255e-07	0.999402	1
hsa-miR-519b-3p|0	7.90368	5.60401e-07	0.999403	1
hsa-miR-449c-5p|0	-61.5713	5.59145e-07	0.999403	1
hsa-miR-4792|0	54.4751	5.5691e-07	0.999405	1
hsa-miR-129-5p|0	44.1148	5.45949e-07	0.99941	1
hsa-miR-139-5p|0	30.4015	5.45427e-07	0.999411	1
hsa-miR-1271-3p|0	208.381	5.44605e-07	0.999411	1
hsa-miR-548o-3p+hsa-miR-548ah-3p+hsa-miR-548av-3p|0	-42.1285	5.44141e-07	0.999411	1
hsa-miR-6503-5p|0	51.3052	5.37792e-07	0.999415	1
hsa-miR-1910-5p|0	-10.7763	5.36926e-07	0.999415	1
hsa-miR-595|0	62.4029	5.36323e-07	0.999416	1
hsa-miR-330-3p|0	-85.0586	5.35403e-07	0.999416	1
hsa-miR-639|0	-6.34391	5.32584e-07	0.999418	1
hsa-miR-556-3p|0	-15.842	5.28808e-07	0.99942	1
hsa-miR-555|0	2.39158	5.28041e-07	0.99942	1
hsa-miR-433-3p|0	-34.5094	5.2596e-07	0.999421	1
hsa-miR-1285-3p|0	21.017	5.24457e-07	0.999422	1
hsa-miR-654-3p|0	-27.1943	5.23454e-07	0.999423	1
hsa-miR-3690|0	158.93	5.19722e-07	0.999425	1
hsa-miR-487b-5p|0	6.39864	5.14525e-07	0.999428	1
hsa-miR-1245a|0	99.7286	5.07908e-07	0.999431	1
hsa-miR-520d-3p|0	-15.0649	5.01138e-07	0.999435	1
hsa-miR-604|0	115.476	4.95757e-07	0.999438	1
hsa-miR-4458|0	4.2088	4.94056e-07	0.999439	1
hsa-miR-3190-3p|0	17.5511	4.93437e-07	0.99944	1
hsa-miR-517c-3p+hsa-miR-519a-3p|0	-25.9419	4.92447e-07	0.99944	1
hsa-miR-133b|0	-139.224	4.89125e-07	0.999442	1
hsa-miR-300|0	17.676	4.86469e-07	0.999443	1
hsa-miR-323a-3p|0	-17.429	4.79218e-07	0.999448	1
hsa-miR-4451|0	418.999	4.75197e-07	0.99945	1
hsa-miR-3168|0	93.7512	4.74435e-07	0.99945	1
hsa-miR-376a-2-5p|0	61.8981	4.74262e-07	0.999451	1
hsa-miR-1910-3p|0	-2.36661	4.71621e-07	0.999452	1
hsa-miR-889-3p|0	19.449	4.70679e-07	0.999453	1
hsa-miR-1270|0	194.895	4.69777e-07	0.999453	1
hsa-miR-1254|0	12.7024	4.67711e-07	0.999454	1
hsa-miR-2113|0	23.2069	4.66686e-07	0.999455	1
hsa-miR-190b|0	-219.253	4.58371e-07	0.99946	1
hsa-miR-545-3p|0	-39.6101	4.55951e-07	0.999461	1
hsa-miR-296-3p|0	145.622	4.55328e-07	0.999462	1
hsa-miR-383-5p|0	30.2969	4.5357e-07	0.999463	1
hsa-miR-660-3p|0	-75.0017	4.4873e-07	0.999466	1
hsa-miR-499b-5p|0	81.7006	4.44037e-07	0.999468	1
hsa-miR-4425|0	8.2278	4.405e-07	0.99947	1
hsa-miR-522-3p|0	8.3002	4.40302e-07	0.999471	1
hsa-miR-661|0	-72.8103	4.40234e-07	0.999471	1
hsa-miR-542-3p|0	116.331	4.35765e-07	0.999473	1
hsa-miR-4741|0	74.3159	4.35026e-07	0.999474	1
hsa-miR-1249-5p|0	-145.757	4.25024e-07	0.99948	1
hsa-miR-323b-3p|0	-259.33	4.23039e-07	0.999481	1
hsa-miR-338-5p|0	113.272	4.22071e-07	0.999482	1
hsa-miR-6511a-3p|0	66.3012	4.17319e-07	0.999485	1
hsa-miR-1228-3p|0	-7.32114	4.16056e-07	0.999485	1
hsa-miR-376c-3p|0	-6.88886	4.15831e-07	0.999485	1
hsa-miR-6511a-5p|0	44.9742	4.08892e-07	0.99949	1
hsa-miR-1204|0	32.23	4.0828e-07	0.99949	1
hsa-miR-487b-3p|0	27.5396	4.07492e-07	0.999491	1
hsa-miR-1908-3p|0	82.6786	4.03547e-07	0.999493	1
hsa-miR-651-3p|0	-65.7543	3.97281e-07	0.999497	1
hsa-miR-142-5p|0	-4.08437	3.89473e-07	0.999502	1
hsa-miR-512-3p|0	-44.78	3.82938e-07	0.999506	1
hsa-miR-892a|0	-42.7578	3.77321e-07	0.99951	1
hsa-miR-509-3-5p|0	105.914	3.74403e-07	0.999512	1
hsa-miR-3180-3p|0	-66.9672	3.6609e-07	0.999517	1
hsa-miR-766-5p|0	-36.211	3.63332e-07	0.999519	1
hsa-miR-3150b-3p|0	34.6015	3.62536e-07	0.99952	1
hsa-miR-3065-5p|0	-16.1103	3.59086e-07	0.999522	1
hsa-miR-671-5p|0	20.5297	3.53758e-07	0.999525	1
hsa-miR-5010-3p|0	198.916	3.53409e-07	0.999526	1
hsa-miR-515-3p|0	165.254	3.52871e-07	0.999526	1
hsa-miR-554|0	123.72	3.51967e-07	0.999527	1
hsa-miR-139-3p|0	-12.2422	3.51116e-07	0.999527	1
hsa-miR-1273c|0	-31.2485	3.51114e-07	0.999527	1
hsa-miR-299-5p|0	90.342	3.5101e-07	0.999527	1
hsa-miR-1287-3p|0	49.2652	3.47783e-07	0.999529	1
hsa-miR-208b-5p|0	-206.269	3.46592e-07	0.99953	1
hsa-miR-4707-5p|0	8.79609	3.42638e-07	0.999533	1
hsa-miR-548c-5p+hsa-miR-548o-5p+hsa-miR-548am-5p|0	56.8612	3.37826e-07	0.999536	1
hsa-miR-450b-5p|0	-0.947406	3.36275e-07	0.999537	1
hsa-miR-551b-3p|0	24.4848	3.3044e-07	0.999541	1
hsa-miR-637|0	-31.3067	3.30178e-07	0.999542	1
hsa-miR-652-5p|0	-16.5457	3.25258e-07	0.999545	1
hsa-miR-509-3p|0	58.5485	3.23196e-07	0.999546	1
hsa-miR-563|0	-4.90706	3.20586e-07	0.999548	1
hsa-miR-924|0	-53.3022	3.08457e-07	0.999557	1
hsa-miR-376b-3p|0	105.392	3.07168e-07	0.999558	1
hsa-miR-3074-3p|0	13.3252	3.04436e-07	0.99956	1
hsa-miR-151b|0	4.71071	3.02983e-07	0.999561	1
hsa-miR-1271-5p|0	15.5903	3.00995e-07	0.999562	1
hsa-miR-760|0	-29.7961	2.99033e-07	0.999564	1
hsa-miR-211-3p|0	-192.208	2.98418e-07	0.999564	1
hsa-miR-1255a|0	88.9728	2.96417e-07	0.999566	1
hsa-miR-3202|0	124.627	2.96063e-07	0.999566	1
hsa-miR-499a-5p|0	-207.233	2.95441e-07	0.999566	1
hsa-miR-3127-5p|0	38.2115	2.90003e-07	0.99957	1
hsa-miR-520g-3p|0	69.8465	2.88734e-07	0.999571	1
hsa-miR-514a-3p|0	-11.3469	2.8837e-07	0.999572	1
hsa-miR-548m|0	-13.2028	2.77278e-07	0.99958	1
hsa-miR-211-5p|0	-584.903	2.77272e-07	0.99958	1
hsa-miR-3131|0	-5.07014	2.73679e-07	0.999583	1
hsa-miR-494-5p|0	-12.8901	2.72684e-07	0.999583	1
hsa-miR-1278|0	-27.3629	2.72596e-07	0.999583	1
hsa-miR-553|0	70.9699	2.70315e-07	0.999585	1
hsa-miR-488-3p|0	-99.492	2.70175e-07	0.999585	1
hsa-miR-4524a-5p|0	2.62274	2.69281e-07	0.999586	1
hsa-miR-517b-3p|0	-8.99543	2.6505e-07	0.999589	1
hsa-miR-631|0	34.2333	2.64612e-07	0.99959	1
hsa-miR-4787-5p|0	-5.98638	2.61924e-07	0.999592	1
hsa-miR-23c|0	91.0504	2.58273e-07	0.999595	1
hsa-miR-1248|0	208.012	2.54122e-07	0.999598	1
hsa-miR-606|0	-21.0392	2.54028e-07	0.999598	1
hsa-miR-1262|0	-40.9671	2.52713e-07	0.999599	1
hsa-miR-599|0	-30.9863	2.52219e-07	0.999599	1
hsa-miR-4431|0	16.8329	2.47927e-07	0.999603	1
hsa-miR-548ad-3p|0	0.116166	2.46941e-07	0.999604	1
hsa-miR-328-3p|0	-13.0344	2.31277e-07	0.999616	1
hsa-miR-548z+hsa-miR-548h-3p|0	-37.4855	2.2947e-07	0.999618	1
hsa-miR-202-3p|0	-4.52434	2.27171e-07	0.99962	1
hsa-miR-769-3p|0	14.9645	2.21941e-07	0.999624	1
hsa-miR-1205|0	136.522	2.19679e-07	0.999626	1
hsa-miR-1185-1-3p|0	150.74	2.17712e-07	0.999628	1
hsa-miR-380-3p|0	-0.803759	2.14315e-07	0.999631	1
hsa-miR-526b-5p|0	103.307	2.14158e-07	0.999631	1
hsa-miR-548ak|0	-152.322	2.12138e-07	0.999633	1
hsa-miR-381-3p|0	181.909	2.1062e-07	0.999634	1
hsa-miR-513c-5p|0	-66.223	2.08337e-07	0.999636	1
hsa-miR-628-5p|0	62.7155	2.08015e-07	0.999636	1
hsa-miR-124-3p|0	4.15497	2.02271e-07	0.999641	1
hsa-miR-507|0	-36.7825	2.01545e-07	0.999642	1
hsa-miR-576-5p|0	-12.0941	1.97992e-07	0.999645	1
hsa-miR-1322|0	549.949	1.97135e-07	0.999646	1
hsa-miR-548ai+hsa-miR-570-5p|0	-38.6898	1.9307e-07	0.999649	1
hsa-miR-517a-3p|0	53.9129	1.89528e-07	0.999653	1
hsa-miR-128-2-5p|0	-18.6501	1.89445e-07	0.999653	1
hsa-miR-133a-5p|0	73.1829	1.86848e-07	0.999655	1
hsa-miR-892b|0	-19.4974	1.84393e-07	0.999657	1
hsa-miR-5010-5p|0	-23.2774	1.80392e-07	0.999661	1
hsa-miR-3182|0	-13.3124	1.76444e-07	0.999665	1
hsa-miR-513a-3p|0	-180.246	1.72004e-07	0.999669	1
hsa-miR-4421|0	4.52342	1.70877e-07	0.99967	1
hsa-miR-376c-5p|0	-24.3456	1.6989e-07	0.999671	1
hsa-miR-3615|0	-29.5576	1.66083e-07	0.999675	1
hsa-miR-298|0	-28.512	1.64142e-07	0.999677	1
hsa-miR-4448|0	83.4384	1.62346e-07	0.999679	1
hsa-miR-641|0	-34.0966	1.55583e-07	0.999685	1
hsa-miR-1303|0	-76.1594	1.46878e-07	0.999694	1
hsa-miR-937-3p|0	9.57756	1.45396e-07	0.999696	1
hsa-miR-3196|0	-1.84709	1.45077e-07	0.999696	1
hsa-miR-431-5p|0	15.4306	1.434e-07	0.999698	1
hsa-miR-223-3p|0	-259.67	1.42305e-07	0.999699	1
hsa-miR-548l|0	-356.208	1.38925e-07	0.999703	1
hsa-miR-518e-3p|0	-201.07	1.38559e-07	0.999703	1
LIG_NEG_A	-2.65256	1.37908e-07	0.999704	1
hsa-miR-1976|0	59.7204	1.37618e-07	0.999704	1
hsa-miR-491-5p|0	99.6823	1.3439e-07	0.999708	1
hsa-miR-409-5p|0	-165.73	1.33991e-07	0.999708	1
hsa-miR-378f|0	234.599	1.32118e-07	0.99971	1
hsa-miR-374a-3p|0	-1.63713	1.30792e-07	0.999711	1
hsa-miR-325|0	109.512	1.28309e-07	0.999714	1
hsa-miR-145-5p|0	-10.9155	1.27695e-07	0.999715	1
hsa-miR-1269a|0	-3.23006	1.23667e-07	0.999719	1
hsa-miR-520e|0	520.036	1.21782e-07	0.999722	1
hsa-miR-323b-5p|0	227.679	1.2095e-07	0.999723	1
hsa-miR-198|0	18.7585	1.05475e-07	0.999741	1
hsa-miR-297|0	125.352	1.00955e-07	0.999746	1
hsa-miR-614|0	80.6452	9.99735e-08	0.999748	1
hsa-miR-219b-3p|0	308.499	9.68612e-08	0.999752	1
hsa-miR-566|0	-7.52831	9.18658e-08	0.999758	1
hsa-miR-655-3p|0	-8.43168	8.98676e-08	0.999761	1
hsa-miR-449b-5p|0	-73.1823	8.85352e-08	0.999763	1
hsa-miR-490-5p|0	-9.3958	8.4719e-08	0.999768	1
hsa-miR-523-3p|0	9.32221	7.74376e-08	0.999778	1
hsa-miR-1296-3p|0	31.6703	7.37223e-08	0.999783	1
hsa-miR-1286|0	54.9146	6.8253e-08	0.999792	1
hsa-miR-377-3p|0	23.4206	6.08932e-08	0.999803	1
hsa-miR-3151-5p|0	59.6893	4.80959e-08	0.999825	1
hsa-miR-548h-5p|0	-15.1687	4.57237e-08	0.999829	1
hsa-miR-146b-3p|0	-112.895	4.33608e-08	0.999834	1
hsa-miR-3614-3p|0	16.5641	3.75633e-08	0.999845	1
hsa-miR-648|0	202.5	3.68859e-08	0.999847	1
hsa-miR-485-5p|0	-37.1728	3.2479e-08	0.999856	1
hsa-miR-620|0	30.1579	2.52139e-08	0.999873	1
hsa-miR-2278|0	-162.71	1.94052e-08	0.999889	1
hsa-miR-576-3p|0	-8.35366	1.67893e-08	0.999897	1
hsa-miR-1307-5p|0	-184.065	1.5245e-08	0.999901	1
hsa-miR-671-3p|0	49.534	1.46501e-08	0.999903	1
hsa-miR-1289|0	-54.4907	1.41765e-08	0.999905	1
hsa-miR-887-3p|0	4.06045	4.20641e-11	0.999995	1
hsa-miR-216a-5p|0	3.75375	3.18323e-12	0.999999	1
hsa-miR-34b-3p|0	12.9103	0	1	1
hsa-miR-34c-5p|0	-296.705	0	1	1
hsa-miR-134-5p+hsa-miR-6728-5p|0	-20.8358	0	1	1
hsa-miR-138-5p|0	-140.205	0	1	1
hsa-miR-144-3p|0	-8.24259	0	1	1
hsa-miR-153-3p|0	37.7983	0	1	1
hsa-miR-181a-2-3p|0	-43.55	0	1	1
hsa-miR-184|0	199.709	0	1	1
hsa-miR-188-3p|0	-108.318	0	1	1
hsa-miR-196a-3p|0	-28.8891	0	1	1
hsa-miR-199b-5p|0	-125.893	0	1	1
hsa-miR-203a-5p|0	-21.2588	0	1	1
hsa-miR-204-5p|0	102.297	0	1	1
hsa-miR-208a-3p|0	-22.8985	0	1	1
hsa-miR-214-3p|0	-54.9574	0	1	1
hsa-miR-302e|0	64.0512	0	1	1
hsa-miR-329-3p|0	-1.13964	0	1	1
hsa-miR-330-5p|0	-10.7728	0	1	1
hsa-miR-363-5p|0	30.6507	0	1	1
hsa-miR-369-5p|0	14.9942	0	1	1
hsa-miR-374c-5p|0	103.148	0	1	1
hsa-miR-378c|0	9.27826	0	1	1
hsa-miR-378e|0	-0.0132832	0	1	1
hsa-miR-382-5p|0	-17.3752	0	1	1
hsa-miR-432-5p|0	1.04313	0	1	1
hsa-miR-433-5p|0	133.807	0	1	1
hsa-miR-449a|0	18.6905	0	1	1
hsa-miR-451a|0	-0.0320107	0	1	1
hsa-miR-485-3p|0	-93.7605	0	1	1
hsa-miR-486-3p|0	-10.7663	0	1	1
hsa-miR-487a-3p|0	0.301714	0	1	1
hsa-miR-492|0	-23.5972	0	1	1
hsa-miR-493-3p|0	-58.2355	0	1	1
hsa-miR-495-5p|0	30.1745	0	1	1
hsa-miR-504-3p|0	-8.51474	0	1	1
hsa-miR-504-5p|0	179.372	0	1	1
hsa-miR-508-3p|0	56.083	0	1	1
hsa-miR-510-5p|0	0.539173	0	1	1
hsa-miR-511-5p|0	-3.1906	0	1	1
hsa-miR-514b-3p|0	-33.0144	0	1	1
hsa-miR-516a-5p|0	-18.0229	0	1	1
hsa-miR-519d-3p|0	11.3176	0	1	1
hsa-miR-525-3p|0	-136.743	0	1	1
hsa-miR-525-5p|0	57.3077	0	1	1
hsa-miR-541-3p|0	5.62825	0	1	1
hsa-miR-543|0	-7.52356	0	1	1
hsa-miR-550a-5p|0	115.061	0	1	1
hsa-miR-561-3p|0	-4.66013	0	1	1
hsa-miR-562|0	-199.204	0	1	1
hsa-miR-564|0	14.7781	0	1	1
hsa-miR-572|0	29.7443	0	1	1
hsa-miR-573|0	-104.236	0	1	1
hsa-miR-584-3p|0	-6.46067	0	1	1
hsa-miR-592|0	35.6159	0	1	1
hsa-miR-605-5p|0	3.82549	0	1	1
hsa-miR-607|0	127.223	0	1	1
hsa-miR-608|0	55.3735	0	1	1
hsa-miR-619-3p|0	36.3514	0	1	1
hsa-miR-628-3p|0	14.9322	0	1	1
hsa-miR-640|0	-22.9741	0	1	1
hsa-miR-643|0	2.81171	0	1	1
hsa-miR-654-5p|0	-28.2524	0	1	1
hsa-miR-708-5p|0	174.763	0	1	1
hsa-miR-744-5p|0	15.6114	0	1	1
hsa-miR-758-3p+hsa-miR-411-3p|0	-31.8259	0	1	1
hsa-miR-758-5p|0	-0.7932	0	1	1
hsa-miR-764|0	41.7586	0	1	1
hsa-miR-767-3p|0	61.4307	0	1	1
hsa-miR-767-5p|0	18.0837	0	1	1
hsa-miR-885-5p|0	132.865	0	1	1
hsa-miR-933|0	-23.0021	0	1	1
hsa-miR-935|0	-20.6651	0	1	1
hsa-miR-936|0	92.1684	0	1	1
hsa-miR-939-5p|0	-54.6379	0	1	1
hsa-miR-942-3p|0	-6.11158	0	1	1
hsa-miR-1178-3p|0	-25.9838	0	1	1
hsa-miR-1197|0	-4.46015	0	1	1
hsa-miR-1200|0	51.2306	0	1	1
hsa-miR-1224-5p|0	-1.9409	0	1	1
hsa-miR-1226-3p|0	108.17	0	1	1
hsa-miR-1233-3p|0	-138.503	0	1	1
hsa-miR-1245b-3p|0	61.5651	0	1	1
hsa-miR-1245b-5p|0	6.38154	0	1	1
hsa-miR-1258|0	-59.4331	0	1	1
hsa-miR-1264|0	-84.3976	0	1	1
hsa-miR-1268b|0	121.971	0	1	1
hsa-miR-1269b|0	-25.8368	0	1	1
hsa-miR-1272|0	-36.8293	0	1	1
hsa-miR-1288-3p|0	9.52891	0	1	1
hsa-miR-1293|0	-95.4971	0	1	1
hsa-miR-1302|0	95.1334	0	1	1
hsa-miR-1304-5p|0	-41.4271	0	1	1
hsa-miR-3130-3p|0	-37.2989	0	1	1
hsa-miR-3140-3p|0	-7.37098	0	1	1
hsa-miR-3140-5p|0	-34.6373	0	1	1
hsa-miR-3164|0	84.6187	0	1	1
hsa-miR-3605-3p|0	13.2606	0	1	1
hsa-miR-3613-5p|0	60.3951	0	1	1
hsa-miR-3928-3p|0	-1.53113	0	1	1
hsa-miR-4536-3p|0	-48.2791	0	1	1
hsa-miR-4707-3p|0	-10.6725	0	1	1
hsa-miR-5001-3p|0	2.61359	0	1	1
hsa-miR-6503-3p|0	4.96562	0	1	1
LIG_NEG_B	0.688849	0	1	1

## Sheet: PAC_c1vsDMEM
	logFC	lr	pvalue	qvalue
hsa-miR-1260b|0	-14.4261	29.587	5.34619e-08	4.29834e-05
hsa-miR-542-5p|0	-1.83595	22.5403	2.05777e-06	0.000827222
hsa-miR-5196-3p+hsa-miR-6732-3p|0	-2.52485	20.3874	6.3245e-06	0.00169497
hsa-miR-181b-5p+hsa-miR-181d-5p|0	-9.85902	15.9006	6.67593e-05	0.0114509
hsa-miR-548d-3p|0	-15.0412	15.7784	7.12121e-05	0.0114509
hsa-miR-125b-5p|0	-7.21921	14.1223	0.000171301	0.0229544
hsa-miR-1206|0	-1.20677	12.4065	0.000427837	0.0448323
hsa-miR-600|0	1.66129	12.2103	0.000475268	0.0448323
hsa-miR-339-5p|0	-8.14767	12.1088	0.000501854	0.0448323
hsa-miR-518b|0	-10.6269	11.5561	0.000675283	0.0542928
hsa-miR-146a-5p|0	1.05228	11.0402	0.000891593	0.0651673
hsa-miR-181c-5p|0	-11.4571	10.7665	0.00103354	0.0692472
hsa-miR-181a-3p|0	-15.891	9.4835	0.00207328	0.128225
hsa-miR-26a-5p|0	-0.908555	8.19545	0.00419956	0.230881
hsa-miR-4532|0	-1.1366	8.13354	0.00434539	0.230881
hsa-let-7f-5p|0	-0.919817	8.03246	0.00459465	0.230881
hsa-miR-378d|0	-1.21961	7.42616	0.00642823	0.304017
hsa-miR-483-3p|0	-0.900478	7.12105	0.00761842	0.307742
hsa-miR-520h|0	-1.19416	7.11675	0.00763669	0.307742
hsa-miR-30b-5p|0	-0.837763	7.1124	0.00765526	0.307742
hsa-miR-142-3p|0	-1.20351	6.84663	0.00888089	0.319492
hsa-miR-1290|0	-1.26402	6.66838	0.00981383	0.319492
hsa-miR-575|0	-1.50912	6.61208	0.0101289	0.319492
hsa-miR-501-3p|0	-3.9591	6.59529	0.0102249	0.319492
hsa-miR-28-5p|0	-0.829039	6.56812	0.0103821	0.319492
hsa-miR-151a-5p|0	-0.833912	6.52631	0.010629	0.319492
hsa-miR-421|0	-2.57509	6.50033	0.0107854	0.319492
hsa-miR-642a-3p|0	-1.15457	6.42503	0.0112523	0.319492
hsa-miR-140-3p|0	-1.65183	6.38268	0.011524	0.319492
hsa-miR-200b-3p|0	-0.767921	6.23997	0.0124898	0.334728
hsa-miR-98-5p|0	-0.831959	6.17196	0.012979	0.336618
hsa-miR-150-5p|0	-0.807586	6.05301	0.0138826	0.347531
hsa-miR-26b-5p|0	-0.755957	6.00513	0.0142643	0.347531
hsa-miR-1-3p|0	-0.820945	5.82631	0.0157882	0.355387
hsa-miR-200a-3p|0	-0.749042	5.82212	0.0158258	0.355387
hsa-miR-4284|0	-13.9805	5.81248	0.0159129	0.355387
hsa-miR-455-5p|0	-0.786455	5.75725	0.0164208	0.356819
hsa-miR-30e-3p|0	-0.806687	5.62508	0.0177053	0.374606
hsa-miR-1285-5p|0	-0.829041	5.55014	0.0184792	0.380955
hsa-miR-454-3p|0	-0.739916	5.44587	0.0196147	0.394255
hsa-miR-335-5p|0	-0.72708	5.34117	0.0208275	0.406407
hsa-miR-500a-5p+hsa-miR-501-5p|0	-0.728089	5.2831	0.0215333	0.406407
hsa-miR-183-5p|0	-0.729565	5.26682	0.0217357	0.406407
hsa-miR-148a-3p|0	-0.698785	5.04301	0.0247256	0.437687
hsa-miR-222-3p|0	-0.697566	5.01408	0.025142	0.437687
hsa-miR-146b-5p|0	-0.699353	4.99763	0.0253821	0.437687
hsa-miR-182-5p|0	-0.693374	4.93993	0.026243	0.437687
hsa-miR-23b-3p|0	-0.696643	4.92302	0.0265012	0.437687
hsa-miR-598-3p|0	-2.56838	4.91173	0.026675	0.437687
hsa-miR-1268a|0	-1.09856	4.79279	0.028579	0.453581
hsa-miR-181a-5p|0	-0.675419	4.75602	0.0291959	0.453581
hsa-miR-4516|0	-0.839927	4.74778	0.0293361	0.453581
hsa-miR-106a-5p+hsa-miR-17-5p|0	-0.678278	4.71382	0.029921	0.453896
hsa-miR-135b-5p|0	-0.69454	4.66523	0.0307792	0.454873
hsa-miR-149-5p|0	-5.48326	4.6465	0.0311169	0.454873
hsa-miR-656-3p|0	1.2239	4.58749	0.0322062	0.462388
hsa-miR-22-3p|0	-0.650599	4.46988	0.0344975	0.486596
hsa-miR-21-5p|0	-0.635255	4.41809	0.0355598	0.491169
hsa-miR-2116-5p|0	8.12053	4.39504	0.0360435	0.491169
hsa-miR-340-5p|0	-0.702274	4.3637	0.0367125	0.491948
hsa-miR-615-3p|0	-1.22944	4.31353	0.0378105	0.492252
hsa-miR-548y|0	-3.43585	4.30128	0.0380838	0.492252
hsa-miR-549a|0	-0.505673	4.27962	0.0385719	0.492252
hsa-miR-378i|0	-0.651701	4.18785	0.0407147	0.50563
hsa-miR-23a-3p|0	-0.627603	4.18106	0.040878	0.50563
hsa-let-7e-5p|0	-0.650239	4.09977	0.042889	0.517227
hsa-miR-548n|0	0.779964	4.09139	0.0431022	0.517227
hsa-miR-148b-3p|0	-0.643623	4.05326	0.0440862	0.521255
hsa-miR-125a-5p|0	-0.613081	3.88548	0.0487052	0.567522
hsa-miR-133a-3p|0	-0.821361	3.84269	0.0499632	0.573863
hsa-miR-96-5p|0	-0.59814	3.80345	0.0511472	0.577318
hsa-miR-196a-5p|0	-0.611323	3.77693	0.051964	0.577318
hsa-miR-30c-5p|0	-0.604702	3.76237	0.0524182	0.577318
hsa-miR-450a-5p|0	-0.617517	3.71478	0.0539327	0.578929
hsa-miR-200c-3p|0	-0.587933	3.71256	0.0540046	0.578929
hsa-miR-362-3p|0	-0.591672	3.64033	0.0563956	0.596606
hsa-miR-141-3p|0	-0.58341	3.61325	0.0573211	0.598522
hsa-miR-660-5p|0	-0.610744	3.51413	0.0608475	0.605624
hsa-miR-29c-3p|0	-0.578535	3.50485	0.0611893	0.605624
hsa-miR-99b-5p|0	-0.602859	3.4726	0.0623931	0.605624
hsa-miR-27b-3p|0	-0.576713	3.4696	0.0625062	0.605624
hsa-miR-296-5p|0	-0.578678	3.4572	0.0629769	0.605624
hsa-miR-374b-5p|0	-0.573598	3.45118	0.0632066	0.605624
hsa-miR-192-5p|0	-0.568315	3.44942	0.0632741	0.605624
hsa-miR-361-5p|0	-0.555885	3.37156	0.0663309	0.621497
hsa-miR-215-5p|0	-0.557532	3.3679	0.0664786	0.621497
hsa-miR-2117|0	-0.696841	3.3357	0.0677916	0.626488
hsa-miR-15a-5p|0	-0.566295	3.26994	0.0705603	0.63594
hsa-miR-301a-3p|0	-0.576227	3.26018	0.0709815	0.63594
hsa-miR-374a-5p|0	-0.543822	3.25543	0.0711874	0.63594
hsa-miR-361-3p|0	-0.580817	3.23186	0.0722187	0.636178
hsa-miR-664a-3p|0	-0.770088	3.20245	0.073528	0.636178
hsa-miR-10b-5p|0	-0.572931	3.20112	0.0735878	0.636178
hsa-miR-365a-3p+hsa-miR-365b-3p|0	-0.546113	3.15738	0.0755843	0.641199
hsa-miR-505-3p|0	-0.88513	3.15205	0.0758315	0.641199
hsa-miR-503-5p|0	-0.559545	3.10402	0.0780992	0.641199
hsa-miR-20a-5p+hsa-miR-20b-5p|0	-0.541202	3.10369	0.078115	0.641199
hsa-miR-590-5p|0	-0.579703	3.10283	0.0781561	0.641199
hsa-miR-1246|0	-0.599882	3.07787	0.0793644	0.644535
hsa-miR-378g|0	-0.576093	3.01747	0.0823717	0.652133
hsa-miR-34a-5p|0	-0.53122	3.01366	0.0825654	0.652133
hsa-miR-194-5p|0	-0.521047	2.99336	0.0836067	0.652133
hsa-miR-512-5p|0	-0.707815	2.98556	0.0840105	0.652133
hsa-miR-1234-3p|0	-0.629204	2.97892	0.0843555	0.652133
hsa-miR-299-3p|0	-0.542331	2.90283	0.0884244	0.677078
hsa-miR-30d-5p|0	-0.528928	2.88473	0.0894232	0.677928
hsa-miR-371a-5p|0	-0.569587	2.87041	0.0902218	0.677928
hsa-miR-630|0	-9.90958	2.83291	0.0923508	0.6875
hsa-miR-371b-5p|0	-7.41136	2.76029	0.0966306	0.707735
hsa-miR-574-3p|0	-0.568755	2.757	0.0968294	0.707735
hsa-miR-10a-5p|0	-0.623706	2.72251	0.0989423	0.7128
hsa-miR-151a-3p|0	-0.649618	2.7071	0.0999027	0.7128
hsa-miR-548g-3p|0	11.5932	2.66731	0.102429	0.7128
hsa-miR-195-5p|0	-0.756752	2.66479	0.102591	0.7128
hsa-miR-363-3p|0	-0.750599	2.66294	0.102711	0.7128
hsa-let-7b-5p|0	-0.519646	2.66091	0.102842	0.7128
hsa-miR-30e-5p|0	-0.490839	2.60564	0.106484	0.731739
hsa-miR-140-5p|0	-0.500336	2.5341	0.11141	0.753548
hsa-miR-28-3p|0	-0.507135	2.53237	0.111533	0.753548
hsa-miR-15b-5p|0	-0.481203	2.46873	0.116132	0.778083
hsa-miR-128-3p|0	-0.484117	2.43143	0.118924	0.785291
hsa-miR-122-5p|0	-0.486742	2.41733	0.119999	0.785291
hsa-let-7a-5p|0	-0.465154	2.41552	0.120138	0.785291
hsa-miR-375|0	-0.531917	2.39086	0.122046	0.791333
hsa-miR-425-5p|0	-0.483361	2.37508	0.123286	0.792972
hsa-miR-944|0	-1.25626	2.35477	0.1249	0.796984
hsa-miR-32-5p|0	-0.483296	2.32909	0.126976	0.803849
hsa-miR-544a|0	-98.0612	2.30581	0.128891	0.809596
hsa-miR-7-5p|0	-12.7853	2.24282	0.134236	0.836294
hsa-miR-320a|0	-0.465236	2.23151	0.135222	0.836294
hsa-miR-574-5p|0	-0.510856	2.17862	0.13994	0.858184
hsa-miR-411-5p|0	0.630126	2.16815	0.140896	0.858184
hsa-let-7g-5p|0	-0.448734	2.12612	0.144807	0.875373
hsa-miR-652-3p|0	0.286674	2.01644	0.155603	0.933621
hsa-miR-31-5p|0	-0.52615	1.99459	0.157862	0.93899
hsa-miR-107|0	-0.431407	1.98529	0.158834	0.93899
hsa-miR-429|0	-0.425258	1.92742	0.165041	0.968562
hsa-miR-3144-3p|0	0.62472	1.89454	0.168691	0.982809
hsa-miR-548ar-5p|0	0.676243	1.84798	0.174019	0.999713
hsa-miR-106b-5p|0	-0.410902	1.84746	0.174079	0.999713
hsa-miR-16-5p|0	-0.41536	1.83307	0.175765	0.999902
hsa-miR-423-5p|0	-0.416344	1.81416	0.17801	0.999902
hsa-miR-422a|0	-0.499112	1.8103	0.178473	0.999902
hsa-miR-9-5p|0	-0.431802	1.80519	0.179087	0.999902
hsa-miR-190a-5p|0	-0.407491	1.78035	0.182106	0.999975
hsa-miR-373-3p|0	-0.412299	1.78012	0.182135	0.999975
hsa-miR-126-3p|0	-0.406256	1.77446	0.182831	0.999975
hsa-let-7d-5p|0	-0.434248	1.73357	0.187956	1
hsa-miR-29a-3p|0	-0.406256	1.72724	0.188764	1
hsa-miR-203a-3p|0	-0.475349	1.71151	0.19079	1
hsa-miR-3195|0	-0.578763	1.69533	0.1929	1
hsa-miR-155-5p|0	-0.413462	1.6691	0.196379	1
hsa-miR-130a-3p|0	-0.421793	1.59469	0.206657	1
hsa-miR-324-5p|0	-0.402889	1.57739	0.209137	1
hsa-miR-30a-5p|0	-0.395897	1.54392	0.214036	1
hsa-miR-484|0	-0.441628	1.52899	0.216264	1
hsa-miR-532-5p|0	-0.386215	1.48767	0.222579	1
hsa-miR-224-5p|0	216.105	1.3725	0.241383	1
hsa-miR-577|0	-0.462606	1.37033	0.241755	1
hsa-miR-424-5p|0	-0.361164	1.30238	0.253779	1
hsa-miR-29b-3p|0	-0.341282	1.27344	0.259123	1
hsa-miR-4488|0	-0.399096	1.27101	0.259577	1
hsa-miR-1260a|0	-0.352549	1.25463	0.262669	1
hsa-miR-221-3p|0	-0.356586	1.25027	0.263501	1
hsa-miR-33a-5p|0	-1.73537	1.21244	0.270849	1
hsa-miR-423-3p|0	-0.330742	1.12282	0.289313	1
hsa-miR-372-3p|0	-0.317144	1.10092	0.294065	1
hsa-miR-92a-3p|0	-0.325045	1.09335	0.295731	1
hsa-miR-6721-5p|0	153.263	1.07585	0.299628	1
hsa-miR-410-3p|0	-17.7228	1.0727	0.300337	1
hsa-miR-644a|0	0.363428	1.05817	0.303632	1
hsa-miR-18a-5p|0	-0.31431	1.04579	0.30648	1
hsa-miR-186-5p|0	-0.311846	1.03759	0.308383	1
hsa-miR-191-5p|0	-0.311748	1.03671	0.308587	1
hsa-miR-185-5p|0	-0.334114	1.02605	0.311088	1
hsa-miR-1277-3p|0	29.6104	1.00919	0.315097	1
hsa-miR-367-3p|0	-22.1052	0.979338	0.322362	1
hsa-miR-514b-5p|0	35.7001	0.94632	0.330658	1
hsa-miR-105-5p|0	1.73433	0.916676	0.338349	1
hsa-miR-1915-3p|0	-0.447885	0.912852	0.339359	1
hsa-miR-342-5p|0	-2.44585	0.892908	0.34469	1
hsa-miR-942-5p|0	-0.507765	0.883349	0.347286	1
hsa-miR-210-5p|0	-277.396	0.870832	0.350725	1
hsa-miR-582-3p|0	-45.183	0.844146	0.358214	1
hsa-miR-331-3p|0	-0.289303	0.841322	0.359019	1
hsa-miR-320d|0	9.09116	0.817434	0.365932	1
hsa-miR-302b-3p|0	-10.0773	0.78	0.377141	1
hsa-miR-1250-5p|0	20.0448	0.773502	0.379136	1
hsa-miR-19b-3p|0	-0.263646	0.765493	0.381615	1
hsa-miR-18b-5p|0	4.19963	0.764651	0.381877	1
hsa-miR-302c-3p|0	6.64363	0.761585	0.382833	1
hsa-miR-4485-3p|0	42.4646	0.748894	0.386827	1
hsa-miR-1283|0.005	-0.289027	0.719917	0.396171	1
hsa-miR-769-5p|0	-0.76089	0.709642	0.399563	1
hsa-miR-548i|0	10.3035	0.700842	0.402501	1
hsa-miR-548d-5p|0	5.78364	0.692857	0.405194	1
hsa-miR-342-3p|0	-0.248	0.681242	0.409159	1
hsa-miR-196b-5p|0	-1.90509	0.671165	0.412646	1
hsa-miR-4536-5p|0	0.297877	0.668967	0.413412	1
hsa-miR-218-5p|0	-1.48619	0.642874	0.422672	1
hsa-miR-613|0	-0.266935	0.633259	0.426162	1
hsa-miR-125a-3p|0	18.3767	0.63225	0.426531	1
hsa-miR-587|0	413.137	0.62077	0.430761	1
hsa-miR-24-3p|0	-0.236107	0.607557	0.435709	1
hsa-miR-219a-5p|0	-9.88928	0.605934	0.436323	1
hsa-miR-4286|0	-0.247941	0.590117	0.442374	1
hsa-miR-1297|0	-3.29175	0.585751	0.444067	1
hsa-miR-585-3p|0	-0.285722	0.578231	0.447007	1
hsa-miR-452-5p|0	0.844362	0.55405	0.456668	1
hsa-miR-873-3p|0	-0.364426	0.547135	0.459491	1
hsa-miR-362-5p|0	-0.224331	0.541064	0.461992	1
hsa-miR-1244|0	-2.95714	0.49914	0.479878	1
hsa-miR-147b|0	67.4263	0.498651	0.480093	1
hsa-miR-93-5p|0	-0.221152	0.491451	0.483281	1
hsa-miR-556-5p|0	-27.6751	0.488621	0.484543	1
hsa-miR-302f|0	-6.35551	0.474241	0.491043	1
hsa-miR-1973|0	33.9812	0.453715	0.500576	1
hsa-miR-4531|0	0.323338	0.451697	0.50153	1
hsa-miR-1275|0	36.3703	0.446947	0.503788	1
hsa-miR-210-3p|0	-0.203164	0.4452	0.504623	1
hsa-miR-502-3p|0	6.32921	0.443242	0.505562	1
hsa-miR-570-3p|0	0.231709	0.441907	0.506203	1
hsa-miR-130b-3p|0	-0.211266	0.439528	0.50735	1
hsa-miR-532-3p|0	-0.248386	0.432203	0.51091	1
hsa-miR-873-5p|0	-18.5248	0.431673	0.511169	1
hsa-miR-509-5p|0	1.55986	0.411016	0.521454	1
hsa-miR-651-5p|0	-14.4264	0.405516	0.524254	1
hsa-miR-190a-3p|0	-10.1387	0.404566	0.52474	1
hsa-miR-6724-5p|0	0.245451	0.398501	0.527865	1
hsa-miR-384|0	0.480519	0.396647	0.528826	1
hsa-miR-302a-5p|0	15.0244	0.39634	0.528986	1
hsa-miR-567|0	-34.9339	0.379062	0.538105	1
hsa-miR-324-3p|0	-1.27257	0.37305	0.541346	1
hsa-miR-642a-5p|0	-5.32839	0.365389	0.545528	1
hsa-miR-941|0	0.207405	0.346317	0.556205	1
hsa-miR-193a-5p+hsa-miR-193b-5p|0	-0.178684	0.341074	0.55921	1
hsa-miR-4443|0	-0.217651	0.337185	0.561459	1
hsa-miR-302a-3p|0	15.1102	0.334677	0.562918	1
hsa-miR-337-3p|0	0.973914	0.315254	0.574474	1
hsa-miR-548aa+hsa-miR-548t-3p|0	-0.211874	0.314557	0.574897	1
hsa-miR-320e|0	-0.173506	0.308742	0.578453	1
hsa-miR-888-5p|0	0.0391899	0.302974	0.582024	1
hsa-miR-610|0	15.4592	0.301305	0.583066	1
hsa-miR-27a-3p|0	0.185208	0.297042	0.585743	1
hsa-miR-597-5p|0	-3.82343	0.295107	0.586966	1
hsa-miR-103a-3p|0	0.132538	0.29425	0.58751	1
hsa-miR-601|0	-14.3913	0.286335	0.592579	1
hsa-miR-625-5p|0	-0.252661	0.285009	0.593437	1
hsa-miR-874-3p|0	-1.87149	0.27985	0.5968	1
hsa-miR-1972|0	-37.2423	0.279452	0.597061	1
hsa-miR-128-1-5p|0	0.369617	0.278448	0.59772	1
hsa-miR-524-3p|0	-1.33399	0.267271	0.605168	1
hsa-miR-629-5p|0	0.612856	0.261948	0.608785	1
hsa-miR-548ah-5p|0	2.66599	0.259394	0.610537	1
hsa-miR-378h|0	-5.10414	0.255102	0.613505	1
hsa-miR-135a-5p|0	-9.33641	0.245561	0.620218	1
hsa-miR-627-5p|0	-2.80203	0.245155	0.620508	1
hsa-miR-593-3p|0	-0.513812	0.227308	0.633527	1
hsa-miR-627-3p|0	0.0585821	0.221648	0.637787	1
hsa-miR-4454+hsa-miR-7975|0	0.153546	0.219193	0.639656	1
hsa-miR-494-3p|0	-0.178809	0.211248	0.645791	1
hsa-miR-301b-3p|0	0.17338	0.208311	0.648095	1
hsa-miR-552-3p|0	-0.300236	0.204214	0.651341	1
hsa-miR-132-3p|0	0.166803	0.201568	0.653458	1
hsa-miR-199a-5p|0	-2.13948	0.199435	0.655177	1
hsa-miR-378e|0	-0.148979	0.195258	0.658576	1
hsa-miR-101-3p|0	0.744305	0.190771	0.662276	1
hsa-miR-1180-3p|0	0.376077	0.187168	0.665284	1
hsa-miR-877-5p|0	-1.38985	0.18184	0.669797	1
hsa-miR-92a-1-5p|0	6.44029	0.174671	0.675994	1
hsa-miR-1257|0	0.431736	0.166177	0.683532	1
hsa-miR-379-5p|0	5.18391	0.163125	0.686296	1
hsa-let-7i-5p|0.014	-0.124102	0.149637	0.698882	1
hsa-miR-498|0	-12.3075	0.13203	0.716336	1
hsa-miR-33b-5p|0	-142.425	0.116113	0.733289	1
hsa-miR-345-5p|0	2.39419	0.110453	0.739629	1
hsa-miR-548a-5p|0	3.51406	0.102636	0.748689	1
hsa-miR-152-3p|0	0.102438	0.101346	0.75022	1
hsa-let-7c-5p|0	-0.232195	0.0958288	0.756894	1
hsa-miR-376a-3p|0	-0.21001	0.0895871	0.764703	1
hsa-miR-5196-5p|0	0.0265465	0.0887563	0.765764	1
hsa-miR-197-5p|0	-23.1412	0.0885242	0.766062	1
hsa-miR-1305|0	-9.07099	0.0827105	0.773657	1
hsa-miR-216b-5p|0	-48.367	0.0764672	0.782143	1
hsa-miR-496|0	-0.157011	0.0757701	0.783114	1
hsa-miR-19a-3p|0	-0.0808807	0.0706137	0.790445	1
hsa-miR-455-3p|0	-0.0885979	0.0697822	0.791654	1
hsa-miR-1247-5p|0	0.173501	0.0667704	0.796099	1
LIG_POS_A	0.0805905	0.0630155	0.801792	1
hsa-miR-1307-3p|0	1.46103	0.0573884	0.810672	1
hsa-miR-302d-3p|0	0.0848725	0.0568618	0.811527	1
hsa-miR-3136-5p|0	10.9895	0.0542192	0.815878	1
hsa-miR-489-3p|0	2.61158	0.051638	0.820237	1
LIG_POS_B	-0.0661809	0.0459449	0.830276	1
hsa-miR-612|0	-0.0736604	0.0432392	0.835276	1
hsa-miR-603|0	0.0703973	0.0395627	0.842338	1
hsa-miR-193b-3p|0	-0.0638375	0.0313062	0.859559	1
hsa-miR-193a-3p|0	0.0541839	0.0291791	0.864366	1
hsa-miR-1261|0	-54.9423	0.0213516	0.883825	1
LIG_POS_C	0.0478662	0.0211296	0.884426	1
hsa-miR-25-3p|0	-0.0487967	0.0210538	0.884632	1
hsa-miR-502-5p|0	-0.0422469	0.0164242	0.898025	1
hsa-miR-579-3p|0.069	-0.0371135	0.0130979	0.908884	1
hsa-miR-143-3p|0	0.0432129	0.0126571	0.910424	1
hsa-miR-890|0	-2.70972	0.0124829	0.91104	1
hsa-miR-4455|0	-0.671854	0.0111471	0.915916	1
hsa-miR-548q|0	0.00720379	0.0109095	0.916813	1
hsa-miR-3161|0	-148.208	0.00876338	0.925417	1
hsa-miR-197-3p|0	-0.0258892	0.00597032	0.93841	1
hsa-miR-450a-1-3p|0	203.858	0.00157219	0.968371	1
hsa-miR-205-5p|0	0.00748423	0.000823891	0.977101	1
hsa-miR-520d-5p+hsa-miR-527+hsa-miR-518a-5p|0	0.458482	0.000753053	0.978107	1
hsa-miR-615-5p|0	-475.51	0.000293739	0.986326	1
hsa-miR-187-3p|0	-2.72457	0.000274312	0.986786	1
hsa-miR-510-3p|0	-7.13697	6.3692e-05	0.993632	1
hsa-miR-874-5p|0	13.8049	6.20045e-05	0.993717	1
hsa-miR-518f-3p|0	-54.6514	5.68654e-05	0.993983	1
hsa-miR-95-3p|0	276.339	4.84171e-05	0.994448	1
hsa-miR-365b-5p|0	10.3212	3.98975e-05	0.99496	1
hsa-miR-1296-5p|0	75.297	2.49598e-05	0.996014	1
hsa-miR-548e-3p|0	5.37881	1.34438e-05	0.997075	1
hsa-miR-219a-2-3p|0	-11.0839	3.58768e-06	0.998489	1
hsa-miR-4521|0	-5.42355	3.38868e-06	0.998531	1
hsa-miR-3180|0	700.168	2.71752e-06	0.998685	1
hsa-miR-1323|0	79.7069	2.10429e-06	0.998843	1
hsa-miR-127-5p|0	-464.002	2.05914e-06	0.998855	1
hsa-miR-940|0	-188.608	2.00633e-06	0.99887	1
hsa-miR-221-5p|0	-452.377	1.95863e-06	0.998883	1
hsa-miR-1-5p|0	276.75	1.91598e-06	0.998896	1
hsa-miR-891a-5p|0	-32.849	1.80603e-06	0.998928	1
hsa-miR-591|0	55.3779	1.77628e-06	0.998937	1
hsa-miR-92b-3p|0	18.0698	1.7376e-06	0.998948	1
hsa-miR-766-3p|0	104.98	1.69116e-06	0.998962	1
hsa-miR-1295a|0	331.244	1.63244e-06	0.998981	1
hsa-miR-513a-3p|0	-37.8622	1.55808e-06	0.999004	1
hsa-miR-206|0	67.9973	1.54688e-06	0.999008	1
hsa-miR-520a-5p|0	-7.311	1.46996e-06	0.999033	1
hsa-miR-129-2-3p|0	45.7974	1.4662e-06	0.999034	1
hsa-miR-617|0	41.4144	1.44724e-06	0.99904	1
hsa-miR-3916|0	-299.858	1.40483e-06	0.999054	1
hsa-miR-4755-5p|0	143.05	1.39604e-06	0.999057	1
hsa-miR-934|0	-164.162	1.3957e-06	0.999057	1
hsa-miR-449c-5p|0	-274.036	1.37631e-06	0.999064	1
hsa-miR-326|0	517.366	1.33408e-06	0.999078	1
hsa-miR-499a-3p|0	-591.801	1.32778e-06	0.999081	1
hsa-miR-325|0	169.682	1.31052e-06	0.999087	1
hsa-miR-491-3p|0	214.358	1.29038e-06	0.999094	1
hsa-miR-520f-3p|0	-132.038	1.28703e-06	0.999095	1
hsa-miR-3934-5p|0	-45.7705	1.28062e-06	0.999097	1
hsa-miR-4787-3p|0	348.169	1.26872e-06	0.999101	1
hsa-miR-1255a|0	125.133	1.2664e-06	0.999102	1
hsa-miR-1537-3p|0	313.373	1.26407e-06	0.999103	1
hsa-miR-616-3p|0	-2258.25	1.24457e-06	0.99911	1
hsa-miR-299-5p|0	51.7626	1.2367e-06	0.999113	1
hsa-miR-127-3p|0	-120.399	1.2221e-06	0.999118	1
hsa-miR-370-5p|0	1.56808	1.20922e-06	0.999123	1
hsa-miR-3147|0	46.0133	1.17908e-06	0.999134	1
hsa-miR-521|0	-1409.49	1.15763e-06	0.999142	1
hsa-miR-487b-5p|0	0.205206	1.14425e-06	0.999147	1
hsa-miR-1301-3p|0	134.377	1.09773e-06	0.999164	1
hsa-miR-1908-3p|0	-313.651	1.0879e-06	0.999168	1
hsa-miR-301b-5p|0	-264.787	1.07688e-06	0.999172	1
hsa-miR-4435|0	219.404	1.0683e-06	0.999175	1
hsa-miR-1285-3p|0	120.892	1.05825e-06	0.999179	1
hsa-miR-331-5p|0	62.3819	1.04934e-06	0.999183	1
hsa-miR-675-5p|0	206.702	1.04808e-06	0.999183	1
hsa-miR-548ar-3p|0	-4.16341	1.0439e-06	0.999185	1
hsa-miR-433-5p|0	-15.773	1.0367e-06	0.999188	1
hsa-miR-491-5p|0	284.481	1.01304e-06	0.999197	1
hsa-miR-596|0	13.555	1.00471e-06	0.9992	1
hsa-miR-3613-3p|0	2.20231	9.91973e-07	0.999205	1
hsa-miR-520c-3p|0	338.544	9.90355e-07	0.999206	1
hsa-miR-3180-3p|0	341.903	9.81765e-07	0.999209	1
hsa-miR-568|0	-22.736	9.77067e-07	0.999211	1
hsa-miR-181d-3p|0	-76.8304	9.67593e-07	0.999215	1
hsa-miR-889-3p|0	-122.988	9.66322e-07	0.999216	1
hsa-miR-513a-5p|0	165.19	9.65486e-07	0.999216	1
hsa-miR-499b-5p|0	-23.337	9.53796e-07	0.999221	1
hsa-miR-876-5p|0	-14.2385	9.49022e-07	0.999223	1
hsa-miR-1202|0	187.253	9.47834e-07	0.999223	1
hsa-miR-4787-5p|0	-378.744	9.44761e-07	0.999224	1
hsa-miR-1252-5p|0	70.5592	9.44264e-07	0.999225	1
hsa-miR-770-5p|0	-241.577	9.41266e-07	0.999226	1
hsa-miR-199a-3p+hsa-miR-199b-3p|0	-386.546	9.39205e-07	0.999227	1
hsa-miR-3065-3p|0	-24.1461	9.37105e-07	0.999228	1
hsa-miR-1236-3p|0	48.8584	9.32855e-07	0.999229	1
hsa-miR-1306-5p|0	-123.13	9.31334e-07	0.99923	1
hsa-miR-548al|0	41.4453	9.24201e-07	0.999233	1
hsa-miR-1299|0	157.858	9.15905e-07	0.999236	1
hsa-miR-4451|0	-56.6157	9.15596e-07	0.999237	1
hsa-miR-584-5p|0	-205.393	9.14776e-07	0.999237	1
hsa-miR-563|0	-53.5135	9.12816e-07	0.999238	1
hsa-miR-190b|0	201.958	9.0951e-07	0.999239	1
hsa-miR-571|0	198.658	8.77924e-07	0.999252	1
hsa-miR-663a|0	-145.518	8.75581e-07	0.999253	1
hsa-miR-6503-5p|0	21.4039	8.73894e-07	0.999254	1
hsa-miR-639|0	-14.1355	8.66483e-07	0.999257	1
hsa-miR-578|0	-838.094	8.53435e-07	0.999263	1
hsa-miR-649|0	-127.595	8.32683e-07	0.999272	1
hsa-miR-761|0	-37.9842	8.29934e-07	0.999273	1
hsa-miR-660-3p|0	8.67773	8.19948e-07	0.999278	1
hsa-miR-922|0	-117.818	8.18992e-07	0.999278	1
hsa-miR-665|0	128.192	8.04713e-07	0.999284	1
hsa-miR-34c-5p|0	-310.105	8.02957e-07	0.999285	1
hsa-miR-483-5p|0	273.771	7.98517e-07	0.999287	1
hsa-miR-137|0	87.0458	7.98078e-07	0.999287	1
hsa-miR-1249-3p|0	-143.743	7.79318e-07	0.999296	1
hsa-miR-628-5p|0	-66.5874	7.79259e-07	0.999296	1
hsa-miR-99a-5p|0	-246.111	7.63604e-07	0.999303	1
hsa-miR-580-3p|0	-11.516	7.61321e-07	0.999304	1
hsa-miR-4707-5p|0	-19.0867	7.61116e-07	0.999304	1
hsa-miR-4647|0	-148.75	7.55412e-07	0.999307	1
hsa-miR-542-3p|0	3.13316	7.52473e-07	0.999308	1
hsa-miR-298|0	-29.5092	7.48161e-07	0.99931	1
hsa-miR-1270|0	62.4441	7.4215e-07	0.999313	1
hsa-miR-378b|0	-88.069	7.34489e-07	0.999316	1
hsa-miR-517c-3p+hsa-miR-519a-3p|0	223.876	7.34399e-07	0.999316	1
hsa-miR-887-5p|0	184.223	7.31418e-07	0.999318	1
hsa-miR-1185-2-3p|0	16.208	7.28839e-07	0.999319	1
hsa-miR-499b-3p|0	192.591	7.24595e-07	0.999321	1
hsa-miR-296-3p|0	-444.74	7.20293e-07	0.999323	1
hsa-miR-1264|0	6.35304	7.17133e-07	0.999324	1
hsa-miR-431-5p|0	-4.51867	7.15852e-07	0.999325	1
hsa-miR-548e-5p|0	-82.9213	7.15272e-07	0.999325	1
hsa-miR-3690|0	-283.963	7.12884e-07	0.999326	1
hsa-miR-337-5p|0	-141.546	7.12668e-07	0.999326	1
hsa-miR-346|0	35.4892	7.12434e-07	0.999327	1
hsa-miR-345-3p|0	-203.071	7.09193e-07	0.999328	1
LIG_NEG_A	173.496	6.97185e-07	0.999334	1
hsa-miR-769-3p|0	5.03404	6.96215e-07	0.999334	1
hsa-miR-1203|0	270.574	6.94491e-07	0.999335	1
hsa-miR-3190-3p|0	-247.634	6.94477e-07	0.999335	1
hsa-miR-548b-3p|0	-125.93	6.92557e-07	0.999336	1
hsa-miR-564|0	-277.206	6.90645e-07	0.999337	1
hsa-miR-802|0	10.8714	6.79042e-07	0.999343	1
hsa-miR-4458|0	-349.044	6.78254e-07	0.999343	1
hsa-miR-25-5p|0	-10.8436	6.68472e-07	0.999348	1
hsa-miR-3614-5p|0	237.346	6.65284e-07	0.999349	1
hsa-miR-134-3p|0	62.6074	6.60123e-07	0.999352	1
hsa-miR-383-5p|0	-129.371	6.60028e-07	0.999352	1
hsa-miR-519b-3p|0	-31.6396	6.58216e-07	0.999353	1
hsa-miR-328-5p|0	-259.343	6.54245e-07	0.999355	1
hsa-miR-450a-2-3p|0	-317.42	6.52655e-07	0.999355	1
hsa-miR-1228-3p|0	17.6806	6.36262e-07	0.999364	1
hsa-miR-640|0	5.51111	6.26914e-07	0.999368	1
hsa-miR-1279|0	155.048	6.2634e-07	0.999369	1
hsa-miR-184|0	-121.777	6.26008e-07	0.999369	1
hsa-miR-5001-5p|0	-38.5714	6.22709e-07	0.99937	1
hsa-miR-654-3p|0	-23.1074	6.21834e-07	0.999371	1
hsa-miR-139-5p|0	429.918	6.08932e-07	0.999377	1
hsa-miR-369-3p|0	65.2134	6.08298e-07	0.999378	1
hsa-miR-376c-3p|0	22.9818	6.08279e-07	0.999378	1
hsa-miR-539-3p|0	-906.139	6.07138e-07	0.999378	1
hsa-miR-518d-3p|0	-310.718	6.04701e-07	0.99938	1
hsa-miR-1469|0	-30.9113	6.03784e-07	0.99938	1
hsa-miR-1262|0	8.24661	6.03501e-07	0.99938	1
hsa-miR-487a-3p|0	-137.823	6.03247e-07	0.99938	1
hsa-miR-338-5p|0	-523.174	6.02841e-07	0.99938	1
hsa-miR-147a|0	227.5	5.98151e-07	0.999383	1
hsa-miR-579-5p|0	130.176	5.9508e-07	0.999385	1
hsa-miR-370-3p|0	-405.641	5.9191e-07	0.999386	1
hsa-miR-661|0	436.315	5.88207e-07	0.999388	1
hsa-miR-638|0	-175.244	5.85749e-07	0.999389	1
hsa-miR-3918|0	-385.515	5.82843e-07	0.999391	1
hsa-miR-329-5p|0	-1012.96	5.8112e-07	0.999392	1
hsa-miR-4448|0	-234.19	5.80094e-07	0.999392	1
hsa-miR-595|0	383.188	5.78954e-07	0.999393	1
hsa-miR-323b-3p|0	4.55194	5.70348e-07	0.999397	1
hsa-miR-526a+hsa-miR-518c-5p+hsa-miR-518d-5p|0	83.263	5.69713e-07	0.999398	1
hsa-miR-548m|0	48.9486	5.67013e-07	0.999399	1
hsa-miR-1908-5p|0	120.835	5.6501e-07	0.9994	1
hsa-miR-3144-5p|0	-5.14103	5.63877e-07	0.999401	1
hsa-miR-6720-3p|0	-182.09	5.62004e-07	0.999402	1
hsa-miR-448|0	-62.5138	5.56279e-07	0.999405	1
hsa-miR-181b-2-3p|0	-48.3738	5.51078e-07	0.999408	1
hsa-miR-98-3p|0	147.165	5.49139e-07	0.999409	1
hsa-miR-582-5p|0	-38.758	5.47376e-07	0.99941	1
hsa-miR-139-3p|0	16.4888	5.43514e-07	0.999412	1
hsa-miR-548k|0	-345.553	5.42299e-07	0.999412	1
hsa-miR-664b-5p|0	30.4216	5.38146e-07	0.999415	1
hsa-miR-5010-5p|0	223.687	5.37836e-07	0.999415	1
hsa-miR-654-5p|0	122.9	5.34813e-07	0.999416	1
hsa-miR-339-3p|0	49.0429	5.31815e-07	0.999418	1
hsa-miR-548z+hsa-miR-548h-3p|0	-31.1477	5.2848e-07	0.99942	1
hsa-miR-202-3p|0	68.7344	5.28452e-07	0.99942	1
hsa-miR-1193|0	250.194	5.27879e-07	0.99942	1
hsa-miR-4741|0	212.253	5.25744e-07	0.999421	1
hsa-miR-1304-3p|0	9.00257	5.18092e-07	0.999426	1
hsa-miR-3185|0	664.074	5.16005e-07	0.999427	1
hsa-miR-506-5p|0	210.964	5.15434e-07	0.999427	1
hsa-miR-555|0	19.9194	5.15034e-07	0.999427	1
hsa-miR-651-3p|0	-115.17	5.12279e-07	0.999429	1
hsa-miR-490-3p|0	-34.1305	5.1133e-07	0.999429	1
hsa-miR-519b-5p+hsa-miR-519c-5p+hsa-miR-523-5p+hsa-miR-518e-5p+hsa-miR-522-5p+hsa-miR-519a-5p|0	31.5638	4.96161e-07	0.999438	1
hsa-miR-556-3p|0	61.5315	4.95438e-07	0.999438	1
hsa-miR-208b-3p|0	427.933	4.94882e-07	0.999439	1
hsa-miR-374c-5p|0	53.2881	4.92447e-07	0.99944	1
hsa-miR-146b-3p|0	-125.645	4.8292e-07	0.999446	1
hsa-miR-3182|0	-293.255	4.79339e-07	0.999448	1
hsa-miR-671-5p|0	-1.76772	4.74369e-07	0.99945	1
hsa-miR-767-5p|0	203.454	4.71782e-07	0.999452	1
hsa-miR-211-3p|0	-776.784	4.6977e-07	0.999453	1
hsa-miR-4425|0	2.86897	4.69037e-07	0.999454	1
hsa-miR-3192-5p|0	165.959	4.66298e-07	0.999455	1
hsa-miR-129-5p|0	-165.865	4.63328e-07	0.999457	1
hsa-miR-1287-3p|0	-76.3348	4.60061e-07	0.999459	1
hsa-miR-381-5p|0	358.354	4.59574e-07	0.999459	1
hsa-miR-450b-5p|0	-7.03516	4.57557e-07	0.99946	1
LIG_NEG_C	76.8927	4.51229e-07	0.999464	1
hsa-miR-2053|0	167.651	4.47785e-07	0.999466	1
hsa-miR-152-5p|0	-277.866	4.47182e-07	0.999466	1
hsa-miR-520e|0	150.513	4.403e-07	0.999471	1
hsa-miR-589-5p|0	664.914	4.39854e-07	0.999471	1
hsa-miR-30a-3p|0	-144.415	4.37565e-07	0.999472	1
hsa-miR-933|0	-143.89	4.36241e-07	0.999473	1
hsa-miR-1245a|0	-0.0669337	4.32588e-07	0.999475	1
hsa-miR-1271-3p|0	-42.6469	4.32413e-07	0.999475	1
hsa-miR-2113|0	123.678	4.25868e-07	0.999479	1
hsa-miR-1910-5p|0	-139.832	4.21004e-07	0.999482	1
hsa-miR-514a-5p|0	-591.605	4.20441e-07	0.999483	1
hsa-miR-3196|0	35.3599	4.19796e-07	0.999483	1
hsa-miR-323b-5p|0	-68.0097	4.13925e-07	0.999487	1
hsa-miR-554|0	-425.242	4.10633e-07	0.999489	1
hsa-miR-323a-3p|0	-36.5017	4.06762e-07	0.999491	1
hsa-miR-381-3p|0	-286.463	4.05479e-07	0.999492	1
hsa-miR-1281|0	-569.64	4.05166e-07	0.999492	1
hsa-miR-624-3p|0	334.738	4.0261e-07	0.999494	1
hsa-miR-551b-3p|0	6.72986	3.99794e-07	0.999496	1
hsa-miR-1322|0	306.555	3.99306e-07	0.999496	1
hsa-miR-614|0	-211.816	3.98799e-07	0.999496	1
hsa-miR-380-3p|0	-752.686	3.98294e-07	0.999496	1
hsa-miR-133a-5p|0	11.8825	3.96146e-07	0.999498	1
hsa-miR-513b-5p|0	-130.317	3.85999e-07	0.999504	1
hsa-miR-652-5p|0	-74.3525	3.84573e-07	0.999505	1
hsa-miR-487b-3p|0	66.2931	3.83053e-07	0.999506	1
hsa-miR-765|0	-245.795	3.82888e-07	0.999506	1
hsa-miR-520g-3p|0	8.9418	3.8159e-07	0.999507	1
hsa-miR-548ai+hsa-miR-570-5p|0	-298.765	3.8065e-07	0.999508	1
hsa-miR-196a-3p|0	-85.3995	3.7548e-07	0.999511	1
hsa-miR-885-5p|0	-123.166	3.75453e-07	0.999511	1
hsa-miR-376b-3p|0	27.8404	3.7415e-07	0.999512	1
hsa-miR-892a|0	-456.821	3.73893e-07	0.999512	1
hsa-miR-3179|0	-44.9851	3.70364e-07	0.999514	1
hsa-miR-3614-3p|0	-167.067	3.697e-07	0.999515	1
hsa-miR-519e-3p|0	-269.094	3.59033e-07	0.999522	1
hsa-miR-1248|0	119.492	3.58412e-07	0.999522	1
hsa-miR-664b-3p|0	169.532	3.57663e-07	0.999523	1
hsa-miR-488-3p|0	-67.4848	3.57361e-07	0.999523	1
hsa-miR-517a-3p|0	166.565	3.55816e-07	0.999524	1
hsa-miR-604|0	-14.2391	3.54926e-07	0.999525	1
hsa-miR-548v|0	40.2981	3.47871e-07	0.999529	1
hsa-miR-3127-5p|0	-37.9725	3.43622e-07	0.999532	1
hsa-miR-519c-3p|0	-126.344	3.42003e-07	0.999533	1
hsa-miR-513c-3p|0	-76.021	3.41732e-07	0.999534	1
hsa-miR-548c-5p+hsa-miR-548o-5p+hsa-miR-548am-5p|0	-2.73574	3.41708e-07	0.999534	1
hsa-miR-543|0	72.3373	3.40663e-07	0.999534	1
hsa-miR-526b-5p|0	77.54	3.3929e-07	0.999535	1
hsa-miR-885-3p|0	9.76071	3.37275e-07	0.999537	1
hsa-miR-504-5p|0	128.894	3.34737e-07	0.999538	1
hsa-miR-1909-3p|0	-133.238	3.31198e-07	0.999541	1
hsa-miR-34c-3p|0	-169.099	3.29347e-07	0.999542	1
hsa-miR-450b-3p|0	-31.913	3.26685e-07	0.999544	1
hsa-miR-503-3p|0	202.313	3.222e-07	0.999547	1
hsa-miR-875-3p|0	-114.433	3.12483e-07	0.999554	1
hsa-miR-3605-5p|0	-214.352	3.11594e-07	0.999555	1
hsa-miR-507|0	-101.755	3.08499e-07	0.999557	1
hsa-miR-6511a-5p|0	-100.743	3.06324e-07	0.999558	1
hsa-miR-376a-2-5p|0	10.5866	3.06091e-07	0.999559	1
hsa-miR-142-5p|0	-6.78897	3.02388e-07	0.999561	1
hsa-miR-100-5p|0	-295.233	3.01138e-07	0.999562	1
hsa-miR-188-5p|0	-16.8586	3.01131e-07	0.999562	1
hsa-miR-766-5p|0	-222.46	3.00374e-07	0.999563	1
hsa-miR-553|0	-209.475	2.98293e-07	0.999564	1
hsa-miR-3065-5p|0	-60.7249	2.9806e-07	0.999564	1
hsa-miR-515-5p|0	400.44	2.97426e-07	0.999565	1
hsa-miR-650|0	102.657	2.9673e-07	0.999565	1
hsa-miR-188-3p|0	-99.5482	2.84974e-07	0.999574	1
hsa-miR-1303|0	-383.602	2.78931e-07	0.999579	1
hsa-miR-1249-5p|0	496	2.75026e-07	0.999582	1
hsa-miR-1291|0	156.217	2.62223e-07	0.999591	1
hsa-miR-378f|0	-14.5907	2.61536e-07	0.999592	1
hsa-miR-572|0	-433.969	2.59621e-07	0.999593	1
hsa-miR-4792|0	-24.6874	2.59066e-07	0.999594	1
hsa-miR-133b|0	199.833	2.58895e-07	0.999594	1
hsa-miR-5010-3p|0	-68.9049	2.55378e-07	0.999597	1
hsa-miR-4421|0	-273.272	2.49297e-07	0.999602	1
hsa-miR-3131|0	-113.36	2.49273e-07	0.999602	1
hsa-miR-1910-3p|0	360.904	2.49111e-07	0.999602	1
hsa-miR-211-5p|0	-326.591	2.43998e-07	0.999606	1
hsa-miR-136-5p|0	101.22	2.40942e-07	0.999608	1
hsa-miR-508-5p|0	5.23438	2.40882e-07	0.999608	1
hsa-miR-887-3p|0	28.5932	2.35836e-07	0.999613	1
hsa-miR-330-3p|0	-90.3992	2.26072e-07	0.999621	1
hsa-miR-562|0	-45.4625	2.20437e-07	0.999625	1
hsa-miR-154-5p|0	-65.5129	2.1723e-07	0.999628	1
hsa-miR-892b|0	107.861	2.15629e-07	0.999629	1
hsa-miR-297|0	-109.605	2.15553e-07	0.99963	1
hsa-miR-648|0	1.84215	2.14819e-07	0.99963	1
hsa-miR-760|0	-13.617	2.08832e-07	0.999635	1
hsa-miR-1254|0	-133.553	2.06117e-07	0.999638	1
hsa-miR-576-5p|0	34.6143	2.02191e-07	0.999641	1
hsa-miR-936|0	118.624	1.99743e-07	0.999643	1
hsa-miR-1233-3p|0	11.6649	1.99076e-07	0.999644	1
hsa-miR-548ad-3p|0	0.31044	1.9232e-07	0.99965	1
hsa-miR-151b|0	-117.72	1.91088e-07	0.999651	1
hsa-miR-516a-3p+hsa-miR-516b-3p|0	-152.073	1.88436e-07	0.999654	1
hsa-miR-520a-3p|0	21.567	1.87927e-07	0.999654	1
hsa-miR-566|0	-127.462	1.86453e-07	0.999655	1
hsa-miR-3180-5p|0	72.3554	1.85624e-07	0.999656	1
hsa-miR-485-5p|0	-0.448621	1.85103e-07	0.999657	1
hsa-miR-548l|0	-4.83349	1.83145e-07	0.999659	1
hsa-miR-203a-5p|0	5.71437	1.77087e-07	0.999664	1
hsa-miR-1224-3p|0	-61.1733	1.76357e-07	0.999665	1
hsa-miR-409-3p|0	19.5648	1.75887e-07	0.999665	1
hsa-miR-518e-3p|0	37.0322	1.74901e-07	0.999666	1
hsa-miR-551a|0	-195.917	1.7471e-07	0.999666	1
hsa-miR-216a-5p|0	398.966	1.72984e-07	0.999668	1
hsa-miR-548h-5p|0	-29.8065	1.72518e-07	0.999669	1
hsa-miR-525-3p|0	-2.32072	1.66484e-07	0.999674	1
hsa-miR-302e|0	118.669	1.55981e-07	0.999685	1
hsa-miR-3130-3p|0	177.498	1.53335e-07	0.999688	1
hsa-miR-23c|0	-112.334	1.50241e-07	0.999691	1
hsa-miR-515-3p|0	-298.428	1.49415e-07	0.999692	1
hsa-miR-1273c|0	-81.9474	1.48988e-07	0.999692	1
hsa-miR-512-3p|0	3.14689	1.47921e-07	0.999693	1
hsa-miR-1278|0	-26.0044	1.4698e-07	0.999694	1
hsa-miR-433-3p|0	-5.96905	1.46812e-07	0.999694	1
hsa-miR-517b-3p|0	97.1599	1.43872e-07	0.999697	1
hsa-miR-374a-3p|0	-25.0071	1.37201e-07	0.999704	1
hsa-miR-138-5p|0	1.48029	1.32513e-07	0.99971	1
hsa-miR-409-5p|0	180.134	1.29872e-07	0.999712	1
hsa-miR-1827|0	43.8606	1.28653e-07	0.999714	1
hsa-miR-1205|0	-0.0637497	1.21728e-07	0.999722	1
hsa-miR-3168|0	7.12304	1.16918e-07	0.999727	1
hsa-miR-499a-5p|0	-4.64819	1.15528e-07	0.999729	1
hsa-miR-520b|0	-298.128	1.09696e-07	0.999736	1
hsa-miR-208b-5p|0	-103.334	1.03562e-07	0.999743	1
hsa-miR-924|0	-86.071	1.0349e-07	0.999743	1
hsa-miR-4431|0	-30.4209	9.37794e-08	0.999756	1
hsa-miR-412-3p|0	-35.9036	9.19272e-08	0.999758	1
hsa-miR-323a-5p|0	-38.8093	9.16386e-08	0.999758	1
hsa-miR-548ak|0	4.68043	8.54598e-08	0.999767	1
hsa-miR-145-5p|0	4.45734	8.26892e-08	0.999771	1
hsa-miR-1269b|0	101.498	7.1738e-08	0.999786	1
hsa-miR-1266-5p|0	-322.724	7.00848e-08	0.999789	1
hsa-miR-4461|0	-111.398	6.92012e-08	0.99979	1
hsa-miR-939-5p|0	-11.4703	6.39802e-08	0.999798	1
hsa-miR-522-3p|0	-318.177	5.77538e-08	0.999808	1
hsa-miR-509-3p|0	-1.8357	5.46243e-08	0.999814	1
hsa-miR-937-3p|0	-91.0182	5.09262e-08	0.99982	1
hsa-miR-369-5p|0	9.28869	5.09169e-08	0.99982	1
hsa-miR-548a-3p|0	-18.4699	4.9462e-08	0.999823	1
hsa-miR-300|0	-137.51	4.85902e-08	0.999824	1
hsa-miR-1245b-5p|0	-164.741	4.76257e-08	0.999826	1
hsa-miR-1258|0	-96.3524	3.76683e-08	0.999845	1
hsa-miR-490-5p|0	-89.3522	3.69648e-08	0.999847	1
hsa-miR-377-3p|0	1.57739	3.48575e-08	0.999851	1
hsa-miR-495-5p|0	5.73116	3.42213e-08	0.999852	1
hsa-miR-876-3p|0	-6.75902	3.32082e-08	0.999855	1
hsa-miR-124-3p|0	-30.4738	3.30463e-08	0.999855	1
hsa-miR-590-3p|0	151.357	3.14635e-08	0.999858	1
hsa-miR-605-5p|0	-98.202	3.09983e-08	0.99986	1
hsa-miR-1976|0	-84.5736	2.99156e-08	0.999862	1
hsa-miR-516a-5p|0	-17.9515	2.81138e-08	0.999866	1
hsa-miR-1288-3p|0	-50.4245	2.7778e-08	0.999867	1
hsa-miR-1185-1-3p|0	-16.3762	2.42676e-08	0.999876	1
hsa-miR-449a|0	-111.887	2.41405e-08	0.999876	1
hsa-miR-637|0	13.185	2.34406e-08	0.999878	1
hsa-miR-561-5p|0	-111.662	2.13518e-08	0.999883	1
hsa-miR-606|0	-13.5781	1.95605e-08	0.999888	1
hsa-miR-523-3p|0	-168.462	1.64919e-08	0.999898	1
hsa-miR-513c-5p|0	155.42	1.64193e-08	0.999898	1
hsa-miR-518c-3p|0	23.5803	1.3415e-08	0.999908	1
hsa-miR-34b-3p|0	10.7751	8.38531e-09	0.999927	1
hsa-miR-3074-3p|0	-302.81	4.90513e-09	0.999944	1
hsa-miR-3605-3p|0	-3.95668	3.98745e-09	0.99995	1
hsa-miR-545-3p|0	20.4198	3.69914e-09	0.999951	1
hsa-miR-128-2-5p|0	5.31912	0	1	1
hsa-miR-134-5p+hsa-miR-6728-5p|0	19.2875	0	1	1
hsa-miR-144-3p|0	-59.7735	0	1	1
hsa-miR-153-3p|0	172.125	0	1	1
hsa-miR-181a-2-3p|0	1.10448	0	1	1
hsa-miR-182-3p|0	212.403	0	1	1
hsa-miR-198|0	-55.7204	0	1	1
hsa-miR-199b-5p|0	253.527	0	1	1
hsa-miR-204-5p|0	-96.8903	0	1	1
hsa-miR-208a-3p|0	-82.0062	0	1	1
hsa-miR-212-3p|0	-10.2994	0	1	1
hsa-miR-214-3p|0	16.269	0	1	1
hsa-miR-217|0	-327.627	0	1	1
hsa-miR-219a-1-3p|0	-40.0742	0	1	1
hsa-miR-219b-3p|0	-9.66306	0	1	1
hsa-miR-223-3p|0	2.95617	0	1	1
hsa-miR-301a-5p|0	-381.042	0	1	1
hsa-miR-320b|0	-97.6963	0	1	1
hsa-miR-320c|0	-233.328	0	1	1
hsa-miR-328-3p|0	-54.8629	0	1	1
hsa-miR-329-3p|0	-7.85998	0	1	1
hsa-miR-330-5p|0	263.297	0	1	1
hsa-miR-363-5p|0	-18.6091	0	1	1
hsa-miR-376c-5p|0	-62.0077	0	1	1
hsa-miR-378c|0	-11.6157	0	1	1
hsa-miR-382-3p|0	-28.3812	0	1	1
hsa-miR-382-5p|0	-112.613	0	1	1
hsa-miR-432-5p|0	-23.1092	0	1	1
hsa-miR-449b-5p|0	106.206	0	1	1
hsa-miR-451a|0	-4.28544	0	1	1
hsa-miR-485-3p|0	3.10056	0	1	1
hsa-miR-486-3p|0	-47.5431	0	1	1
hsa-miR-492|0	60.6865	0	1	1
hsa-miR-493-3p|0	172.861	0	1	1
hsa-miR-494-5p|0	164.802	0	1	1
hsa-miR-495-3p|0	-85.1029	0	1	1
hsa-miR-497-5p|0	-5.97798	0	1	1
hsa-miR-504-3p|0	-31.8966	0	1	1
hsa-miR-506-3p|0	180.218	0	1	1
hsa-miR-508-3p|0	98.7449	0	1	1
hsa-miR-509-3-5p|0	-224.612	0	1	1
hsa-miR-510-5p|0	-38.8711	0	1	1
hsa-miR-511-5p|0	-33.1699	0	1	1
hsa-miR-514a-3p|0	462.547	0	1	1
hsa-miR-514b-3p|0	147.888	0	1	1
hsa-miR-516b-5p|0	186.653	0	1	1
hsa-miR-519d-3p|0	72.3333	0	1	1
hsa-miR-520d-3p|0	-149.433	0	1	1
hsa-miR-525-5p|0	19.3327	0	1	1
hsa-miR-539-5p|0	-33.1681	0	1	1
hsa-miR-541-3p|0	-52.6026	0	1	1
hsa-miR-548j-3p|0	-106.745	0	1	1
hsa-miR-548j-5p|0	-58.8248	0	1	1
hsa-miR-548o-3p+hsa-miR-548ah-3p+hsa-miR-548av-3p|0	-134.283	0	1	1
hsa-miR-550a-5p|0	2.76916	0	1	1
hsa-miR-561-3p|0	106.908	0	1	1
hsa-miR-573|0	-13.4454	0	1	1
hsa-miR-576-3p|0	-49.9273	0	1	1
hsa-miR-584-3p|0	-55.5556	0	1	1
hsa-miR-592|0	-14.9531	0	1	1
hsa-miR-599|0	-11.1557	0	1	1
hsa-miR-607|0	32.4198	0	1	1
hsa-miR-608|0	-52.2261	0	1	1
hsa-miR-619-3p|0	-1.20577	0	1	1
hsa-miR-620|0	-37.1777	0	1	1
hsa-miR-626|0	91.0521	0	1	1
hsa-miR-628-3p|0	108.085	0	1	1
hsa-miR-631|0	10.6595	0	1	1
hsa-miR-641|0	-258.508	0	1	1
hsa-miR-643|0	3.39632	0	1	1
hsa-miR-655-3p|0	249.738	0	1	1
hsa-miR-671-3p|0	-74.4856	0	1	1
hsa-miR-708-5p|0	57.2008	0	1	1
hsa-miR-744-5p|0	-42.5294	0	1	1
hsa-miR-758-3p+hsa-miR-411-3p|0	-72.1625	0	1	1
hsa-miR-758-5p|0	-4.01218	0	1	1
hsa-miR-764|0	-229.646	0	1	1
hsa-miR-767-3p|0	-1.92694	0	1	1
hsa-miR-891b|0	-3.06621	0	1	1
hsa-miR-935|0	-43.9431	0	1	1
hsa-miR-942-3p|0	-127.685	0	1	1
hsa-miR-1178-3p|0	-57.0359	0	1	1
hsa-miR-1183|0	17.9958	0	1	1
hsa-miR-1185-5p|0	20.7048	0	1	1
hsa-miR-1197|0	7.16694	0	1	1
hsa-miR-1200|0	-1.10143	0	1	1
hsa-miR-1204|0	58.3522	0	1	1
hsa-miR-1224-5p|0	38.1976	0	1	1
hsa-miR-1226-3p|0	16.6896	0	1	1
hsa-miR-1245b-3p|0	-34.6819	0	1	1
hsa-miR-1253|0	0.000766442	0	1	1
hsa-miR-1255b-5p|0	376.971	0	1	1
hsa-miR-1268b|0	-87.4229	0	1	1
hsa-miR-1269a|0	12.5197	0	1	1
hsa-miR-1271-5p|0	3.97975	0	1	1
hsa-miR-1272|0	-54.2932	0	1	1
hsa-miR-1276|0	-27.8598	0	1	1
hsa-miR-1286|0	130.926	0	1	1
hsa-miR-1287-5p|0	22.3166	0	1	1
hsa-miR-1289|0	-88.3847	0	1	1
hsa-miR-1293|0	128.709	0	1	1
hsa-miR-1296-3p|0	41.5832	0	1	1
hsa-miR-1298-5p|0	-131.486	0	1	1
hsa-miR-1302|0	410.885	0	1	1
hsa-miR-1304-5p|0	30.2213	0	1	1
hsa-miR-1306-3p|0	-44.1861	0	1	1
hsa-miR-1307-5p|0	-1.55439	0	1	1
hsa-miR-2110|0	189.984	0	1	1
hsa-miR-2278|0	123.932	0	1	1
hsa-miR-2682-5p|0	-134.063	0	1	1
hsa-miR-3140-3p|0	0.96395	0	1	1
hsa-miR-3140-5p|0	173.162	0	1	1
hsa-miR-3150b-3p|0	-83.3924	0	1	1
hsa-miR-3151-5p|0	-569.326	0	1	1
hsa-miR-3158-3p|0	68.9676	0	1	1
hsa-miR-3164|0	25.8629	0	1	1
hsa-miR-3202|0	-30.5414	0	1	1
hsa-miR-3613-5p|0	-70.824	0	1	1
hsa-miR-3615|0	-64.2834	0	1	1
hsa-miR-3928-3p|0	-42.7669	0	1	1
hsa-miR-4524a-5p|0	-56.8409	0	1	1
hsa-miR-4536-3p|0	32.4402	0	1	1
hsa-miR-4707-3p|0	79.9872	0	1	1
hsa-miR-5001-3p|0	-0.554497	0	1	1
hsa-miR-6503-3p|0	0.286786	0	1	1
hsa-miR-6511a-3p|0	-9.79338	0	1	1
LIG_NEG_B	-93.2194	0	1	1

## Sheet: PAC_c2vsDMEM
	logFC	lr	pvalue	qvalue
hsa-miR-18b-5p|0	21.508	48.5229	3.26461e-12	2.22186e-09
hsa-miR-2116-5p|0	10.6792	47.4905	5.52702e-12	2.22186e-09
hsa-miR-656-3p|0	3.03266	43.9877	3.30443e-11	8.3578e-09
hsa-miR-548g-3p|0	14.7455	43.538	4.15811e-11	8.3578e-09
hsa-miR-195-5p|0	2.48513	38.8504	4.57557e-10	7.35752e-08
hsa-miR-548a-5p|0	15.9079	36.5231	1.50867e-09	2.02162e-07
hsa-miR-4455|0	10.5139	31.9901	1.54957e-08	1.77979e-06
hsa-miR-888-5p|0	2.62594	31.7083	1.79157e-08	1.80053e-06
hsa-miR-549a|0	2.24102	30.0392	4.2341e-08	3.78246e-06
hsa-miR-1250-5p|0	44.2457	29.2932	6.22132e-08	4.86136e-06
hsa-miR-944|0	2.46604	29.1638	6.65111e-08	4.86136e-06
hsa-miR-585-3p|0	2.47337	27.8338	1.32198e-07	8.8573e-06
hsa-miR-101-3p|0	15.0286	25.8608	3.6695e-07	2.26944e-05
hsa-miR-371b-5p|0	3.29149	25.4142	4.62491e-07	2.65602e-05
hsa-miR-874-3p|0	8.74818	24.3912	7.86288e-07	4.2145e-05
hsa-miR-548aa+hsa-miR-548t-3p|0	1.80835	23.5064	1.24499e-06	6.25608e-05
hsa-miR-627-3p|0	25.4448	22.9538	1.65942e-06	7.84807e-05
hsa-miR-597-5p|0	6.79123	20.2792	6.6924e-06	0.000298927
hsa-miR-600|0	2.06779	19.6279	9.4087e-06	0.000398136
hsa-miR-524-3p|0	19.9944	18.8311	1.4282e-05	0.000574137
hsa-miR-4536-5p|0	1.55444	18.2543	1.93285e-05	0.000740006
hsa-miR-339-5p|0	2.01156	17.7773	2.4833e-05	0.000907534
hsa-miR-548n|0	1.56888	16.9686	3.80034e-05	0.00132847
hsa-miR-603|0	1.42799	16.1171	5.95454e-05	0.00199477
hsa-miR-337-3p|0	3.25858	15.0171	0.000106541	0.00342637
hsa-miR-302a-5p|0	35.4977	14.6651	0.000128401	0.00397056
hsa-miR-378h|0	13.4325	14.0936	0.000173934	0.00517937
hsa-let-7c-5p|0	2.02696	13.8935	0.000193462	0.00555511
hsa-miR-363-3p|0	-1.83954	12.9048	0.000327737	0.00908624
hsa-miR-593-3p|0	11.6005	11.632	0.000648281	0.0173739
hsa-miR-1290|0	1.34432	11.1456	0.000842313	0.0218458
hsa-miR-644a|0	1.16115	10.8188	0.00100476	0.0252445
hsa-miR-484|0	1.10685	10.2815	0.00134369	0.0327372
hsa-miR-548y|0	1.67652	9.96293	0.00159724	0.03777
hsa-miR-320a|0	1.44595	9.57532	0.00197211	0.0453021
hsa-miR-601|0	3.32784	9.47818	0.0020793	0.0464378
hsa-miR-452-5p|0	15.6116	9.14847	0.00248926	0.0540909
hsa-miR-542-5p|0	1.04026	8.76829	0.00306513	0.0648516
hsa-miR-4531|0	1.27314	8.71967	0.00314795	0.0648962
hsa-miR-1257|0	2.00414	8.39763	0.0037571	0.0755004
hsa-miR-451a|0	4.81427	8.31061	0.00394143	0.0755004
hsa-miR-299-3p|0	0.917907	8.3094	0.00394405	0.0755004
hsa-miR-218-5p|0	1.97965	7.90773	0.00492241	0.0920376
hsa-miR-1305|0	6.23651	7.5603	0.00596681	0.10903
hsa-miR-570-3p|0	0.946515	7.4354	0.00639532	0.114263
hsa-miR-1268a|0	1.05019	6.83909	0.00891845	0.155879
hsa-miR-301b-3p|0	1.1345	6.7856	0.00918963	0.157201
hsa-miR-1307-3p|0	14.0885	6.74402	0.00940622	0.157554
hsa-miR-873-5p|0	18.5515	6.53803	0.0105592	0.17301
hsa-miR-342-5p|0	15.4043	6.50464	0.0107593	0.17301
hsa-miR-3195|0	1.01706	6.45144	0.0110862	0.174771
hsa-miR-548q|0	0.897612	6.08173	0.0136587	0.210224
hsa-miR-27a-3p|0	0.828404	6.05614	0.013858	0.210224
hsa-miR-501-3p|0	1.19475	5.57661	0.0182019	0.271006
hsa-miR-4454+hsa-miR-7975|0	-0.823099	5.46198	0.0194346	0.284099
hsa-miR-219a-5p|0	12.7704	5.31498	0.0211429	0.303552
hsa-miR-1234-3p|0	-0.839422	5.23587	0.0221258	0.31209
hsa-miR-496|0	1.04118	5.15207	0.0232186	0.321858
hsa-miR-598-3p|0	-9.31931	5.10118	0.0239096	0.325819
hsa-miR-3144-3p|0	0.977496	5.04098	0.0247545	0.329696
hsa-miR-130a-3p|0	0.729892	5.0229	0.0250143	0.329696
hsa-miR-556-5p|0	90.5358	4.721	0.0297964	0.386392
hsa-miR-630|0	1.56422	4.51541	0.0335909	0.428684
hsa-miR-4488|0	0.740549	4.4736	0.0344224	0.432432
hsa-miR-6724-5p|0	0.775708	4.18601	0.0407589	0.504156
hsa-miR-193b-3p|0	0.703235	4.09525	0.0430038	0.523865
hsa-miR-548ar-5p|0	0.920336	3.99839	0.0455438	0.530541
hsa-miR-379-5p|0	7.63452	3.99482	0.0456403	0.530541
hsa-miR-147b|0	92.9623	3.99477	0.0456418	0.530541
hsa-miR-422a|0	0.69389	3.9746	0.0461914	0.530541
hsa-miR-375|0	0.663335	3.93475	0.0472982	0.535602
hsa-miR-152-3p|0	0.907093	3.87229	0.0490895	0.548166
hsa-miR-92a-3p|0	0.625156	3.7628	0.0524049	0.577172
hsa-miR-615-3p|0	0.838761	3.70314	0.0543103	0.590074
hsa-miR-520h|0	0.710743	3.67713	0.0551636	0.591353
hsa-miR-4443|0	-0.723696	3.60688	0.0575408	0.608721
hsa-miR-411-5p|0	0.763393	3.33591	0.067783	0.70776
hsa-miR-181c-5p|0	0.809238	3.30025	0.0692693	0.714007
hsa-miR-185-5p|0	-0.585087	3.13486	0.0766348	0.779929
hsa-miR-193a-3p|0	0.552123	2.99613	0.0834638	0.838812
hsa-miR-1915-3p|0	0.847355	2.91549	0.0877327	0.870828
hsa-miR-651-5p|0	2.41507	2.8269	0.0926973	0.908886
hsa-miR-532-3p|0	0.602808	2.80009	0.0942587	0.913061
hsa-miR-216b-5p|0	19.5974	2.75614	0.0968817	0.919198
hsa-miR-502-5p|0	0.55478	2.73337	0.0982717	0.919198
hsa-miR-376a-3p|0	19.3072	2.72747	0.0986355	0.919198
hsa-miR-627-5p|0	6.09664	2.71409	0.0994654	0.919198
hsa-miR-149-5p|0	0.96394	2.68846	0.101077	0.923478
hsa-miR-31-5p|0	0.563684	2.55781	0.109751	0.991457
hsa-miR-302d-3p|0	0.559683	2.52147	0.112306	1
hsa-miR-424-5p|0	0.494259	2.46378	0.116498	1
hsa-miR-421|0	0.7745	2.38557	0.12246	1
hsa-miR-1206|0	0.511693	2.36445	0.124128	1
hsa-miR-4532|0	0.55957	2.33064	0.12685	1
hsa-miR-1260b|0	0.696638	2.32294	0.127479	1
hsa-miR-518b|0	0.840714	2.31984	0.127734	1
hsa-miR-548d-3p|0	0.661318	2.29624	0.129687	1
hsa-miR-143-3p|0	0.551503	2.19262	0.138673	1
hsa-miR-210-3p|0	0.464975	2.16589	0.141103	1
hsa-miR-873-3p|0	-0.748642	2.14387	0.143141	1
hsa-miR-613|0	11.3091	2.09075	0.148193	1
hsa-miR-552-3p|0	15.8319	1.99152	0.158182	1
hsa-miR-941|0	0.483182	1.92164	0.165677	1
hsa-miR-7-5p|0	0.998143	1.83906	0.175061	1
hsa-miR-455-3p|0	0.451507	1.83477	0.175565	1
hsa-miR-544a|0	11.4442	1.79671	0.18011	1
hsa-miR-197-3p|0	0.444269	1.79078	0.180831	1
hsa-miR-510-3p|0	-58.271	1.74727	0.18622	1
hsa-let-7f-5p|0	0.412645	1.66511	0.196915	1
hsa-miR-4284|0	-1.02503	1.62503	0.202391	1
hsa-miR-577|0	0.46612	1.61495	0.203797	1
hsa-miR-548ah-5p|0	21.4251	1.49606	0.221278	1
hsa-miR-128-3p|0	0.369376	1.43823	0.230426	1
hsa-miR-219a-2-3p|0	11.3219	1.35299	0.244757	1
hsa-miR-429|0	0.349289	1.34457	0.24623	1
hsa-miR-502-3p|0	27.7059	1.31019	0.25236	1
hsa-miR-942-5p|0	18.9004	1.30043	0.254135	1
hsa-miR-203a-3p|0	0.397493	1.28804	0.256409	1
hsa-miR-384|0	18.3894	1.26304	0.261076	1
hsa-miR-302b-3p|0	1.47462	1.22771	0.267852	1
hsa-miR-142-3p|0	0.422951	1.21333	0.270673	1
hsa-miR-4485-3p|0	33.8165	1.19973	0.273376	1
hsa-miR-224-5p|0	221.367	1.19509	0.274306	1
hsa-miR-5196-3p+hsa-miR-6732-3p|0	0.393115	1.19044	0.275241	1
hsa-miR-516b-5p|0	167.845	1.17143	0.279107	1
hsa-miR-612|0	0.364708	1.08878	0.296742	1
hsa-miR-125a-5p|0	-0.316138	1.07876	0.298974	1
hsa-miR-367-3p|0	-12.6956	1.07285	0.300302	1
hsa-miR-378e|0	0.346172	1.04066	0.307668	1
hsa-miR-575|0	-0.432685	0.960797	0.326986	1
hsa-miR-514b-5p|0	34.5832	0.960081	0.327166	1
hsa-miR-498|0	2.58641	0.956582	0.32805	1
hsa-miR-92b-3p|0	-122.585	0.946114	0.330711	1
hsa-miR-574-5p|0	0.321935	0.944968	0.331004	1
hsa-miR-302c-3p|0	4.00073	0.94073	0.33209	1
hsa-miR-19a-3p|0	-0.301275	0.935534	0.333429	1
hsa-miR-3161|0	0.0706668	0.934066	0.333808	1
hsa-miR-6721-5p|0	154.164	0.921318	0.337129	1
hsa-miR-1277-3p|0	46.0586	0.913589	0.339164	1
hsa-miR-197-5p|0	-4.37336	0.889504	0.345612	1
hsa-miR-320e|0	0.298426	0.85238	0.35588	1
hsa-miR-146a-5p|0	0.288585	0.844135	0.358217	1
hsa-miR-582-3p|0	-75.4741	0.842207	0.358766	1
hsa-miR-222-3p|0	-0.280731	0.831399	0.361868	1
hsa-miR-450a-1-3p|0	-42.1653	0.828596	0.362679	1
hsa-miR-210-5p|0	-52.3628	0.822176	0.364545	1
hsa-miR-423-5p|0	0.283928	0.815007	0.366644	1
hsa-miR-29a-3p|0	0.284495	0.804014	0.369896	1
hsa-miR-371a-5p|0	0.296166	0.792247	0.373422	1
hsa-miR-150-5p|0	0.288517	0.791848	0.373542	1
hsa-miR-302f|0	16.8971	0.782076	0.376507	1
hsa-miR-590-5p|0	0.282795	0.778503	0.377599	1
hsa-miR-107|0	0.268527	0.776454	0.378228	1
hsa-miR-302a-3p|0	35.6119	0.771499	0.379754	1
hsa-miR-1275|0	50.6782	0.7544	0.385087	1
hsa-miR-1973|0	34.5953	0.752365	0.385728	1
hsa-miR-190a-5p|0	0.261241	0.745995	0.387747	1
hsa-miR-1297|0	14.9454	0.690853	0.405875	1
hsa-miR-890|0	-68.1941	0.680584	0.409386	1
hsa-miR-410-3p|0	-8.1145	0.668335	0.413633	1
hsa-miR-505-3p|0	0.302967	0.631812	0.426691	1
hsa-miR-423-3p|0	0.240784	0.62784	0.428149	1
hsa-miR-125a-3p|0	33.6849	0.614815	0.432981	1
hsa-miR-30d-5p|0	-0.238269	0.584071	0.444721	1
hsa-miR-105-5p|0	-30.028	0.583893	0.44479	1
hsa-miR-548d-5p|0	6.05953	0.567629	0.451203	1
hsa-miR-33b-5p|0	-13.8756	0.534989	0.464517	1
hsa-miR-200b-3p|0	-0.223884	0.524122	0.469089	1
hsa-miR-1183|0	20.3604	0.522838	0.469633	1
hsa-miR-103a-3p|0	1.86277	0.50587	0.476932	1
hsa-miR-539-5p|0	4.7332	0.505387	0.477143	1
hsa-miR-587|0	415.313	0.492127	0.48298	1
hsa-miR-190a-3p|0	21.083	0.479191	0.488789	1
hsa-miR-877-5p|0	35.8985	0.466658	0.494529	1
hsa-miR-132-3p|0	0.251779	0.466427	0.494636	1
hsa-miR-181b-5p+hsa-miR-181d-5p|0	-0.411864	0.459928	0.497658	1
hsa-miR-1246|0	0.226689	0.456034	0.499483	1
hsa-miR-181a-3p|0	-0.183509	0.450596	0.502052	1
hsa-miR-16-5p|0	0.202422	0.446721	0.503896	1
hsa-miR-372-3p|0	0.207369	0.445984	0.504248	1
hsa-miR-610|0	14.4267	0.433708	0.510175	1
hsa-miR-4516|0	0.239613	0.42423	0.514834	1
hsa-miR-219a-1-3p|0	1.1256	0.422519	0.515683	1
hsa-miR-1296-5p|0	77.8815	0.420558	0.516659	1
hsa-miR-1253|0	0.216574	0.419701	0.517086	1
hsa-miR-98-5p|0	0.203732	0.407648	0.523166	1
hsa-miR-128-1-5p|0	0.946238	0.405407	0.52431	1
hsa-miR-532-5p|0	0.197278	0.397473	0.528397	1
hsa-miR-29c-3p|0	-0.188466	0.387193	0.533779	1
hsa-miR-125b-5p|0	-0.337643	0.376225	0.539631	1
hsa-miR-140-3p|0	-0.117757	0.373309	0.541206	1
hsa-miR-18a-5p|0	0.204346	0.371689	0.542085	1
hsa-miR-342-3p|0	-0.0531057	0.363809	0.546398	1
hsa-miR-196b-5p|0	-20.6277	0.3328	0.564015	1
hsa-miR-23a-3p|0	-0.168752	0.326445	0.56776	1
hsa-miR-24-3p|0	0.176788	0.319835	0.571707	1
hsa-miR-642a-5p|0	-18.2965	0.317679	0.573006	1
hsa-miR-135a-5p|0	0.352485	0.311441	0.576797	1
hsa-miR-151a-5p|0	0.173921	0.306397	0.5799	1
hsa-miR-34a-5p|0	-0.173372	0.305921	0.580194	1
hsa-miR-625-5p|0	0.228209	0.302274	0.58246	1
hsa-miR-193a-5p+hsa-miR-193b-5p|0	0.17429	0.27785	0.598114	1
hsa-miR-200a-3p|0	-0.155036	0.27638	0.599084	1
hsa-miR-483-3p|0	-0.171909	0.275877	0.599416	1
hsa-miR-151a-3p|0	-0.159632	0.266422	0.605742	1
hsa-miR-500a-5p+hsa-miR-501-5p|0	-0.151708	0.247427	0.618893	1
hsa-miR-373-3p|0	0.148988	0.240398	0.623919	1
hsa-miR-509-5p|0	21.6864	0.232927	0.629362	1
hsa-miR-324-3p|0	2.34019	0.232272	0.629844	1
hsa-miR-186-5p|0	0.145392	0.223728	0.636214	1
hsa-miR-155-5p|0	0.150935	0.22167	0.63777	1
hsa-miR-30e-3p|0	0.153317	0.220525	0.63864	1
hsa-miR-27b-3p|0	-0.139715	0.220186	0.638899	1
hsa-miR-629-5p|0	3.26049	0.214021	0.643634	1
hsa-miR-1260a|0	0.149717	0.213867	0.643753	1
hsa-let-7e-5p|0	-0.141985	0.207576	0.648674	1
LIG_POS_C	0.149839	0.202293	0.652876	1
hsa-miR-301a-3p|0	-0.140005	0.196264	0.657753	1
hsa-miR-1285-5p|0	-0.149674	0.191216	0.661907	1
hsa-miR-10a-5p|0	0.154585	0.188683	0.664015	1
hsa-miR-296-5p|0	0.135015	0.188448	0.664212	1
hsa-miR-30a-5p|0	-0.136756	0.186624	0.665741	1
hsa-miR-33a-5p|0	0.29504	0.184539	0.667502	1
hsa-miR-365a-3p+hsa-miR-365b-3p|0	0.136403	0.179156	0.6721	1
hsa-miR-331-3p|0	0.126348	0.177051	0.67392	1
hsa-miR-199a-5p|0	-78.8594	0.176125	0.674725	1
hsa-miR-548i|0	7.52267	0.175975	0.674856	1
hsa-miR-345-5p|0	2.89664	0.170506	0.679663	1
hsa-miR-3136-5p|0	29.4567	0.170351	0.6798	1
hsa-miR-378g|0	-0.131133	0.164893	0.684691	1
hsa-miR-642a-3p|0	-0.126597	0.160824	0.688399	1
hsa-miR-141-3p|0	0.120426	0.155713	0.693134	1
hsa-miR-1972|0	-46.4825	0.154046	0.694698	1
hsa-let-7i-5p|0.014	0.124808	0.147855	0.700593	1
hsa-miR-548j-3p|0	-14.7529	0.137783	0.710495	1
hsa-miR-378d|0	0.141687	0.137019	0.711263	1
hsa-miR-324-5p|0	-0.119064	0.133896	0.714426	1
hsa-miR-28-5p|0	-0.115459	0.131844	0.716527	1
hsa-miR-1180-3p|0	-3.94097	0.131828	0.716544	1
LIG_POS_B	-0.105011	0.118172	0.731025	1
hsa-miR-29b-3p|0	-0.109279	0.118061	0.731147	1
hsa-miR-148a-3p|0	-0.122641	0.117384	0.731889	1
hsa-miR-512-5p|0	0.114	0.111333	0.738631	1
hsa-miR-378i|0	-0.10351	0.110561	0.739507	1
hsa-let-7d-5p|0	0.104776	0.107136	0.743428	1
hsa-miR-5196-5p|0	1.38239	0.101681	0.749821	1
hsa-miR-140-5p|0	0.102018	0.100044	0.751776	1
hsa-miR-30e-5p|0	-0.0901843	0.0959	0.756806	1
hsa-miR-15a-5p|0	-0.0955651	0.0952817	0.757567	1
hsa-miR-205-5p|0	0.113308	0.0915944	0.76216	1
hsa-miR-874-5p|0	44.8068	0.0914137	0.762388	1
hsa-miR-1-3p|0	0.0971321	0.0890594	0.765376	1
hsa-miR-26b-5p|0	-0.0906579	0.0879989	0.766737	1
hsa-miR-130b-3p|0	-0.0947026	0.087175	0.7678	1
hsa-miR-1247-5p|0	0.0365638	0.0843425	0.771497	1
hsa-miR-2117|0	-0.107526	0.0839984	0.77195	1
hsa-miR-26a-5p|0	0.0787517	0.0828742	0.77344	1
hsa-miR-92a-1-5p|0	1.82338	0.0773612	0.780906	1
hsa-miR-200c-3p|0	-0.0855949	0.0729872	0.787036	1
hsa-let-7b-5p|0	-0.0859829	0.0710349	0.789836	1
hsa-miR-32-5p|0	0.0757067	0.0691104	0.792637	1
hsa-miR-19b-3p|0	0.0760682	0.0668495	0.79598	1
hsa-miR-30b-5p|0	0.0762204	0.0663735	0.796692	1
hsa-miR-1244|0	-38.3094	0.0646296	0.799323	1
hsa-miR-489-3p|0	-13.8863	0.0614437	0.804229	1
hsa-miR-769-5p|0	-0.0247226	0.0574746	0.810533	1
hsa-miR-518f-3p|0	-39.0318	0.0574273	0.810609	1
hsa-miR-221-3p|0	0.0719848	0.0573379	0.810754	1
hsa-miR-181a-5p|0	-0.0738741	0.0568916	0.811478	1
hsa-miR-122-5p|0	0.0667494	0.0554886	0.813774	1
hsa-miR-191-5p|0	-0.072374	0.0547589	0.81498	1
hsa-miR-28-3p|0	0.0724924	0.0509729	0.821379	1
hsa-miR-579-3p|0.069	0.0741628	0.0505854	0.822048	1
hsa-miR-25-3p|0	0.0604769	0.0433587	0.835051	1
hsa-miR-21-5p|0	-0.0585705	0.0421933	0.837252	1
hsa-miR-615-5p|0	13.2482	0.0403205	0.840855	1
hsa-miR-664a-3p|0	0.0625387	0.0381321	0.845178	1
hsa-miR-548j-5p|0	-7.14903	0.0376225	0.846203	1
hsa-miR-4286|0	0.0611096	0.0353597	0.850844	1
hsa-miR-567|0	-0.378278	0.0277958	0.86759	1
hsa-miR-361-3p|0	-0.0517271	0.027718	0.867773	1
hsa-let-7g-5p|0	-0.0574011	0.0275314	0.868215	1
hsa-miR-454-3p|0	-0.0518344	0.0273833	0.868567	1
hsa-miR-99b-5p|0	-0.0504561	0.0259084	0.872124	1
hsa-miR-106b-5p|0	0.0432899	0.0238255	0.87733	1
hsa-miR-9-5p|0	-0.0528129	0.0226805	0.880291	1
hsa-miR-335-5p|0	0.0460691	0.0217191	0.882837	1
hsa-miR-194-5p|0	-0.0416871	0.0216165	0.883112	1
hsa-miR-425-5p|0	0.0368276	0.0207548	0.885449	1
hsa-miR-183-5p|0	-0.0429751	0.0207067	0.885581	1
hsa-miR-20a-5p+hsa-miR-20b-5p|0	0.0537229	0.0193667	0.88932	1
hsa-miR-374a-5p|0	-0.0475884	0.0192497	0.889653	1
hsa-miR-652-3p|0	0.086077	0.0184286	0.892017	1
hsa-miR-106a-5p+hsa-miR-17-5p|0	0.0352696	0.0174943	0.894774	1
hsa-miR-361-5p|0	-0.0406695	0.0174514	0.894902	1
hsa-miR-494-3p|0	-0.0502702	0.0169236	0.896495	1
hsa-let-7a-5p|0	-0.0353219	0.0152068	0.901857	1
hsa-miR-548e-3p|0	-7.64803	0.015043	0.902384	1
LIG_POS_A	0.0395625	0.0122824	0.911754	1
hsa-miR-188-5p|0	0.237729	0.0113705	0.915081	1
hsa-miR-192-5p|0	0.0307938	0.0110672	0.916216	1
hsa-miR-10b-5p|0	-0.010602	0.00943729	0.922611	1
hsa-miR-133a-3p|0	-0.00466509	0.0082386	0.927678	1
hsa-miR-30c-5p|0	0.016276	0.00570758	0.939778	1
hsa-miR-340-5p|0	-0.0204835	0.00558673	0.940418	1
hsa-miR-450a-5p|0	-0.0229421	0.0055076	0.940841	1
hsa-miR-660-5p|0	0.0225861	0.0055003	0.94088	1
hsa-miR-15b-5p|0	-0.0286131	0.00526098	0.942178	1
hsa-miR-362-3p|0	0.0205161	0.00501826	0.943525	1
hsa-miR-215-5p|0	-0.0148223	0.00414574	0.948662	1
hsa-miR-23b-3p|0	-0.0018267	0.00396312	0.949804	1
hsa-miR-148b-3p|0	0.017904	0.0039347	0.949984	1
hsa-miR-196a-5p|0	-0.0084152	0.00367037	0.951691	1
hsa-miR-96-5p|0	0.0317891	0.00364144	0.951881	1
hsa-miR-1283|0.005	-0.0171087	0.00286378	0.957322	1
hsa-miR-135b-5p|0	-0.00924319	0.00275806	0.958117	1
hsa-miR-362-5p|0	0.0252593	0.00167674	0.967337	1
hsa-miR-503-5p|0	-0.0145435	0.00148781	0.969232	1
hsa-miR-126-3p|0	-0.0223305	0.00129319	0.971313	1
hsa-miR-455-5p|0	-0.0132754	0.00116208	0.972806	1
hsa-miR-574-3p|0	-0.00263108	0.000775812	0.977779	1
hsa-miR-301a-5p|0	26.6951	0.000183576	0.98919	1
hsa-miR-146b-5p|0	-0.00536317	7.16333e-05	0.993247	1
hsa-miR-4521|0	22.6141	2.10363e-05	0.99634	1
hsa-miR-365b-5p|0	-71.363	1.1371e-05	0.997309	1
hsa-miR-518c-3p|0	-50.9528	4.43014e-06	0.998321	1
hsa-miR-596|0	-279.314	2.35822e-06	0.998775	1
hsa-miR-95-3p|0	256.779	2.1866e-06	0.99882	1
hsa-miR-221-5p|0	-60.0186	2.14045e-06	0.998833	1
hsa-miR-4451|0	-25.6883	2.06433e-06	0.998854	1
hsa-miR-568|0	28.3636	2.01663e-06	0.998867	1
hsa-miR-665|0	108.326	1.80216e-06	0.998929	1
hsa-miR-4755-5p|0	139.059	1.71854e-06	0.998954	1
hsa-miR-940|0	-139.84	1.68963e-06	0.998963	1
hsa-miR-199a-3p+hsa-miR-199b-3p|0	-323.123	1.64771e-06	0.998976	1
hsa-miR-548ar-3p|0	28.4042	1.64323e-06	0.998977	1
hsa-miR-499a-3p|0	-4.08136	1.6188e-06	0.998985	1
hsa-miR-4787-3p|0	304.577	1.58597e-06	0.998995	1
hsa-miR-1193|0	176.956	1.55547e-06	0.999005	1
hsa-miR-660-3p|0	-220.015	1.55144e-06	0.999006	1
hsa-miR-548m|0	-133.487	1.55117e-06	0.999006	1
hsa-miR-770-5p|0	164.967	1.46279e-06	0.999035	1
hsa-miR-1323|0	182.581	1.43453e-06	0.999044	1
hsa-miR-181b-2-3p|0	33.9016	1.39532e-06	0.999058	1
hsa-miR-1537-3p|0	239.387	1.31486e-06	0.999085	1
hsa-miR-181a-2-3p|0	-20.1414	1.31237e-06	0.999086	1
hsa-miR-325|0	156.732	1.31176e-06	0.999086	1
hsa-miR-617|0	41.8346	1.31099e-06	0.999086	1
hsa-miR-129-2-3p|0	40.6203	1.29673e-06	0.999091	1
hsa-miR-4647|0	298.916	1.27747e-06	0.999098	1
hsa-miR-889-3p|0	-303.571	1.25158e-06	0.999107	1
hsa-miR-591|0	65.3829	1.23108e-06	0.999115	1
hsa-miR-3180-3p|0	561.51	1.15408e-06	0.999143	1
hsa-miR-1279|0	-535.776	1.13778e-06	0.999149	1
hsa-miR-3144-5p|0	-32.4838	1.13628e-06	0.999149	1
hsa-miR-3180|0	-395.213	1.13219e-06	0.999151	1
hsa-miR-346|0	9.57368	1.11903e-06	0.999156	1
hsa-miR-487b-5p|0	-445.398	1.11573e-06	0.999157	1
hsa-miR-1276|0	-156.655	1.10372e-06	0.999162	1
hsa-miR-761|0	16.0258	1.07121e-06	0.999174	1
hsa-miR-202-3p|0	-38.8468	1.06131e-06	0.999178	1
hsa-miR-3190-3p|0	101.684	1.05927e-06	0.999179	1
hsa-miR-216a-5p|0	373.044	1.04831e-06	0.999183	1
hsa-miR-1287-5p|0	21.9282	1.04783e-06	0.999183	1
hsa-miR-331-5p|0	-471.543	1.04208e-06	0.999185	1
hsa-miR-433-5p|0	32.4241	1.0367e-06	0.999188	1
hsa-miR-1262|0	9.2855	1.03375e-06	0.999189	1
hsa-miR-4461|0	-4.38537	1.02426e-06	0.999192	1
hsa-miR-675-5p|0	172.506	1.02232e-06	0.999193	1
hsa-miR-490-3p|0	22.6686	1.01644e-06	0.999196	1
hsa-miR-4435|0	218.025	9.99361e-07	0.999202	1
hsa-miR-520a-5p|0	4.81912	9.98347e-07	0.999203	1
hsa-miR-519b-5p+hsa-miR-519c-5p+hsa-miR-523-5p+hsa-miR-518e-5p+hsa-miR-522-5p+hsa-miR-519a-5p|0	23.9814	9.84144e-07	0.999208	1
hsa-miR-381-5p|0	113.501	9.50198e-07	0.999222	1
hsa-miR-98-3p|0	40.4058	9.45906e-07	0.999224	1
hsa-miR-2053|0	73.2513	9.44243e-07	0.999225	1
hsa-miR-521|0	-4.65052	9.39723e-07	0.999227	1
hsa-miR-127-5p|0	-36.0051	9.39519e-07	0.999227	1
hsa-miR-370-3p|0	74.6597	9.36079e-07	0.999228	1
hsa-miR-571|0	-79.0664	9.30562e-07	0.99923	1
hsa-miR-1-5p|0	28.8822	9.29624e-07	0.999231	1
hsa-miR-578|0	-2532.66	9.28998e-07	0.999231	1
hsa-miR-555|0	-109.175	9.20166e-07	0.999235	1
hsa-miR-663a|0	1.36345	9.19119e-07	0.999235	1
hsa-miR-1266-5p|0	-56.2129	9.1721e-07	0.999236	1
hsa-miR-299-5p|0	-20.6475	9.14018e-07	0.999237	1
hsa-miR-1908-3p|0	-387.819	9.12846e-07	0.999238	1
hsa-miR-628-5p|0	-49.789	9.11598e-07	0.999238	1
hsa-miR-515-5p|0	367.237	9.11576e-07	0.999238	1
hsa-miR-1252-5p|0	-798.978	8.99444e-07	0.999243	1
hsa-miR-3185|0	731.724	8.84893e-07	0.999249	1
hsa-miR-616-3p|0	-186.397	8.78755e-07	0.999252	1
hsa-miR-326|0	476.549	8.74306e-07	0.999254	1
hsa-miR-520f-3p|0	187.113	8.60158e-07	0.99926	1
hsa-miR-885-3p|0	-1.59461	8.58488e-07	0.999261	1
hsa-miR-100-5p|0	-81.8139	8.56388e-07	0.999262	1
hsa-miR-450a-2-3p|0	-0.696279	8.54569e-07	0.999262	1
hsa-miR-3192-5p|0	74.6029	8.53319e-07	0.999263	1
hsa-miR-519e-3p|0	-69.9154	8.50966e-07	0.999264	1
hsa-miR-302e|0	145.31	8.44344e-07	0.999267	1
hsa-miR-374c-5p|0	-12.0803	8.36733e-07	0.99927	1
LIG_NEG_C	100.617	8.18342e-07	0.999278	1
hsa-miR-370-5p|0	121.872	8.16369e-07	0.999279	1
hsa-miR-1301-3p|0	139.605	8.15709e-07	0.999279	1
hsa-miR-580-3p|0	-88.9886	8.14366e-07	0.99928	1
hsa-miR-3934-5p|0	-12.5382	8.09278e-07	0.999282	1
hsa-miR-526b-5p|0	4.52078	8.08315e-07	0.999283	1
hsa-miR-922|0	-211.579	8.07176e-07	0.999283	1
hsa-miR-934|0	59.0638	7.99645e-07	0.999287	1
hsa-miR-3613-3p|0	341.585	7.93777e-07	0.999289	1
hsa-miR-525-3p|0	-34.2397	7.81562e-07	0.999295	1
hsa-miR-99a-5p|0	-28.3186	7.80841e-07	0.999295	1
hsa-miR-554|0	-14.2836	7.80519e-07	0.999295	1
hsa-miR-1249-3p|0	71.4463	7.79318e-07	0.999296	1
hsa-miR-1291|0	231.299	7.76509e-07	0.999297	1
hsa-miR-206|0	-587.597	7.73746e-07	0.999298	1
hsa-miR-1258|0	11.4362	7.73163e-07	0.999298	1
hsa-miR-137|0	19.0587	7.70893e-07	0.999299	1
hsa-miR-506-5p|0	-34.7124	7.5377e-07	0.999307	1
hsa-miR-542-3p|0	-20.262	7.5266e-07	0.999308	1
hsa-miR-3918|0	-34.8366	7.52048e-07	0.999308	1
hsa-miR-382-3p|0	-363.41	7.51189e-07	0.999308	1
hsa-miR-1285-3p|0	177.591	7.51015e-07	0.999309	1
hsa-miR-640|0	23.8774	7.45137e-07	0.999311	1
hsa-miR-513a-3p|0	82.465	7.35541e-07	0.999316	1
hsa-miR-1295a|0	175.09	7.26993e-07	0.99932	1
hsa-miR-208b-3p|0	475.352	7.25048e-07	0.999321	1
hsa-miR-3614-5p|0	289.149	7.23982e-07	0.999321	1
hsa-miR-1910-3p|0	354.024	7.18069e-07	0.999324	1
hsa-miR-614|0	8.16781	7.10422e-07	0.999327	1
hsa-miR-1322|0	388.815	7.07035e-07	0.999329	1
hsa-miR-649|0	-129.34	6.99562e-07	0.999333	1
hsa-miR-513a-5p|0	165.634	6.95336e-07	0.999335	1
hsa-miR-1203|0	448.283	6.94427e-07	0.999335	1
hsa-miR-1255a|0	73.6317	6.9381e-07	0.999335	1
hsa-miR-1909-3p|0	-123.553	6.92969e-07	0.999336	1
hsa-miR-876-3p|0	-97.672	6.87477e-07	0.999338	1
hsa-miR-4425|0	-51.7835	6.8601e-07	0.999339	1
hsa-miR-381-3p|0	-101.731	6.83688e-07	0.99934	1
hsa-miR-345-3p|0	68.6325	6.834e-07	0.99934	1
hsa-miR-937-3p|0	68.285	6.80467e-07	0.999342	1
hsa-miR-409-5p|0	-76.8036	6.80145e-07	0.999342	1
hsa-miR-548e-5p|0	58.4334	6.78418e-07	0.999343	1
hsa-miR-380-3p|0	-234.662	6.73791e-07	0.999345	1
hsa-miR-3131|0	-18.1208	6.72546e-07	0.999346	1
hsa-miR-320d|0	8.19909	6.64227e-07	0.99935	1
hsa-miR-518d-3p|0	-29.2607	6.5022e-07	0.999357	1
hsa-miR-1185-2-3p|0	11.3325	6.47164e-07	0.999358	1
hsa-miR-539-3p|0	-10.783	6.42618e-07	0.99936	1
hsa-miR-339-3p|0	317.956	6.39532e-07	0.999362	1
hsa-miR-4787-5p|0	-117.213	6.38725e-07	0.999362	1
hsa-miR-891a-5p|0	-364.163	6.38704e-07	0.999362	1
hsa-miR-1827|0	35.0763	6.36873e-07	0.999363	1
hsa-miR-519b-3p|0	-88.2263	6.30868e-07	0.999366	1
hsa-miR-134-3p|0	-210.612	6.3024e-07	0.999367	1
hsa-miR-1469|0	-352.38	6.26912e-07	0.999368	1
hsa-miR-576-5p|0	99.8361	6.25971e-07	0.999369	1
hsa-miR-1202|0	336.48	6.21156e-07	0.999371	1
hsa-miR-3690|0	-336.617	6.15077e-07	0.999374	1
hsa-miR-5010-5p|0	47.7775	6.14967e-07	0.999374	1
hsa-miR-23c|0	-77.4039	6.12616e-07	0.999375	1
hsa-miR-491-3p|0	236.454	6.10912e-07	0.999376	1
hsa-miR-548ad-3p|0	27.0944	6.08525e-07	0.999378	1
hsa-miR-4741|0	52.4083	6.08349e-07	0.999378	1
hsa-miR-147a|0	-355.791	6.01001e-07	0.999381	1
hsa-miR-545-3p|0	108.523	5.97988e-07	0.999383	1
hsa-miR-3202|0	-288.844	5.86633e-07	0.999389	1
hsa-miR-520c-3p|0	398.346	5.85846e-07	0.999389	1
hsa-miR-548k|0	50.7457	5.82205e-07	0.999391	1
hsa-miR-1908-5p|0	-132.616	5.8004e-07	0.999392	1
hsa-miR-374a-3p|0	-3.39926	5.77736e-07	0.999394	1
hsa-miR-526a+hsa-miR-518c-5p+hsa-miR-518d-5p|0	73.7612	5.72944e-07	0.999396	1
hsa-miR-196a-3p|0	-15.8227	5.72154e-07	0.999396	1
hsa-miR-1281|0	284.854	5.70847e-07	0.999397	1
hsa-miR-138-5p|0	61.3276	5.70046e-07	0.999398	1
hsa-miR-513c-3p|0	-8.80468	5.69956e-07	0.999398	1
hsa-miR-34c-5p|0	2.91952	5.64015e-07	0.999401	1
hsa-miR-6720-3p|0	59.3482	5.62004e-07	0.999402	1
hsa-miR-1270|0	80.4504	5.60686e-07	0.999403	1
hsa-miR-548al|0	111.559	5.60179e-07	0.999403	1
hsa-miR-190b|0	128.094	5.52619e-07	0.999407	1
hsa-miR-5001-5p|0	-26.0318	5.51877e-07	0.999407	1
hsa-miR-661|0	713.919	5.45113e-07	0.999411	1
hsa-miR-595|0	47.4146	5.42627e-07	0.999412	1
hsa-miR-664b-5p|0	42.5637	5.38162e-07	0.999415	1
hsa-miR-6511a-5p|0	8.44414	5.34855e-07	0.999416	1
hsa-miR-671-5p|0	10.5843	5.30269e-07	0.999419	1
hsa-miR-1976|0	-76.2557	5.25132e-07	0.999422	1
hsa-miR-409-3p|0	-17.9917	5.19875e-07	0.999425	1
hsa-miR-1304-3p|0	-166.163	5.15658e-07	0.999427	1
hsa-miR-337-5p|0	243.429	5.14339e-07	0.999428	1
hsa-miR-513b-5p|0	-9.67851	5.13462e-07	0.999428	1
hsa-miR-626|0	64.1809	5.12963e-07	0.999429	1
hsa-miR-589-5p|0	653.68	5.12262e-07	0.999429	1
hsa-miR-139-5p|0	83.6044	5.04456e-07	0.999433	1
hsa-miR-638|0	-5.98915	5.04156e-07	0.999433	1
hsa-miR-503-3p|0	194.662	5.00789e-07	0.999435	1
hsa-miR-181d-3p|0	-224.308	4.99982e-07	0.999436	1
hsa-miR-499b-5p|0	-34.377	4.97522e-07	0.999437	1
hsa-miR-1205|0	25.0764	4.95905e-07	0.999438	1
hsa-miR-520e|0	149.488	4.95371e-07	0.999438	1
hsa-miR-1248|0	-31.4595	4.94685e-07	0.999439	1
hsa-miR-892b|0	-309.637	4.91103e-07	0.999441	1
hsa-miR-30a-3p|0	7.79649	4.89267e-07	0.999442	1
hsa-miR-378b|0	-259.809	4.85682e-07	0.999444	1
hsa-miR-767-5p|0	343.534	4.8373e-07	0.999445	1
hsa-miR-3147|0	-244	4.83054e-07	0.999445	1
hsa-miR-3065-3p|0	13.9851	4.76477e-07	0.999449	1
hsa-miR-376a-2-5p|0	33.7818	4.74549e-07	0.99945	1
hsa-miR-449c-5p|0	-56.6087	4.73294e-07	0.999451	1
hsa-miR-1299|0	110.206	4.72109e-07	0.999452	1
hsa-miR-329-3p|0	-33.431	4.68319e-07	0.999454	1
hsa-miR-582-5p|0	-131.887	4.64639e-07	0.999456	1
hsa-miR-208b-5p|0	106.513	4.60642e-07	0.999458	1
hsa-miR-604|0	39.6675	4.56241e-07	0.999461	1
hsa-miR-3916|0	18.6765	4.54941e-07	0.999462	1
hsa-miR-553|0	68.9021	4.47109e-07	0.999466	1
hsa-miR-933|0	20.6647	4.3937e-07	0.999471	1
hsa-miR-1245a|0	-2.37885	4.32588e-07	0.999475	1
hsa-miR-2113|0	104.381	4.3222e-07	0.999475	1
hsa-miR-519c-3p|0	-18.4779	4.3157e-07	0.999476	1
hsa-miR-298|0	17.9801	4.25834e-07	0.999479	1
hsa-miR-211-5p|0	-165.587	4.25243e-07	0.99948	1
hsa-miR-1910-5p|0	-47.2493	4.21004e-07	0.999482	1
hsa-miR-6511a-3p|0	-60.6593	4.15487e-07	0.999486	1
hsa-miR-2278|0	125.168	4.12018e-07	0.999488	1
hsa-miR-146b-3p|0	-118.551	4.10931e-07	0.999489	1
hsa-miR-433-3p|0	-305.065	4.09351e-07	0.99949	1
hsa-miR-151b|0	-37.8355	3.98506e-07	0.999496	1
hsa-miR-548o-3p+hsa-miR-548ah-3p+hsa-miR-548av-3p|0	-208.66	3.97415e-07	0.999497	1
hsa-miR-133a-5p|0	-65.2619	3.96146e-07	0.999498	1
hsa-miR-641|0	-95.8268	3.87768e-07	0.999503	1
hsa-miR-548c-5p+hsa-miR-548o-5p+hsa-miR-548am-5p|0	-243.975	3.83644e-07	0.999506	1
hsa-miR-323b-5p|0	4.3821	3.83222e-07	0.999506	1
hsa-miR-892a|0	-266.952	3.82131e-07	0.999507	1
hsa-miR-599|0	-140.681	3.79251e-07	0.999509	1
hsa-miR-651-3p|0	-229.591	3.76947e-07	0.99951	1
hsa-miR-506-3p|0	-107.238	3.73762e-07	0.999512	1
hsa-miR-323b-3p|0	-205.848	3.72658e-07	0.999513	1
hsa-miR-517c-3p+hsa-miR-519a-3p|0	-51.3426	3.70969e-07	0.999514	1
hsa-miR-3614-3p|0	-99.4597	3.69699e-07	0.999515	1
hsa-miR-6503-5p|0	-245.847	3.69364e-07	0.999515	1
hsa-miR-548ai+hsa-miR-570-5p|0	88.8432	3.67141e-07	0.999517	1
hsa-miR-338-5p|0	19.7564	3.65035e-07	0.999518	1
hsa-miR-584-5p|0	85.346	3.61977e-07	0.99952	1
hsa-miR-515-3p|0	-100.679	3.58784e-07	0.999522	1
hsa-miR-448|0	-441.36	3.56564e-07	0.999524	1
hsa-miR-5010-3p|0	-0.376248	3.53409e-07	0.999526	1
hsa-miR-650|0	146.046	3.49983e-07	0.999528	1
hsa-miR-184|0	73.9832	3.48977e-07	0.999529	1
hsa-miR-1298-5p|0	-160.271	3.46216e-07	0.999531	1
hsa-miR-504-5p|0	37.3587	3.44293e-07	0.999532	1
hsa-miR-543|0	36.5593	3.42763e-07	0.999533	1
hsa-miR-548ak|0	-63.0962	3.42637e-07	0.999533	1
hsa-miR-654-3p|0	69.589	3.41848e-07	0.999533	1
hsa-miR-483-5p|0	277.912	3.41622e-07	0.999534	1
hsa-miR-376c-3p|0	-65.3447	3.34719e-07	0.999538	1
hsa-miR-127-3p|0	1.20954	3.33742e-07	0.999539	1
hsa-miR-522-3p|0	-216.976	3.3229e-07	0.99954	1
hsa-miR-3127-5p|0	16.7307	3.2218e-07	0.999547	1
hsa-miR-369-5p|0	-87.7589	3.18225e-07	0.99955	1
hsa-miR-329-5p|0	-12.7758	3.16387e-07	0.999551	1
hsa-miR-4421|0	27.065	3.15431e-07	0.999552	1
hsa-miR-548z+hsa-miR-548h-3p|0	-22.9513	3.13503e-07	0.999553	1
hsa-miR-25-5p|0	-3.89905	3.12408e-07	0.999554	1
hsa-miR-561-5p|0	47.3211	3.08979e-07	0.999556	1
hsa-miR-3605-5p|0	-9.64064	3.08087e-07	0.999557	1
hsa-miR-1271-3p|0	-10.455	3.07254e-07	0.999558	1
hsa-miR-488-3p|0	-211.162	3.06339e-07	0.999558	1
hsa-miR-34c-3p|0	98.074	3.04525e-07	0.99956	1
hsa-miR-330-5p|0	253.476	3.03386e-07	0.999561	1
hsa-miR-564|0	-68.7345	3.02271e-07	0.999561	1
hsa-miR-3196|0	-488.404	3.02055e-07	0.999561	1
hsa-miR-431-5p|0	58.4767	3.01936e-07	0.999562	1
hsa-miR-136-5p|0	84.4792	3.00726e-07	0.999562	1
hsa-miR-296-3p|0	-92.879	2.97434e-07	0.999565	1
hsa-miR-551b-3p|0	-126.327	2.96788e-07	0.999565	1
hsa-miR-487b-3p|0	70.3141	2.95111e-07	0.999567	1
hsa-miR-1249-5p|0	596.879	2.92897e-07	0.999568	1
hsa-miR-133b|0	-45.9771	2.91885e-07	0.999569	1
hsa-miR-4707-5p|0	-207.846	2.90974e-07	0.99957	1
hsa-miR-491-5p|0	106.708	2.87178e-07	0.999572	1
hsa-miR-490-5p|0	4.16289	2.84113e-07	0.999575	1
hsa-miR-875-3p|0	168.186	2.81348e-07	0.999577	1
hsa-miR-450b-3p|0	-377.12	2.78665e-07	0.999579	1
hsa-miR-152-5p|0	-9.70162	2.7699e-07	0.99958	1
hsa-miR-548b-3p|0	-25.7641	2.75367e-07	0.999581	1
hsa-miR-556-3p|0	59.2282	2.67833e-07	0.999587	1
hsa-miR-1236-3p|0	138.768	2.67185e-07	0.999588	1
hsa-miR-154-5p|0	-828.244	2.62545e-07	0.999591	1
hsa-miR-523-3p|0	-2.152	2.61052e-07	0.999592	1
hsa-miR-766-3p|0	157.127	2.58595e-07	0.999594	1
hsa-miR-1224-3p|0	-78.3977	2.4872e-07	0.999602	1
hsa-miR-485-3p|0	-256.717	2.48488e-07	0.999602	1
hsa-miR-765|0	-24.1212	2.41639e-07	0.999608	1
hsa-miR-508-5p|0	23.7405	2.40882e-07	0.999608	1
hsa-miR-887-5p|0	61.0193	2.38167e-07	0.999611	1
hsa-miR-211-3p|0	106.352	2.35694e-07	0.999613	1
hsa-miR-1269b|0	-23.1862	2.35407e-07	0.999613	1
hsa-miR-328-5p|0	-327.27	2.35228e-07	0.999613	1
LIG_NEG_A	172.04	2.3365e-07	0.999614	1
hsa-miR-129-5p|0	396.706	2.29933e-07	0.999617	1
hsa-miR-548v|0	90.6819	2.27513e-07	0.999619	1
hsa-miR-1185-1-3p|0	-33.7103	2.26757e-07	0.99962	1
hsa-miR-3182|0	-19.1458	2.24645e-07	0.999622	1
hsa-miR-323a-3p|0	-221.385	2.24295e-07	0.999622	1
hsa-miR-562|0	87.0823	2.20437e-07	0.999625	1
hsa-miR-1273c|0	56.635	2.17097e-07	0.999628	1
hsa-miR-301b-5p|0	-37.9671	2.16849e-07	0.999628	1
hsa-miR-4792|0	-176.699	2.14494e-07	0.99963	1
hsa-miR-330-3p|0	-221.023	2.13491e-07	0.999631	1
hsa-miR-1233-3p|0	-154.58	2.12626e-07	0.999632	1
hsa-miR-1261|0	24.6699	2.08156e-07	0.999636	1
hsa-miR-876-5p|0	-228.839	1.99269e-07	0.999644	1
hsa-miR-708-5p|0	117.858	1.97944e-07	0.999645	1
hsa-miR-376b-3p|0	-8.78406	1.95855e-07	0.999647	1
hsa-miR-142-5p|0	-333.967	1.91781e-07	0.999651	1
hsa-miR-548h-5p|0	-185.692	1.87959e-07	0.999654	1
hsa-miR-507|0	3.73673	1.86208e-07	0.999656	1
hsa-miR-3180-5p|0	85.8572	1.85624e-07	0.999656	1
hsa-miR-485-5p|0	-170.038	1.85103e-07	0.999657	1
hsa-miR-885-5p|0	-1.56064	1.83428e-07	0.999658	1
hsa-miR-548l|0	-415.923	1.83145e-07	0.999659	1
hsa-miR-300|0	-20.5163	1.83054e-07	0.999659	1
hsa-miR-654-5p|0	143.272	1.80468e-07	0.999661	1
hsa-miR-518e-3p|0	-66.9813	1.74901e-07	0.999666	1
hsa-miR-297|0	9.76596	1.67767e-07	0.999673	1
hsa-miR-509-3p|0	-171.989	1.64352e-07	0.999677	1
hsa-miR-1254|0	-8.15427	1.63087e-07	0.999678	1
hsa-miR-655-3p|0	217.97	1.61607e-07	0.999679	1
hsa-miR-628-3p|0	37.9567	1.60234e-07	0.999681	1
hsa-miR-766-5p|0	-111.948	1.49185e-07	0.999692	1
hsa-miR-512-3p|0	-357.677	1.47921e-07	0.999693	1
hsa-miR-520a-3p|0	-175.215	1.43966e-07	0.999697	1
hsa-miR-924|0	-475.199	1.42362e-07	0.999699	1
hsa-miR-664b-3p|0	-19.3301	1.3447e-07	0.999707	1
hsa-miR-1185-5p|0	44.3741	1.337e-07	0.999708	1
hsa-miR-208a-3p|0	-106.614	1.2625e-07	0.999716	1
hsa-miR-3179|0	107.218	1.25467e-07	0.999717	1
hsa-miR-495-5p|0	-207.966	1.2006e-07	0.999724	1
hsa-miR-520g-3p|0	22.7396	1.167e-07	0.999727	1
hsa-miR-144-3p|0	-178.151	1.16539e-07	0.999728	1
hsa-miR-652-5p|0	-51.83	1.14659e-07	0.99973	1
hsa-miR-3615|0	163.179	1.12721e-07	0.999732	1
hsa-miR-1296-3p|0	-140.442	1.12661e-07	0.999732	1
hsa-miR-377-3p|0	-62.6759	1.12411e-07	0.999732	1
hsa-miR-520b|0	-101.318	1.09696e-07	0.999736	1
hsa-miR-1204|0	54.4923	1.06902e-07	0.999739	1
hsa-miR-802|0	-117.477	1.02739e-07	0.999744	1
hsa-miR-1303|0	7.91289	1.01409e-07	0.999746	1
hsa-miR-1306-3p|0	-95.3423	9.83405e-08	0.99975	1
hsa-miR-204-5p|0	-245.407	9.83096e-08	0.99975	1
hsa-miR-605-5p|0	-66.9308	9.36352e-08	0.999756	1
hsa-miR-517b-3p|0	86.8742	9.27171e-08	0.999757	1
hsa-miR-1228-3p|0	-97.7877	8.30987e-08	0.99977	1
hsa-miR-369-3p|0	51.7682	7.56736e-08	0.999781	1
hsa-miR-606|0	-4.61796	7.30445e-08	0.999784	1
hsa-miR-758-5p|0	-15.4301	7.15545e-08	0.999787	1
hsa-miR-513c-5p|0	153.699	6.55714e-08	0.999796	1
hsa-miR-566|0	-91.6022	5.95783e-08	0.999805	1
hsa-miR-1289|0	4.99894	5.65024e-08	0.99981	1
hsa-miR-188-3p|0	57.2128	5.57152e-08	0.999812	1
hsa-miR-939-5p|0	-7.32029	4.98981e-08	0.999822	1
hsa-miR-2110|0	128.637	4.25041e-08	0.999836	1
hsa-miR-648|0	-77.4305	4.16335e-08	0.999837	1
hsa-miR-3168|0	31.3297	3.37604e-08	0.999853	1
hsa-miR-323a-5p|0	118.003	3.05424e-08	0.999861	1
hsa-miR-516a-5p|0	16.8067	2.81138e-08	0.999866	1
hsa-miR-199b-5p|0	248.279	2.75886e-08	0.999867	1
hsa-miR-637|0	-30.2499	2.34406e-08	0.999878	1
hsa-miR-624-3p|0	276.144	1.87899e-08	0.999891	1
hsa-miR-590-3p|0	191.925	1.54955e-08	0.999901	1
hsa-miR-572|0	-80.8181	1.41674e-08	0.999905	1
hsa-miR-4524a-5p|0	120.886	7.22503e-09	0.999932	1
hsa-miR-3065-5p|0	-22.2631	3.9322e-09	0.99995	1
hsa-miR-124-3p|0	-42.8762	6.88033e-10	0.999979	1
hsa-miR-22-3p|0	0.0091746	0	1	1
hsa-miR-34b-3p|0	-59.7099	0	1	1
hsa-miR-93-5p|0	-0.002954	0	1	1
hsa-miR-128-2-5p|0	97.0626	0	1	1
hsa-miR-134-5p+hsa-miR-6728-5p|0	26.139	0	1	1
hsa-miR-139-3p|0	-103.774	0	1	1
hsa-miR-145-5p|0	39.0398	0	1	1
hsa-miR-153-3p|0	-154.652	0	1	1
hsa-miR-182-3p|0	205.546	0	1	1
hsa-miR-182-5p|0	-0.0100222	0	1	1
hsa-miR-187-3p|0	-164.03	0	1	1
hsa-miR-198|0	-35.1095	0	1	1
hsa-miR-203a-5p|0	21.9339	0	1	1
hsa-miR-212-3p|0	-365.854	0	1	1
hsa-miR-214-3p|0	-55.902	0	1	1
hsa-miR-217|0	-25.7132	0	1	1
hsa-miR-219b-3p|0	-258.518	0	1	1
hsa-miR-223-3p|0	-225.494	0	1	1
hsa-miR-320b|0	60.0345	0	1	1
hsa-miR-320c|0	-39.9074	0	1	1
hsa-miR-328-3p|0	97.7792	0	1	1
hsa-miR-363-5p|0	-179.879	0	1	1
hsa-miR-374b-5p|0	0.0189601	0	1	1
hsa-miR-376c-5p|0	-201.55	0	1	1
hsa-miR-378c|0	-18.7972	0	1	1
hsa-miR-378f|0	0.589138	0	1	1
hsa-miR-382-5p|0	-94.2522	0	1	1
hsa-miR-383-5p|0	85.8585	0	1	1
hsa-miR-412-3p|0	55.681	0	1	1
hsa-miR-432-5p|0	36.9649	0	1	1
hsa-miR-449a|0	2.87192	0	1	1
hsa-miR-449b-5p|0	161.737	0	1	1
hsa-miR-450b-5p|0	-65.7546	0	1	1
hsa-miR-486-3p|0	-13.7327	0	1	1
hsa-miR-487a-3p|0	-25.2726	0	1	1
hsa-miR-492|0	99.0854	0	1	1
hsa-miR-493-3p|0	-12.1233	0	1	1
hsa-miR-494-5p|0	-137.077	0	1	1
hsa-miR-495-3p|0	-37.2164	0	1	1
hsa-miR-497-5p|0	-7.60063	0	1	1
hsa-miR-499a-5p|0	3.5707	0	1	1
hsa-miR-499b-3p|0	184.299	0	1	1
hsa-miR-504-3p|0	18.5067	0	1	1
hsa-miR-508-3p|0	99.1288	0	1	1
hsa-miR-509-3-5p|0	4.69229	0	1	1
hsa-miR-510-5p|0	18.8018	0	1	1
hsa-miR-511-5p|0	-51.668	0	1	1
hsa-miR-514a-3p|0	460.475	0	1	1
hsa-miR-514a-5p|0	-265.966	0	1	1
hsa-miR-514b-3p|0	148.863	0	1	1
hsa-miR-516a-3p+hsa-miR-516b-3p|0	3.56217	0	1	1
hsa-miR-517a-3p|0	-62.7515	0	1	1
hsa-miR-519d-3p|0	169.76	0	1	1
hsa-miR-520d-3p|0	-86.2543	0	1	1
hsa-miR-520d-5p+hsa-miR-527+hsa-miR-518a-5p|0	2.74741	0	1	1
hsa-miR-525-5p|0	-13.1016	0	1	1
hsa-miR-541-3p|0	-130.114	0	1	1
hsa-miR-548a-3p|0	-4.55241	0	1	1
hsa-miR-550a-5p|0	-77.3674	0	1	1
hsa-miR-551a|0	-52.8932	0	1	1
hsa-miR-561-3p|0	101.387	0	1	1
hsa-miR-563|0	71.704	0	1	1
hsa-miR-573|0	-25.2584	0	1	1
hsa-miR-576-3p|0	0.481958	0	1	1
hsa-miR-579-5p|0	75.9452	0	1	1
hsa-miR-584-3p|0	80.6298	0	1	1
hsa-miR-592|0	-20.8494	0	1	1
hsa-miR-607|0	62.7087	0	1	1
hsa-miR-608|0	-7.8313	0	1	1
hsa-miR-619-3p|0	-89.9372	0	1	1
hsa-miR-620|0	11.3231	0	1	1
hsa-miR-631|0	20.1624	0	1	1
hsa-miR-639|0	67.7873	0	1	1
hsa-miR-643|0	-30.9164	0	1	1
hsa-miR-671-3p|0	-157.282	0	1	1
hsa-miR-744-5p|0	16.8983	0	1	1
hsa-miR-758-3p+hsa-miR-411-3p|0	-2.28147	0	1	1
hsa-miR-760|0	10.3511	0	1	1
hsa-miR-764|0	-211.396	0	1	1
hsa-miR-767-3p|0	-2.35556	0	1	1
hsa-miR-769-3p|0	11.1309	0	1	1
hsa-miR-887-3p|0	19.8578	0	1	1
hsa-miR-891b|0	-1.31891	0	1	1
hsa-miR-935|0	0.422694	0	1	1
hsa-miR-936|0	113.837	0	1	1
hsa-miR-942-3p|0	-104.841	0	1	1
hsa-miR-1178-3p|0	18.8502	0	1	1
hsa-miR-1197|0	-216.372	0	1	1
hsa-miR-1200|0	56.0983	0	1	1
hsa-miR-1224-5p|0	97.928	0	1	1
hsa-miR-1226-3p|0	23.0749	0	1	1
hsa-miR-1245b-3p|0	-127.719	0	1	1
hsa-miR-1245b-5p|0	13.5362	0	1	1
hsa-miR-1255b-5p|0	342.159	0	1	1
hsa-miR-1264|0	57.0303	0	1	1
hsa-miR-1268b|0	-5.80429	0	1	1
hsa-miR-1269a|0	-41.1516	0	1	1
hsa-miR-1271-5p|0	-666.645	0	1	1
hsa-miR-1272|0	-36.0317	0	1	1
hsa-miR-1278|0	-126.188	0	1	1
hsa-miR-1286|0	93.9687	0	1	1
hsa-miR-1287-3p|0	-104.198	0	1	1
hsa-miR-1288-3p|0	-14.1145	0	1	1
hsa-miR-1293|0	114.888	0	1	1
hsa-miR-1302|0	401.08	0	1	1
hsa-miR-1304-5p|0	-6.53633	0	1	1
hsa-miR-1306-5p|0	13.3219	0	1	1
hsa-miR-1307-5p|0	-254.349	0	1	1
hsa-miR-2682-5p|0	-75.8911	0	1	1
hsa-miR-3074-3p|0	-4.39215	0	1	1
hsa-miR-3130-3p|0	181.887	0	1	1
hsa-miR-3140-3p|0	48.8577	0	1	1
hsa-miR-3140-5p|0	170.449	0	1	1
hsa-miR-3150b-3p|0	0.634214	0	1	1
hsa-miR-3151-5p|0	11.8604	0	1	1
hsa-miR-3158-3p|0	-98.058	0	1	1
hsa-miR-3164|0	-14.9505	0	1	1
hsa-miR-3605-3p|0	97.5419	0	1	1
hsa-miR-3613-5p|0	-117.283	0	1	1
hsa-miR-3928-3p|0	-0.892833	0	1	1
hsa-miR-4431|0	7.61712	0	1	1
hsa-miR-4448|0	-168.372	0	1	1
hsa-miR-4458|0	-317.078	0	1	1
hsa-miR-4536-3p|0	73.1818	0	1	1
hsa-miR-4707-3p|0	-47.2083	0	1	1
hsa-miR-5001-3p|0	0.149084	0	1	1
hsa-miR-6503-3p|0	84.6127	0	1	1
LIG_NEG_B	-20.6876	0	1	1

## Sheet: PAC_c2vsPAC_c1
	logFC	lr	pvalue	qvalue
hsa-miR-195-5p|0	3.24188	57.9706	2.66454e-14	2.14229e-11
hsa-miR-542-5p|0	2.87621	54.6035	1.47438e-13	5.92699e-11
hsa-miR-371b-5p|0	10.7029	51.4138	7.48068e-13	2.00482e-10
hsa-miR-339-5p|0	10.1592	48.055	4.14424e-12	8.32992e-10
hsa-miR-1260b|0	15.1227	43.6562	3.91431e-11	5.59468e-09
hsa-miR-944|0	3.7223	43.53	4.17514e-11	5.59468e-09
hsa-miR-549a|0	2.7467	40.5096	1.95657e-10	2.24726e-08
hsa-miR-597-5p|0	10.6147	40.0697	2.45065e-10	2.46291e-08
hsa-miR-1250-5p|0	24.2008	32.5745	1.14709e-08	1.02473e-06
hsa-miR-585-3p|0	2.75909	31.1506	2.38764e-08	1.66059e-06
hsa-miR-518b|0	11.4676	31.0334	2.53623e-08	1.66059e-06
hsa-miR-1290|0	2.60835	30.9301	2.67492e-08	1.66059e-06
hsa-miR-5196-3p+hsa-miR-6732-3p|0	2.91796	30.81	2.84572e-08	1.66059e-06
hsa-miR-4455|0	11.1858	30.779	2.89157e-08	1.66059e-06
hsa-miR-630|0	11.4738	30.267	3.76485e-08	2.01796e-06
hsa-miR-888-5p|0	2.58675	29.8302	4.71578e-08	2.36968e-06
hsa-miR-548aa+hsa-miR-548t-3p|0	2.02023	28.6223	8.79655e-08	4.16025e-06
hsa-miR-101-3p|0	14.2843	28.0386	1.18921e-07	5.3118e-06
hsa-miR-548d-3p|0	15.7025	26.633	2.45999e-07	1.04097e-05
hsa-miR-874-3p|0	10.6197	25.8161	3.75536e-07	1.50966e-05
hsa-miR-1206|0	1.71846	24.8029	6.3503e-07	2.43126e-05
hsa-miR-501-3p|0	5.15384	24.6197	6.98335e-07	2.5521e-05
hsa-miR-18b-5p|0	17.3083	24.1856	8.7483e-07	2.93793e-05
hsa-miR-548y|0	5.11236	24.1809	8.76993e-07	2.93793e-05
hsa-miR-524-3p|0	21.3284	23.9385	9.94645e-07	3.19878e-05
hsa-miR-548g-3p|0	3.15227	23.7146	1.11733e-06	3.45511e-05
hsa-miR-181c-5p|0	12.2663	23.0228	1.60095e-06	4.76728e-05
hsa-miR-627-3p|0	25.3862	22.9306	1.6796e-06	4.82285e-05
hsa-miR-1268a|0	2.14875	21.5537	3.44058e-06	9.53872e-05
hsa-miR-601|0	17.7192	21.1454	4.25724e-06	0.000114094
hsa-miR-520h|0	1.9049	20.5787	5.7228e-06	0.000148209
hsa-miR-2116-5p|0	2.55872	20.5207	5.89888e-06	0.000148209
hsa-miR-299-3p|0	1.46024	20.4587	6.09335e-06	0.000148456
hsa-miR-451a|0	9.09971	20.0604	7.5034e-06	0.000177433
hsa-miR-656-3p|0	1.80876	19.2887	1.1237e-05	0.000256171
hsa-miR-484|0	1.54847	19.2495	1.14703e-05	0.000256171
hsa-miR-4532|0	1.69617	18.4864	1.71119e-05	0.000371836
hsa-miR-548a-5p|0	12.3938	17.6204	2.69675e-05	0.000570575
hsa-miR-181b-5p+hsa-miR-181d-5p|0	9.44716	17.0376	3.66478e-05	0.000755507
hsa-miR-149-5p|0	6.4472	16.6689	4.45041e-05	0.000880233
hsa-let-7f-5p|0	1.33246	16.6527	4.48875e-05	0.000880233
hsa-miR-615-3p|0	2.0682	15.9003	6.67682e-05	0.00127813
hsa-let-7c-5p|0	2.25916	15.8468	6.86838e-05	0.00128423
hsa-miR-421|0	3.34959	15.5443	8.0596e-05	0.00147271
hsa-miR-603|0	1.3576	14.6102	0.0001322	0.00236197
hsa-miR-302a-5p|0	20.4733	14.1846	0.000165719	0.00289648
hsa-miR-142-3p|0	1.62647	13.6649	0.000218498	0.00373771
hsa-miR-1305|0	15.3075	13.3583	0.000257287	0.00430955
hsa-miR-218-5p|0	3.46584	13.2338	0.000274941	0.00451128
hsa-miR-3195|0	1.59582	13.1556	0.000286658	0.00460946
hsa-miR-378h|0	18.5367	12.7132	0.000363086	0.00572395
hsa-miR-7-5p|0	13.7835	12.6226	0.00038111	0.00589254
hsa-miR-375|0	1.19525	12.2677	0.000460867	0.00699126
hsa-miR-4536-5p|0	1.25656	12.1802	0.000482986	0.00708184
hsa-miR-593-3p|0	12.1143	12.1746	0.000484454	0.00708184
hsa-miR-320a|0	1.91119	12.1178	0.000499437	0.00709102
hsa-miR-130a-3p|0	1.15169	12.1055	0.000502721	0.00709102
hsa-miR-651-5p|0	16.8415	11.6747	0.000633556	0.00878239
hsa-miR-125b-5p|0	6.88157	11.6006	0.000659312	0.00898453
hsa-miR-150-5p|0	1.0961	11.0742	0.000875354	0.0117297
hsa-miR-337-3p|0	2.28467	11.0053	0.000908541	0.0119749
hsa-miR-422a|0	1.193	10.969	0.000926494	0.0120145
hsa-miR-181a-3p|0	15.7075	10.7199	0.0010599	0.0135264
hsa-miR-4488|0	1.13964	10.3573	0.00128964	0.0162011
hsa-miR-98-5p|0	1.03569	9.72395	0.00181882	0.0222696
hsa-miR-378d|0	1.3613	9.71123	0.00183146	0.0222696
hsa-miR-26a-5p|0	0.987306	9.68696	0.0018558	0.0222696
hsa-miR-151a-5p|0	1.00783	9.60733	0.00193802	0.0229143
hsa-miR-219a-5p|0	22.6597	9.45885	0.00210132	0.024485
hsa-miR-452-5p|0	14.7673	9.12791	0.0025174	0.0289141
hsa-miR-31-5p|0	1.08983	9.02196	0.00266756	0.0302073
hsa-miR-92a-3p|0	0.950201	8.80771	0.0029996	0.0334955
hsa-miR-30b-5p|0	0.913983	8.48901	0.00357299	0.0393518
hsa-miR-30e-3p|0	0.960004	8.07411	0.00449022	0.0487857
hsa-miR-4516|0	1.07954	7.9405	0.00483405	0.051821
hsa-miR-4454+hsa-miR-7975|0	-0.976645	7.74043	0.00539978	0.057124
hsa-miR-1307-3p|0	12.6275	7.67594	0.00559619	0.058433
hsa-miR-128-3p|0	0.853493	7.53585	0.00604833	0.0623443
hsa-miR-302b-3p|0	11.5519	7.41286	0.00647591	0.0659068
hsa-miR-1-3p|0	0.918077	7.31461	0.00683964	0.0687383
hsa-miR-424-5p|0	0.855423	7.28049	0.00697076	0.0691912
hsa-miR-590-5p|0	0.862497	6.93778	0.0084394	0.0827473
hsa-miR-371a-5p|0	0.865752	6.63425	0.0100036	0.0969026
hsa-miR-496|0	1.19819	6.56488	0.0104011	0.0995531
hsa-miR-342-5p|0	17.8502	6.46577	0.0109972	0.103802
hsa-miR-429|0	0.774547	6.44873	0.0111032	0.103802
hsa-miR-1257|0	1.5724	6.19789	0.0127902	0.118199
hsa-miR-873-5p|0	37.0763	6.11532	0.0134015	0.122441
hsa-miR-335-5p|0	0.773149	6.05202	0.0138904	0.125482
hsa-miR-574-5p|0	0.832791	5.98344	0.0144408	0.126401
hsa-miR-548q|0	0.890408	5.9756	0.0145051	0.126401
hsa-miR-203a-3p|0	0.872842	5.96676	0.0145781	0.126401
hsa-miR-577|0	0.928726	5.96157	0.014621	0.126401
hsa-miR-146a-5p|0	-0.763694	5.88326	0.0152855	0.1295
hsa-miR-1246|0	0.826571	5.8814	0.0153017	0.1295
hsa-miR-505-3p|0	1.1881	5.85071	0.0155708	0.130399
hsa-miR-140-3p|0	1.53407	5.83257	0.0157322	0.130399
hsa-miR-455-5p|0	0.773179	5.6582	0.0173739	0.142537
hsa-miR-532-3p|0	0.851194	5.41499	0.0199646	0.16098
hsa-miR-4531|0	0.9498	5.40994	0.0200224	0.16098
hsa-miR-106a-5p+hsa-miR-17-5p|0	0.713548	5.35045	0.0207169	0.164915
hsa-miR-296-5p|0	0.713693	5.24185	0.0220498	0.171847
hsa-miR-107|0	0.699933	5.22306	0.0222893	0.171847
hsa-miR-644a|0	0.797725	5.21485	0.0223948	0.171847
hsa-miR-141-3p|0	0.703837	5.21113	0.0224427	0.171847
hsa-miR-301b-3p|0	0.96112	5.09293	0.0240236	0.182217
hsa-miR-642a-3p|0	1.02798	5.07149	0.0243224	0.182759
hsa-miR-423-5p|0	0.700272	5.01562	0.0251197	0.187002
hsa-miR-146b-5p|0	0.693989	4.91277	0.0266588	0.196266
hsa-miR-23b-3p|0	0.694816	4.88906	0.0270273	0.196266
hsa-miR-28-5p|0	0.71358	4.88375	0.0271107	0.196266
hsa-miR-193b-3p|0	0.767072	4.85865	0.0275079	0.196266
hsa-miR-29a-3p|0	0.690751	4.85384	0.0275846	0.196266
hsa-miR-365a-3p+hsa-miR-365b-3p|0	0.682517	4.8204	0.0281248	0.198354
hsa-miR-190a-5p|0	0.668731	4.79959	0.0284665	0.199018
hsa-miR-556-5p|0	118.211	4.76579	0.0290307	0.201213
hsa-miR-182-5p|0	0.683352	4.74801	0.0293322	0.201565
hsa-miR-454-3p|0	0.688081	4.71048	0.0299792	0.203432
hsa-miR-483-3p|0	0.728569	4.68317	0.0304595	0.203432
hsa-miR-548n|0	0.788913	4.67844	0.0305435	0.203432
hsa-miR-26b-5p|0	0.665299	4.67436	0.030616	0.203432
hsa-miR-183-5p|0	0.68659	4.65073	0.0310403	0.203675
hsa-miR-1915-3p|0	1.29524	4.64417	0.0311593	0.203675
hsa-miR-22-3p|0	0.659774	4.62559	0.0314984	0.204232
hsa-miR-210-3p|0	0.668138	4.52118	0.0334778	0.215329
hsa-miR-135b-5p|0	0.685297	4.49105	0.0340728	0.217417
hsa-miR-10a-5p|0	0.77829	4.37153	0.0365442	0.231351
hsa-miR-148b-3p|0	0.661527	4.29715	0.0381764	0.238454
hsa-miR-570-3p|0	0.714805	4.29345	0.0382594	0.238454
hsa-miR-96-5p|0	0.629929	4.14133	0.0418482	0.258815
hsa-miR-30c-5p|0	0.620978	4.10961	0.0426402	0.261372
hsa-miR-340-5p|0	0.68179	4.09887	0.0429118	0.261372
hsa-miR-16-5p|0	0.617782	4.06707	0.043727	0.264335
hsa-miR-362-3p|0	0.612188	3.93889	0.0471818	0.282491
hsa-miR-133a-3p|0	0.816696	3.92996	0.0474332	0.282491
hsa-miR-192-5p|0	0.599109	3.82079	0.0506203	0.298942
hsa-miR-181a-5p|0	0.601545	3.80797	0.0510093	0.298942
hsa-miR-196a-5p|0	0.602908	3.7981	0.0513109	0.298942
hsa-miR-1285-5p|0	0.679367	3.78521	0.0517075	0.299085
hsa-miR-660-5p|0	0.63333	3.76818	0.0522363	0.299986
hsa-miR-147b|0	25.536	3.73393	0.0533178	0.304025
hsa-miR-27a-3p|0	0.643196	3.69348	0.0546255	0.309288
hsa-miR-20a-5p+hsa-miR-20b-5p|0	0.594925	3.64685	0.0561752	0.313116
hsa-miR-21-5p|0	0.576684	3.64595	0.0562056	0.313116
hsa-miR-374b-5p|0	0.592558	3.6318	0.0566854	0.313116
hsa-miR-140-5p|0	0.602354	3.6267	0.0568594	0.313116
hsa-miR-148a-3p|0	0.576144	3.58393	0.0583409	0.316938
hsa-miR-200a-3p|0	0.594006	3.58391	0.0583418	0.316938
hsa-miR-652-3p|0	-0.200597	3.47836	0.0621765	0.335503
hsa-miR-450a-5p|0	0.594575	3.45108	0.0632105	0.338808
hsa-miR-664a-3p|0	0.832627	3.43334	0.0638929	0.33937
hsa-miR-532-5p|0	0.583493	3.41501	0.0646059	0.33937
hsa-miR-423-3p|0	0.571526	3.41095	0.064765	0.33937
hsa-miR-152-3p|0	0.804654	3.40488	0.0650037	0.33937
hsa-miR-28-3p|0	0.579628	3.29872	0.0693339	0.359642
hsa-miR-500a-5p+hsa-miR-501-5p|0	0.57638	3.28543	0.0698973	0.359953
hsa-miR-373-3p|0	0.561287	3.27625	0.0702893	0.359953
hsa-miR-200b-3p|0	0.544037	3.18099	0.0744995	0.375254
hsa-miR-215-5p|0	0.542709	3.16735	0.0751244	0.375254
hsa-miR-502-5p|0	0.597027	3.16554	0.0752077	0.375254
hsa-miR-32-5p|0	0.559002	3.16108	0.0754132	0.375254
hsa-miR-575|0	1.07643	3.15681	0.075611	0.375254
hsa-miR-155-5p|0	0.564398	3.11262	0.077688	0.383197
hsa-miR-122-5p|0	0.553491	3.09914	0.0783337	0.384026
hsa-miR-512-5p|0	0.821815	3.06411	0.080039	0.389085
hsa-miR-10b-5p|0	0.562329	3.05814	0.0803335	0.389085
hsa-miR-503-5p|0	0.545001	2.98253	0.0841674	0.405213
hsa-miR-378i|0	0.548191	2.96163	0.0852618	0.407758
hsa-miR-363-3p|0	-1.08894	2.95315	0.0857104	0.407758
hsa-miR-99b-5p|0	0.552403	2.92789	0.0870611	0.411381
hsa-miR-372-3p|0	0.524513	2.91987	0.0874951	0.411381
hsa-miR-4284|0	12.9555	2.85292	0.0912083	0.426346
hsa-miR-361-5p|0	0.515216	2.8164	0.0933052	0.433627
hsa-miR-627-5p|0	8.89867	2.79046	0.0948272	0.436082
hsa-miR-425-5p|0	0.520189	2.78892	0.0949184	0.436082
hsa-miR-200c-3p|0	0.502338	2.74922	0.0973018	0.444059
hsa-miR-574-3p|0	0.566124	2.74172	0.0977593	0.444059
hsa-miR-374a-5p|0	0.496233	2.71932	0.0991405	0.447803
hsa-let-7d-5p|0	0.539025	2.70559	0.0999971	0.449149
hsa-miR-361-3p|0	0.52909	2.68492	0.101302	0.450395
hsa-miR-18a-5p|0	0.518656	2.68346	0.101395	0.450395
hsa-miR-379-5p|0	2.45061	2.66065	0.102859	0.454387
hsa-miR-455-3p|0	0.540105	2.62308	0.10532	0.462715
hsa-miR-194-5p|0	0.47936	2.52988	0.111709	0.488118
hsa-miR-1260a|0	0.502266	2.49457	0.114239	0.495077
hsa-let-7e-5p|0	0.508254	2.49054	0.114533	0.495077
hsa-miR-193a-3p|0	0.49794	2.43671	0.118524	0.509591
hsa-miR-2117|0	0.589315	2.41035	0.120536	0.514062
hsa-miR-216b-5p|0	67.9644	2.40636	0.120843	0.514062
hsa-miR-552-3p|0	16.1321	2.30284	0.129138	0.546457
hsa-miR-15a-5p|0	0.47073	2.27586	0.131402	0.553126
hsa-miR-106b-5p|0	0.454192	2.25254	0.133395	0.558593
hsa-miR-186-5p|0	0.457238	2.22548	0.135751	0.56551
hsa-miR-320e|0	0.471932	2.17792	0.140003	0.579018
hsa-miR-15b-5p|0	0.45259	2.1732	0.140434	0.579018
hsa-miR-23a-3p|0	0.45885	2.14898	0.142665	0.585217
hsa-miR-378e|0	0.495151	2.13943	0.143555	0.585879
hsa-let-7a-5p|0	0.429832	2.05089	0.152117	0.617687
hsa-miR-6724-5p|0	0.530257	2.00477	0.156805	0.63094
hsa-miR-197-3p|0	0.470158	2.00337	0.15695	0.63094
hsa-miR-27b-3p|0	0.436998	1.96006	0.161507	0.646027
hsa-miR-33a-5p|0	2.03041	1.91902	0.165965	0.660573
hsa-miR-301a-3p|0	0.436221	1.89666	0.168453	0.667173
hsa-miR-143-3p|0	0.50829	1.88746	0.169489	0.667984
hsa-let-7b-5p|0	0.433663	1.87674	0.170705	0.669498
hsa-miR-376a-3p|0	19.5172	1.86119	0.172488	0.673205
hsa-miR-302d-3p|0	0.474811	1.83642	0.175371	0.681152
hsa-miR-24-3p|0	0.412896	1.81295	0.178154	0.687297
hsa-miR-221-3p|0	0.428571	1.80143	0.17954	0.687297
hsa-miR-378g|0	0.444959	1.79646	0.180141	0.687297
hsa-miR-331-3p|0	0.41565	1.7891	0.181036	0.687297
hsa-miR-222-3p|0	0.416834	1.78753	0.181227	0.687297
hsa-miR-4443|0	-0.506045	1.73264	0.188074	0.709912
hsa-miR-30e-5p|0	0.400655	1.69619	0.192788	0.724305
hsa-let-7g-5p|0	0.391333	1.66785	0.196547	0.734995
hsa-miR-384|0	17.9088	1.63437	0.2011	0.74854
hsa-miR-126-3p|0	0.383925	1.6097	0.204534	0.757813
hsa-miR-29c-3p|0	0.390069	1.57218	0.209891	0.767922
hsa-miR-151a-3p|0	0.489986	1.5677	0.210541	0.767922
hsa-miR-612|0	0.438369	1.5677	0.210541	0.767922
hsa-miR-613|0	11.5761	1.56398	0.211083	0.767922
hsa-miR-544a|0	109.505	1.49999	0.220673	0.799195
hsa-miR-302a-3p|0	20.5017	1.44166	0.22987	0.828771
hsa-miR-9-5p|0	0.378989	1.42827	0.232047	0.832883
hsa-miR-4485-3p|0	-8.64804	1.39353	0.23781	0.849774
hsa-miR-548ah-5p|0	18.7591	1.38327	0.239545	0.851816
hsa-miR-34a-5p|0	0.357848	1.37766	0.2405	0.851816
hsa-miR-302f|0	23.2527	1.32242	0.250158	0.882135
hsa-miR-539-5p|0	37.9013	1.2679	0.26016	0.910824
hsa-miR-19b-3p|0	0.339714	1.26578	0.260559	0.910824
hsa-miR-193a-5p+hsa-miR-193b-5p|0	0.352973	1.22112	0.269141	0.936752
hsa-miR-942-5p|0	19.4082	1.21499	0.270346	0.936889
hsa-miR-548i|0	-2.78078	1.15044	0.283456	0.978107
hsa-miR-625-5p|0	0.48087	1.12499	0.288846	0.992446
hsa-miR-224-5p|0	5.26197	1.11208	0.29163	0.997748
hsa-miR-1973|0	0.614168	1.01075	0.314722	1
hsa-miR-502-3p|0	21.3767	0.986767	0.320534	1
hsa-miR-1277-3p|0	16.4482	0.951264	0.329398	1
hsa-miR-600|0	0.4065	0.941512	0.331889	1
hsa-miR-4286|0	0.309051	0.918692	0.337819	1
hsa-miR-105-5p|0	-31.7623	0.915779	0.338586	1
hsa-miR-582-3p|0	-30.2911	0.888038	0.346009	1
hsa-miR-30d-5p|0	0.290659	0.885864	0.346601	1
hsa-miR-6721-5p|0	0.901302	0.883814	0.347159	1
hsa-miR-125a-5p|0	0.296943	0.883046	0.347369	1
hsa-miR-1287-5p|0	-0.388419	0.801056	0.370778	1
hsa-miR-324-5p|0	0.283825	0.798504	0.371541	1
hsa-miR-450a-1-3p|0	-246.023	0.790807	0.373856	1
hsa-miR-3144-3p|0	0.352776	0.753121	0.38549	1
hsa-miR-769-5p|0	0.736168	0.732239	0.392159	1
hsa-miR-1244|0	-35.3522	0.717911	0.39683	1
hsa-miR-103a-3p|0	1.73024	0.698409	0.403319	1
hsa-miR-30a-5p|0	0.259141	0.664608	0.414938	1
hsa-miR-941|0	0.275777	0.641727	0.423086	1
hsa-miR-362-5p|0	0.24959	0.640811	0.423417	1
hsa-miR-1283|0.005	0.271918	0.640221	0.423631	1
hsa-miR-29b-3p|0	0.232003	0.61762	0.431933	1
hsa-miR-1297|0	18.2372	0.612425	0.433876	1
hsa-miR-191-5p|0	0.239374	0.612363	0.4339	1
hsa-miR-3161|0	148.279	0.599037	0.438946	1
hsa-miR-1972|0	-9.24022	0.59885	0.439017	1
hsa-let-7i-5p|0.014	0.24891	0.594403	0.440721	1
hsa-miR-125a-3p|0	15.3083	0.588778	0.442892	1
hsa-miR-185-5p|0	-0.250972	0.577359	0.447349	1
hsa-miR-587|0	2.17528	0.54355	0.460965	1
hsa-miR-873-3p|0	-0.384216	0.530497	0.466398	1
hsa-miR-93-5p|0	0.218198	0.523183	0.469487	1
hsa-miR-19a-3p|0	-0.220394	0.514247	0.473306	1
hsa-miR-598-3p|0	-6.75093	0.493491	0.482374	1
hsa-miR-345-5p|0	0.502454	0.49263	0.482756	1
hsa-miR-302c-3p|0	-2.64291	0.475512	0.490462	1
hsa-miR-509-5p|0	20.1265	0.466731	0.494495	1
hsa-miR-1253|0	0.215808	0.417505	0.518184	1
hsa-miR-877-5p|0	37.2883	0.409197	0.522377	1
hsa-miR-210-5p|0	225.034	0.40005	0.527063	1
hsa-miR-610|0	-1.03255	0.39207	0.531213	1
hsa-miR-548d-5p|0	0.275892	0.343607	0.557755	1
hsa-miR-1234-3p|0	-0.210218	0.320132	0.571528	1
hsa-miR-548ar-5p|0	0.244093	0.31581	0.574137	1
hsa-miR-190a-3p|0	31.2217	0.289198	0.590735	1
hsa-miR-128-1-5p|0	0.576621	0.289051	0.590829	1
hsa-miR-629-5p|0	2.64763	0.288683	0.591066	1
hsa-miR-1275|0	14.3079	0.288652	0.591086	1
hsa-miR-642a-5p|0	-12.9681	0.280125	0.596619	1
hsa-miR-367-3p|0	9.40963	0.279936	0.596743	1
hsa-miR-1247-5p|0	-0.136937	0.277457	0.598373	1
hsa-miR-374c-5p|0	-65.3684	0.261679	0.608969	1
hsa-miR-3136-5p|0	18.4672	0.239749	0.624387	1
hsa-miR-33b-5p|0	128.549	0.231792	0.630198	1
hsa-miR-196b-5p|0	-18.7226	0.213706	0.643878	1
hsa-miR-342-3p|0	0.194894	0.190633	0.66239	1
hsa-miR-130b-3p|0	0.116564	0.142592	0.705718	1
hsa-miR-567|0	34.5556	0.137721	0.710557	1
hsa-miR-25-3p|0	0.109274	0.135009	0.713294	1
hsa-miR-199a-5p|0	-76.7199	0.133424	0.714908	1
hsa-miR-411-5p|0	0.133266	0.114735	0.734817	1
hsa-miR-579-3p|0.069	0.111276	0.114665	0.734894	1
hsa-miR-494-3p|0	0.128539	0.112362	0.737471	1
hsa-miR-135a-5p|0	9.6889	0.101078	0.75054	1
hsa-miR-498|0	14.8939	0.098746	0.75334	1
LIG_POS_C	0.101973	0.0942809	0.758804	1
hsa-miR-92a-1-5p|0	-4.61691	0.0889184	0.765557	1
hsa-miR-205-5p|0	0.105824	0.0807247	0.776318	1
hsa-miR-324-3p|0	3.61276	0.0800614	0.777214	1
hsa-miR-1180-3p|0	-4.31705	0.0729682	0.787063	1
hsa-miR-132-3p|0	0.0849763	0.055023	0.814543	1
hsa-miR-489-3p|0	-16.4979	0.0516354	0.820242	1
hsa-miR-1261|0	79.6121	0.0213516	0.883825	1
LIG_POS_A	-0.041028	0.0187023	0.891224	1
LIG_POS_B	-0.0388303	0.0185272	0.891731	1
hsa-miR-516b-5p|0	-18.8084	0.0146542	0.903648	1
hsa-miR-890|0	-65.4844	0.0124814	0.911045	1
hsa-miR-1296-5p|0	2.58459	0.00118859	0.972498	1
hsa-miR-548j-5p|0	51.6758	0.00108335	0.973743	1
hsa-miR-514b-5p|0	-1.1169	0.000809067	0.977308	1
hsa-miR-219a-2-3p|0	22.4058	2.35903e-05	0.996125	1
hsa-miR-365b-5p|0	-81.6842	1.57277e-05	0.996836	1
hsa-miR-188-5p|0	17.0964	8.77862e-06	0.997636	1
hsa-miR-548e-3p|0	-13.0268	8.16574e-06	0.99772	1
hsa-miR-187-3p|0	-161.305	5.85286e-06	0.99807	1
hsa-miR-92b-3p|0	-140.655	4.25525e-06	0.998354	1
hsa-miR-301a-5p|0	407.737	3.13297e-06	0.998588	1
hsa-miR-561-5p|0	158.984	2.87491e-06	0.998647	1
hsa-miR-1183|0	2.36459	2.67014e-06	0.998696	1
hsa-miR-510-3p|0	-51.134	2.5688e-06	0.998721	1
hsa-miR-519b-5p+hsa-miR-519c-5p+hsa-miR-523-5p+hsa-miR-518e-5p+hsa-miR-522-5p+hsa-miR-519a-5p|0	-7.58237	2.13248e-06	0.998835	1
hsa-miR-95-3p|0	-19.5606	1.98225e-06	0.998877	1
hsa-miR-499a-3p|0	587.719	1.96964e-06	0.99888	1
hsa-miR-1323|0	102.874	1.9132e-06	0.998896	1
hsa-miR-337-5p|0	384.975	1.8978e-06	0.998901	1
hsa-miR-548m|0	-182.435	1.71809e-06	0.998954	1
hsa-miR-1537-3p|0	-73.986	1.66464e-06	0.998971	1
hsa-miR-4435|0	-1.37871	1.55615e-06	0.999005	1
hsa-miR-542-3p|0	-23.3952	1.44439e-06	0.999041	1
hsa-miR-1276|0	-128.796	1.42913e-06	0.999046	1
hsa-miR-891a-5p|0	-331.314	1.42507e-06	0.999048	1
hsa-miR-761|0	54.0101	1.42129e-06	0.999049	1
hsa-miR-1203|0	177.709	1.41232e-06	0.999052	1
hsa-miR-513a-3p|0	120.327	1.38552e-06	0.999061	1
hsa-miR-181b-2-3p|0	82.2755	1.37248e-06	0.999065	1
hsa-miR-296-3p|0	351.861	1.36966e-06	0.999066	1
hsa-miR-596|0	-292.869	1.33819e-06	0.999077	1
hsa-miR-1193|0	-73.2375	1.33744e-06	0.999077	1
hsa-miR-199a-3p+hsa-miR-199b-3p|0	63.4224	1.33484e-06	0.999078	1
hsa-miR-380-3p|0	518.024	1.32717e-06	0.999081	1
hsa-miR-1301-3p|0	5.22774	1.31736e-06	0.999084	1
hsa-miR-1469|0	-321.468	1.31653e-06	0.999085	1
hsa-miR-490-3p|0	56.799	1.31428e-06	0.999085	1
hsa-miR-325|0	-12.9491	1.29017e-06	0.999094	1
hsa-miR-381-5p|0	-244.854	1.28157e-06	0.999097	1
hsa-miR-584-5p|0	290.739	1.26504e-06	0.999103	1
hsa-miR-876-5p|0	-214.6	1.24856e-06	0.999108	1
hsa-miR-770-5p|0	406.544	1.24403e-06	0.99911	1
hsa-miR-3192-5p|0	-91.3561	1.22921e-06	0.999115	1
hsa-miR-1252-5p|0	-869.538	1.22444e-06	0.999117	1
hsa-miR-3144-5p|0	-27.3427	1.19894e-06	0.999126	1
hsa-miR-518c-3p|0	-74.5331	1.1966e-06	0.999127	1
hsa-miR-616-3p|0	2071.85	1.16812e-06	0.999138	1
hsa-miR-2110|0	-61.3475	1.16724e-06	0.999138	1
hsa-miR-548e-5p|0	141.355	1.16649e-06	0.999138	1
hsa-miR-3180-3p|0	219.607	1.16316e-06	0.999139	1
hsa-miR-329-5p|0	1000.18	1.15753e-06	0.999142	1
hsa-miR-3916|0	318.535	1.15464e-06	0.999143	1
hsa-miR-660-3p|0	-228.693	1.15049e-06	0.999144	1
hsa-miR-450a-2-3p|0	316.724	1.13706e-06	0.999149	1
hsa-miR-1-5p|0	-247.868	1.13355e-06	0.999151	1
hsa-miR-515-5p|0	-33.2031	1.13274e-06	0.999151	1
hsa-miR-127-5p|0	427.997	1.11219e-06	0.999159	1
hsa-miR-519b-3p|0	-56.5867	1.10061e-06	0.999163	1
hsa-miR-3179|0	152.203	1.09666e-06	0.999164	1
hsa-miR-568|0	51.0997	1.09006e-06	0.999167	1
hsa-miR-1202|0	149.226	1.08699e-06	0.999168	1
hsa-miR-4787-5p|0	261.53	1.08656e-06	0.999168	1
hsa-miR-548ar-3p|0	32.5676	1.06527e-06	0.999176	1
hsa-miR-147a|0	-583.292	1.06094e-06	0.999178	1
hsa-miR-520a-5p|0	12.1301	1.06037e-06	0.999178	1
hsa-miR-499b-3p|0	-8.29162	1.0535e-06	0.999181	1
hsa-miR-3180|0	-1095.38	1.04984e-06	0.999182	1
hsa-miR-450b-5p|0	-58.7195	1.048e-06	0.999183	1
hsa-miR-521|0	1404.84	1.04689e-06	0.999184	1
hsa-miR-298|0	47.4893	1.03512e-06	0.999188	1
hsa-miR-1295a|0	-156.154	1.02574e-06	0.999192	1
hsa-miR-1262|0	1.03889	1.01062e-06	0.999198	1
hsa-miR-370-5p|0	120.304	1.00737e-06	0.999199	1
hsa-miR-663a|0	146.881	9.93264e-07	0.999205	1
hsa-miR-301b-5p|0	226.82	9.75436e-07	0.999212	1
hsa-miR-129-5p|0	562.572	9.44955e-07	0.999224	1
hsa-miR-1226-3p|0	6.38534	9.38513e-07	0.999227	1
hsa-miR-1258|0	107.789	9.38352e-07	0.999227	1
hsa-miR-3614-3p|0	67.6073	9.30834e-07	0.99923	1
hsa-miR-520e|0	-1.02596	9.28908e-07	0.999231	1
hsa-miR-449c-5p|0	217.428	9.28167e-07	0.999231	1
hsa-miR-323b-3p|0	-210.4	9.2618e-07	0.999232	1
hsa-miR-34c-5p|0	313.025	9.1806e-07	0.999236	1
hsa-miR-299-5p|0	-72.4101	9.14025e-07	0.999237	1
hsa-miR-517c-3p+hsa-miR-519a-3p|0	-275.219	9.13633e-07	0.999237	1
hsa-miR-129-2-3p|0	-5.17711	9.00241e-07	0.999243	1
hsa-miR-649|0	-1.74553	8.98545e-07	0.999244	1
hsa-miR-563|0	125.218	8.88651e-07	0.999248	1
hsa-miR-578|0	-1694.57	8.86267e-07	0.999249	1
hsa-miR-591|0	10.005	8.86204e-07	0.999249	1
hsa-miR-744-5p|0	59.4277	8.84621e-07	0.99925	1
hsa-miR-519e-3p|0	199.178	8.82126e-07	0.999251	1
hsa-miR-3613-3p|0	339.383	8.70758e-07	0.999255	1
hsa-miR-1279|0	-690.824	8.70357e-07	0.999256	1
hsa-miR-184|0	195.761	8.69669e-07	0.999256	1
hsa-miR-639|0	81.9228	8.65257e-07	0.999258	1
hsa-miR-3934-5p|0	33.2323	8.6464e-07	0.999258	1
hsa-miR-665|0	-19.8658	8.55513e-07	0.999262	1
hsa-miR-190b|0	-73.8645	8.54413e-07	0.999262	1
hsa-miR-1255a|0	-51.501	8.46776e-07	0.999266	1
hsa-miR-1322|0	82.2595	8.45311e-07	0.999266	1
hsa-miR-1245a|0	-2.31192	8.32489e-07	0.999272	1
hsa-miR-675-5p|0	-34.1965	8.27903e-07	0.999274	1
hsa-miR-513a-5p|0	0.443636	8.14334e-07	0.99928	1
hsa-miR-526a+hsa-miR-518c-5p+hsa-miR-518d-5p|0	-9.50175	8.10671e-07	0.999282	1
hsa-miR-326|0	-40.8174	8.10212e-07	0.999282	1
hsa-miR-323a-3p|0	-184.883	8.00699e-07	0.999286	1
hsa-miR-6720-3p|0	241.438	7.98786e-07	0.999287	1
hsa-miR-515-3p|0	197.748	7.85517e-07	0.999293	1
hsa-miR-1264|0	50.6773	7.80135e-07	0.999295	1
hsa-miR-554|0	410.959	7.70714e-07	0.9993	1
hsa-miR-548ai+hsa-miR-570-5p|0	387.608	7.6577e-07	0.999302	1
hsa-miR-539-3p|0	895.356	7.6405e-07	0.999303	1
hsa-miR-640|0	18.3663	7.46521e-07	0.999311	1
hsa-miR-520c-3p|0	59.8028	7.43778e-07	0.999312	1
hsa-miR-579-5p|0	-54.2307	7.4211e-07	0.999313	1
hsa-miR-617|0	0.420229	7.35423e-07	0.999316	1
hsa-miR-211-5p|0	161.004	7.26224e-07	0.99932	1
hsa-miR-491-3p|0	22.0955	7.24945e-07	0.999321	1
hsa-miR-548k|0	396.299	7.24572e-07	0.999321	1
hsa-miR-934|0	223.226	7.2135e-07	0.999322	1
hsa-miR-431-5p|0	62.9954	7.21275e-07	0.999322	1
hsa-miR-376c-3p|0	-88.3265	7.20935e-07	0.999323	1
hsa-miR-25-5p|0	6.94455	7.18433e-07	0.999324	1
hsa-miR-654-3p|0	92.6964	7.18401e-07	0.999324	1
hsa-miR-580-3p|0	-77.4727	7.14167e-07	0.999326	1
hsa-miR-548b-3p|0	100.166	7.04797e-07	0.99933	1
hsa-miR-448|0	-378.847	7.02954e-07	0.999331	1
hsa-miR-98-3p|0	-106.759	6.94106e-07	0.999335	1
hsa-miR-30a-3p|0	152.211	6.92608e-07	0.999336	1
hsa-miR-4421|0	300.337	6.90053e-07	0.999337	1
hsa-miR-1236-3p|0	89.9099	6.76513e-07	0.999344	1
hsa-miR-766-3p|0	52.1465	6.68632e-07	0.999348	1
hsa-miR-1281|0	854.494	6.60885e-07	0.999351	1
hsa-miR-885-3p|0	-11.3553	6.60037e-07	0.999352	1
hsa-miR-146b-3p|0	7.09409	6.55508e-07	0.999354	1
hsa-miR-1204|0	-3.85987	6.52561e-07	0.999355	1
hsa-miR-499b-5p|0	-11.04	6.51098e-07	0.999356	1
hsa-miR-302e|0	26.6414	6.43161e-07	0.99936	1
hsa-miR-483-5p|0	4.1412	6.41978e-07	0.999361	1
hsa-miR-556-3p|0	-2.30338	6.39209e-07	0.999362	1
hsa-miR-221-5p|0	392.358	6.39001e-07	0.999362	1
hsa-miR-3614-5p|0	51.8035	6.28483e-07	0.999367	1
hsa-miR-767-5p|0	140.08	6.27988e-07	0.999368	1
hsa-miR-1908-3p|0	-74.168	6.25464e-07	0.999369	1
hsa-miR-4755-5p|0	-3.99065	6.19451e-07	0.999372	1
hsa-miR-346|0	-25.9156	6.19439e-07	0.999372	1
hsa-miR-595|0	-335.774	6.14458e-07	0.999375	1
hsa-miR-628-5p|0	16.7984	6.11247e-07	0.999376	1
hsa-miR-370-3p|0	480.301	6.0854e-07	0.999378	1
hsa-miR-2053|0	-94.3997	6.05045e-07	0.999379	1
hsa-miR-3147|0	-290.014	5.99246e-07	0.999382	1
hsa-miR-514a-5p|0	325.64	5.99066e-07	0.999382	1
hsa-miR-338-5p|0	542.93	5.98266e-07	0.999383	1
hsa-miR-4448|0	65.8178	5.88052e-07	0.999388	1
hsa-miR-605-5p|0	31.2712	5.8693e-07	0.999389	1
hsa-miR-3185|0	67.65	5.81275e-07	0.999392	1
hsa-miR-1304-3p|0	-175.166	5.7863e-07	0.999393	1
hsa-miR-4741|0	-159.845	5.77728e-07	0.999394	1
hsa-miR-1910-5p|0	92.5832	5.754e-07	0.999395	1
hsa-miR-139-5p|0	-346.314	5.75195e-07	0.999395	1
hsa-miR-624-3p|0	-58.594	5.64216e-07	0.999401	1
hsa-miR-887-5p|0	-123.204	5.62251e-07	0.999402	1
hsa-miR-137|0	-67.9871	5.61546e-07	0.999402	1
hsa-miR-339-3p|0	268.913	5.54745e-07	0.999406	1
hsa-miR-3131|0	95.2394	5.54334e-07	0.999406	1
hsa-miR-4647|0	447.666	5.51247e-07	0.999408	1
hsa-miR-6511a-5p|0	109.187	5.48108e-07	0.999409	1
hsa-miR-491-5p|0	-177.772	5.46268e-07	0.99941	1
hsa-miR-650|0	43.3888	5.45456e-07	0.999411	1
hsa-miR-345-3p|0	271.703	5.42081e-07	0.999413	1
hsa-miR-4787-3p|0	-43.5922	5.32229e-07	0.999418	1
hsa-miR-412-3p|0	91.5846	5.29036e-07	0.99942	1
hsa-miR-503-3p|0	-7.65112	5.2873e-07	0.99942	1
hsa-miR-5001-5p|0	12.5397	5.27957e-07	0.99942	1
hsa-miR-127-3p|0	121.609	5.22304e-07	0.999423	1
hsa-miR-614|0	219.984	5.21998e-07	0.999424	1
hsa-miR-661|0	277.604	5.21283e-07	0.999424	1
hsa-miR-1298-5p|0	-28.7845	5.18456e-07	0.999425	1
hsa-miR-1299|0	-47.6513	5.14073e-07	0.999428	1
hsa-miR-520f-3p|0	319.151	5.13652e-07	0.999428	1
hsa-miR-548a-3p|0	13.9175	5.07908e-07	0.999431	1
LIG_NEG_C	23.7246	5.01744e-07	0.999435	1
hsa-miR-769-3p|0	6.09687	5.00465e-07	0.999436	1
hsa-miR-651-3p|0	-114.421	4.9854e-07	0.999437	1
hsa-miR-518d-3p|0	281.458	4.96362e-07	0.999438	1
hsa-miR-382-5p|0	18.3612	4.94374e-07	0.999439	1
hsa-miR-576-5p|0	65.2218	4.91683e-07	0.999441	1
hsa-miR-134-3p|0	-273.22	4.9099e-07	0.999441	1
hsa-miR-4461|0	107.013	4.85229e-07	0.999444	1
hsa-miR-876-3p|0	-90.913	4.83731e-07	0.999445	1
hsa-miR-892a|0	189.869	4.83354e-07	0.999445	1
hsa-miR-1908-5p|0	-253.451	4.76503e-07	0.999449	1
hsa-miR-3918|0	350.678	4.74819e-07	0.99945	1
hsa-miR-543|0	-35.778	4.71896e-07	0.999452	1
hsa-miR-196a-3p|0	69.5768	4.68734e-07	0.999454	1
hsa-miR-1269a|0	-53.6713	4.67848e-07	0.999454	1
hsa-miR-1224-3p|0	-17.2244	4.62989e-07	0.999457	1
hsa-miR-34c-3p|0	267.173	4.62281e-07	0.999458	1
hsa-miR-331-5p|0	-533.925	4.58178e-07	0.99946	1
hsa-miR-3690|0	-52.6538	4.57996e-07	0.99946	1
hsa-miR-548al|0	70.1135	4.54815e-07	0.999462	1
hsa-miR-671-5p|0	12.3521	4.51003e-07	0.999464	1
hsa-miR-506-5p|0	-245.677	4.48978e-07	0.999465	1
hsa-miR-564|0	208.471	4.45334e-07	0.999468	1
hsa-miR-555|0	-129.095	4.41741e-07	0.99947	1
hsa-miR-765|0	221.674	4.36206e-07	0.999473	1
hsa-miR-520b|0	196.809	4.35925e-07	0.999473	1
hsa-miR-504-5p|0	-91.5349	4.33866e-07	0.999474	1
hsa-miR-297|0	119.371	4.31836e-07	0.999476	1
hsa-miR-133b|0	-245.81	4.26256e-07	0.999479	1
hsa-miR-206|0	-655.594	4.23846e-07	0.999481	1
hsa-miR-1291|0	75.0815	4.23548e-07	0.999481	1
hsa-miR-513c-5p|0	-1.72048	4.22316e-07	0.999481	1
hsa-miR-328-5p|0	-67.9278	4.18441e-07	0.999484	1
hsa-miR-152-5p|0	268.165	4.17231e-07	0.999485	1
hsa-miR-571|0	-277.725	4.14111e-07	0.999487	1
hsa-miR-433-3p|0	-299.096	4.0953e-07	0.999489	1
hsa-miR-374a-3p|0	21.6079	4.09363e-07	0.99949	1
hsa-miR-566|0	35.8594	4.05654e-07	0.999492	1
hsa-miR-133a-5p|0	-77.1444	3.98606e-07	0.999496	1
hsa-miR-409-3p|0	-37.5565	3.98478e-07	0.999496	1
hsa-miR-551b-3p|0	-133.057	3.97158e-07	0.999497	1
hsa-miR-488-3p|0	-143.677	3.93523e-07	0.999499	1
hsa-miR-1270|0	18.0063	3.84691e-07	0.999505	1
hsa-miR-760|0	23.9681	3.83963e-07	0.999506	1
hsa-miR-1289|0	93.3837	3.83314e-07	0.999506	1
hsa-miR-1248|0	-150.952	3.82988e-07	0.999506	1
hsa-miR-548o-3p+hsa-miR-548ah-3p+hsa-miR-548av-3p|0	-74.3771	3.82839e-07	0.999506	1
hsa-miR-494-5p|0	-301.879	3.82246e-07	0.999507	1
hsa-miR-548z+hsa-miR-548h-3p|0	8.19632	3.81365e-07	0.999507	1
hsa-miR-202-3p|0	-107.581	3.75864e-07	0.999511	1
hsa-miR-766-5p|0	110.513	3.74512e-07	0.999512	1
hsa-miR-548h-5p|0	-155.885	3.70381e-07	0.999514	1
hsa-miR-561-3p|0	-5.52108	3.68561e-07	0.999516	1
hsa-miR-1185-2-3p|0	-4.87551	3.63419e-07	0.999519	1
hsa-miR-526b-5p|0	-73.0192	3.57214e-07	0.999523	1
hsa-miR-136-5p|0	-16.7405	3.57088e-07	0.999523	1
hsa-miR-892b|0	-417.498	3.54925e-07	0.999525	1
hsa-miR-376c-5p|0	-139.542	3.54134e-07	0.999525	1
hsa-miR-3065-5p|0	38.4617	3.48421e-07	0.999529	1
hsa-miR-3127-5p|0	54.7032	3.43274e-07	0.999533	1
hsa-miR-1910-3p|0	-6.8798	3.42688e-07	0.999533	1
hsa-miR-519c-3p|0	107.866	3.41568e-07	0.999534	1
hsa-miR-4524a-5p|0	177.727	3.41028e-07	0.999534	1
hsa-miR-514a-3p|0	-2.07256	3.37878e-07	0.999536	1
hsa-miR-507|0	105.492	3.37605e-07	0.999536	1
hsa-miR-6503-5p|0	-267.251	3.35573e-07	0.999538	1
hsa-miR-1249-3p|0	215.189	3.34843e-07	0.999538	1
hsa-miR-553|0	278.377	3.32546e-07	0.99954	1
hsa-miR-3190-3p|0	349.318	3.28205e-07	0.999543	1
hsa-miR-369-3p|0	-13.4452	3.25978e-07	0.999544	1
hsa-miR-3196|0	-523.764	3.17156e-07	0.999551	1
hsa-miR-1254|0	125.398	3.16856e-07	0.999551	1
hsa-miR-604|0	53.9066	3.14237e-07	0.999553	1
hsa-miR-320c|0	193.421	3.12675e-07	0.999554	1
hsa-miR-664b-3p|0	-188.862	3.08667e-07	0.999557	1
hsa-miR-330-3p|0	-130.624	3.07932e-07	0.999557	1
hsa-miR-3202|0	-258.303	3.0562e-07	0.999559	1
hsa-miR-1976|0	8.31795	3.0193e-07	0.999562	1
hsa-miR-1266-5p|0	266.511	2.994e-07	0.999563	1
hsa-miR-409-5p|0	-256.938	2.9911e-07	0.999564	1
hsa-miR-664b-5p|0	12.1421	2.98159e-07	0.999564	1
hsa-miR-1285-3p|0	56.6993	2.86786e-07	0.999573	1
hsa-miR-188-3p|0	156.761	2.86597e-07	0.999573	1
hsa-miR-181a-2-3p|0	-21.2459	2.85398e-07	0.999574	1
hsa-miR-323b-5p|0	72.3918	2.85081e-07	0.999574	1
hsa-miR-518e-3p|0	-104.013	2.82734e-07	0.999576	1
hsa-miR-506-3p|0	-287.455	2.79774e-07	0.999578	1
hsa-miR-208b-5p|0	209.846	2.75279e-07	0.999581	1
hsa-miR-99a-5p|0	217.792	2.70975e-07	0.999585	1
hsa-miR-589-5p|0	-11.2344	2.70499e-07	0.999585	1
hsa-miR-545-3p|0	88.1033	2.69638e-07	0.999586	1
hsa-miR-208b-3p|0	47.4189	2.68597e-07	0.999586	1
hsa-miR-576-3p|0	50.4093	2.67556e-07	0.999587	1
hsa-miR-1245b-3p|0	-93.0372	2.65395e-07	0.999589	1
hsa-miR-562|0	132.545	2.6341e-07	0.99959	1
hsa-miR-3605-3p|0	101.499	2.62694e-07	0.999591	1
hsa-miR-522-3p|0	101.201	2.60809e-07	0.999593	1
hsa-miR-329-3p|0	-25.571	2.60803e-07	0.999593	1
hsa-miR-652-5p|0	22.5225	2.6042e-07	0.999593	1
hsa-miR-889-3p|0	-180.583	2.59545e-07	0.999594	1
hsa-miR-487b-3p|0	4.021	2.58298e-07	0.999594	1
hsa-miR-1269b|0	-124.685	2.57284e-07	0.999595	1
hsa-miR-5010-3p|0	68.5287	2.55415e-07	0.999597	1
hsa-miR-885-5p|0	121.605	2.51103e-07	0.9996	1
hsa-miR-450b-3p|0	-345.207	2.48982e-07	0.999602	1
hsa-miR-1303|0	391.514	2.47029e-07	0.999603	1
hsa-miR-508-5p|0	18.5062	2.44169e-07	0.999606	1
hsa-miR-1228-3p|0	-115.468	2.42039e-07	0.999607	1
hsa-miR-548ad-3p|0	26.784	2.40945e-07	0.999608	1
hsa-miR-382-3p|0	-335.028	2.38077e-07	0.999611	1
hsa-miR-487b-5p|0	-445.604	2.3774e-07	0.999611	1
hsa-miR-513c-3p|0	67.2163	2.35195e-07	0.999613	1
hsa-miR-548l|0	-411.089	2.34237e-07	0.999614	1
hsa-miR-3168|0	24.2066	2.30963e-07	0.999617	1
hsa-miR-1271-3p|0	32.1919	2.28947e-07	0.999618	1
hsa-miR-5010-5p|0	-175.91	2.27259e-07	0.99962	1
hsa-miR-1205|0	25.1401	2.25796e-07	0.999621	1
hsa-miR-3065-3p|0	38.1311	2.13347e-07	0.999631	1
hsa-miR-1249-5p|0	100.879	2.10091e-07	0.999634	1
hsa-miR-181d-3p|0	-147.477	2.08106e-07	0.999636	1
hsa-miR-1273c|0	138.582	2.04389e-07	0.999639	1
hsa-miR-4707-3p|0	-127.195	2.00964e-07	0.999642	1
hsa-miR-548ak|0	-67.7766	1.98822e-07	0.999644	1
hsa-miR-208a-3p|0	-24.608	1.98037e-07	0.999645	1
hsa-miR-3182|0	274.109	1.96514e-07	0.999646	1
hsa-miR-1306-3p|0	-51.1562	1.92866e-07	0.99965	1
hsa-miR-875-3p|0	282.619	1.89774e-07	0.999652	1
hsa-miR-637|0	-43.4349	1.89333e-07	0.999653	1
hsa-miR-23c|0	34.9305	1.86654e-07	0.999655	1
hsa-miR-154-5p|0	-762.731	1.83931e-07	0.999658	1
hsa-miR-922|0	-93.7604	1.83406e-07	0.999658	1
hsa-miR-512-3p|0	-360.824	1.82944e-07	0.999659	1
hsa-miR-3615|0	227.463	1.80162e-07	0.999661	1
hsa-miR-1909-3p|0	9.68551	1.80122e-07	0.999661	1
hsa-miR-485-5p|0	-169.589	1.78839e-07	0.999663	1
hsa-miR-376b-3p|0	-36.6244	1.77757e-07	0.999664	1
hsa-miR-211-3p|0	883.136	1.73593e-07	0.999668	1
hsa-miR-517b-3p|0	-10.2857	1.71843e-07	0.999669	1
hsa-miR-590-3p|0	40.5671	1.70622e-07	0.99967	1
hsa-miR-378b|0	-171.74	1.6807e-07	0.999673	1
hsa-miR-638|0	169.254	1.62312e-07	0.999679	1
hsa-miR-432-5p|0	60.074	1.58217e-07	0.999683	1
hsa-miR-2113|0	-19.2966	1.57424e-07	0.999683	1
hsa-miR-606|0	8.96009	1.56743e-07	0.999684	1
hsa-miR-599|0	-129.525	1.47573e-07	0.999693	1
hsa-miR-937-3p|0	159.303	1.41636e-07	0.9997	1
hsa-miR-490-5p|0	93.5151	1.40094e-07	0.999701	1
hsa-miR-4792|0	-152.011	1.38276e-07	0.999703	1
hsa-miR-3613-5p|0	-46.4593	1.35885e-07	0.999706	1
hsa-miR-2278|0	1.2358	1.31595e-07	0.999711	1
hsa-miR-377-3p|0	-64.2532	1.3159e-07	0.999711	1
hsa-miR-548c-5p+hsa-miR-548o-5p+hsa-miR-548am-5p|0	-241.24	1.31221e-07	0.999711	1
hsa-miR-939-5p|0	4.15001	1.26274e-07	0.999716	1
hsa-miR-100-5p|0	213.419	1.2048e-07	0.999723	1
hsa-miR-548v|0	50.3838	1.12085e-07	0.999733	1
hsa-miR-509-3-5p|0	229.305	1.08222e-07	0.999738	1
hsa-miR-513b-5p|0	120.638	1.07402e-07	0.999739	1
hsa-miR-520d-3p|0	63.1788	1.07229e-07	0.999739	1
hsa-miR-1245b-5p|0	178.278	8.8557e-08	0.999763	1
hsa-miR-509-3p|0	-170.153	8.58613e-08	0.999766	1
hsa-miR-3180-5p|0	13.5018	8.58438e-08	0.999766	1
hsa-miR-648|0	-79.2727	8.54598e-08	0.999767	1
hsa-miR-219b-3p|0	-248.855	8.4518e-08	0.999768	1
hsa-miR-142-5p|0	-327.178	8.1953e-08	0.999772	1
hsa-miR-523-3p|0	166.31	7.86338e-08	0.999776	1
hsa-miR-641|0	162.681	7.74062e-08	0.999778	1
hsa-miR-936|0	-4.78732	6.99758e-08	0.999789	1
hsa-miR-626|0	-26.8712	6.84552e-08	0.999791	1
hsa-miR-381-3p|0	184.732	6.72983e-08	0.999793	1
hsa-miR-6511a-3p|0	-50.8659	6.00567e-08	0.999804	1
hsa-miR-708-5p|0	60.6573	5.81299e-08	0.999808	1
hsa-miR-516a-5p|0	34.7582	5.77411e-08	0.999808	1
hsa-miR-550a-5p|0	-80.1366	5.53671e-08	0.999812	1
hsa-miR-1185-5p|0	23.6693	4.91029e-08	0.999823	1
hsa-miR-655-3p|0	-31.7674	4.35e-08	0.999834	1
hsa-miR-541-3p|0	-77.5115	4.26476e-08	0.999835	1
hsa-miR-3605-5p|0	204.711	4.05348e-08	0.999839	1
hsa-miR-582-5p|0	-93.1294	3.39471e-08	0.999853	1
hsa-miR-487a-3p|0	112.55	3.31636e-08	0.999855	1
hsa-miR-1307-5p|0	-252.794	3.15486e-08	0.999858	1
hsa-miR-139-3p|0	-120.263	2.90088e-08	0.999864	1
hsa-miR-182-3p|0	-6.85638	2.47469e-08	0.999874	1
hsa-miR-151b|0	79.8849	2.36757e-08	0.999877	1
hsa-miR-887-3p|0	-8.73535	2.29898e-08	0.999879	1
hsa-miR-520a-3p|0	-196.782	1.24535e-08	0.999911	1
hsa-miR-3140-5p|0	-2.71271	8.73865e-09	0.999925	1
hsa-miR-369-5p|0	-97.0476	7.08997e-09	0.999933	1
hsa-miR-144-3p|0	-118.377	2.69074e-09	0.999959	1
hsa-miR-145-5p|0	34.5824	2.49997e-09	0.99996	1
hsa-miR-34b-3p|0	-70.485	0	1	1
hsa-miR-124-3p|0	-12.4025	0	1	1
hsa-miR-128-2-5p|0	91.7435	0	1	1
hsa-miR-134-5p+hsa-miR-6728-5p|0	6.85148	0	1	1
hsa-miR-138-5p|0	59.8473	0	1	1
hsa-miR-153-3p|0	-326.777	0	1	1
hsa-miR-197-5p|0	18.7678	0	1	1
hsa-miR-198|0	20.6109	0	1	1
hsa-miR-199b-5p|0	-5.24775	0	1	1
hsa-miR-203a-5p|0	16.2196	0	1	1
hsa-miR-204-5p|0	-148.517	0	1	1
hsa-miR-212-3p|0	-355.554	0	1	1
hsa-miR-214-3p|0	-72.171	0	1	1
hsa-miR-216a-5p|0	-25.9218	0	1	1
hsa-miR-217|0	301.914	0	1	1
hsa-miR-219a-1-3p|0	41.1998	0	1	1
hsa-miR-223-3p|0	-228.45	0	1	1
hsa-miR-300|0	116.993	0	1	1
hsa-miR-320b|0	157.731	0	1	1
hsa-miR-320d|0	-0.892066	0	1	1
hsa-miR-323a-5p|0	156.813	0	1	1
hsa-miR-328-3p|0	152.642	0	1	1
hsa-miR-330-5p|0	-9.82098	0	1	1
hsa-miR-363-5p|0	-161.27	0	1	1
hsa-miR-376a-2-5p|0	23.1952	0	1	1
hsa-miR-378c|0	-7.18152	0	1	1
hsa-miR-378f|0	15.1798	0	1	1
hsa-miR-383-5p|0	215.229	0	1	1
hsa-miR-410-3p|0	9.60835	0	1	1
hsa-miR-433-5p|0	48.1971	0	1	1
hsa-miR-449a|0	114.759	0	1	1
hsa-miR-449b-5p|0	55.5317	0	1	1
hsa-miR-485-3p|0	-259.817	0	1	1
hsa-miR-486-3p|0	33.8104	0	1	1
hsa-miR-492|0	38.3989	0	1	1
hsa-miR-493-3p|0	-184.984	0	1	1
hsa-miR-495-3p|0	47.8865	0	1	1
hsa-miR-495-5p|0	-213.697	0	1	1
hsa-miR-497-5p|0	-1.62265	0	1	1
hsa-miR-499a-5p|0	8.21889	0	1	1
hsa-miR-504-3p|0	50.4034	0	1	1
hsa-miR-508-3p|0	0.383916	0	1	1
hsa-miR-510-5p|0	57.6729	0	1	1
hsa-miR-511-5p|0	-18.4981	0	1	1
hsa-miR-514b-3p|0	0.974511	0	1	1
hsa-miR-516a-3p+hsa-miR-516b-3p|0	155.635	0	1	1
hsa-miR-517a-3p|0	-229.317	0	1	1
hsa-miR-518f-3p|0	15.6195	0	1	1
hsa-miR-519d-3p|0	97.4264	0	1	1
hsa-miR-520d-5p+hsa-miR-527+hsa-miR-518a-5p|0	2.28893	0	1	1
hsa-miR-520g-3p|0	13.7978	0	1	1
hsa-miR-525-3p|0	-31.919	0	1	1
hsa-miR-525-5p|0	-32.4343	0	1	1
hsa-miR-548j-3p|0	91.9926	0	1	1
hsa-miR-551a|0	143.024	0	1	1
hsa-miR-572|0	353.151	0	1	1
hsa-miR-573|0	-11.8131	0	1	1
hsa-miR-584-3p|0	136.185	0	1	1
hsa-miR-592|0	-5.89622	0	1	1
hsa-miR-607|0	30.2889	0	1	1
hsa-miR-608|0	44.3948	0	1	1
hsa-miR-615-5p|0	488.758	0	1	1
hsa-miR-619-3p|0	-88.7314	0	1	1
hsa-miR-620|0	48.5008	0	1	1
hsa-miR-628-3p|0	-70.1286	0	1	1
hsa-miR-631|0	9.50295	0	1	1
hsa-miR-643|0	-34.3127	0	1	1
hsa-miR-654-5p|0	20.3716	0	1	1
hsa-miR-671-3p|0	-82.7964	0	1	1
hsa-miR-758-3p+hsa-miR-411-3p|0	69.881	0	1	1
hsa-miR-758-5p|0	-11.418	0	1	1
hsa-miR-764|0	18.2507	0	1	1
hsa-miR-767-3p|0	-0.428619	0	1	1
hsa-miR-802|0	-128.349	0	1	1
hsa-miR-874-5p|0	31.0018	0	1	1
hsa-miR-891b|0	1.7473	0	1	1
hsa-miR-924|0	-389.128	0	1	1
hsa-miR-933|0	164.555	0	1	1
hsa-miR-935|0	44.3658	0	1	1
hsa-miR-940|0	48.7679	0	1	1
hsa-miR-942-3p|0	22.8442	0	1	1
hsa-miR-1178-3p|0	75.8861	0	1	1
hsa-miR-1185-1-3p|0	-17.3342	0	1	1
hsa-miR-1197|0	-223.539	0	1	1
hsa-miR-1200|0	57.1998	0	1	1
hsa-miR-1224-5p|0	59.7303	0	1	1
hsa-miR-1233-3p|0	-166.245	0	1	1
hsa-miR-1255b-5p|0	-34.8114	0	1	1
hsa-miR-1268b|0	81.6186	0	1	1
hsa-miR-1271-5p|0	-670.625	0	1	1
hsa-miR-1272|0	18.2615	0	1	1
hsa-miR-1278|0	-100.184	0	1	1
hsa-miR-1286|0	-36.9575	0	1	1
hsa-miR-1287-3p|0	-27.8634	0	1	1
hsa-miR-1288-3p|0	36.31	0	1	1
hsa-miR-1293|0	-13.8217	0	1	1
hsa-miR-1296-3p|0	-182.025	0	1	1
hsa-miR-1302|0	-9.80425	0	1	1
hsa-miR-1304-5p|0	-36.7576	0	1	1
hsa-miR-1306-5p|0	136.452	0	1	1
hsa-miR-1827|0	-8.78432	0	1	1
hsa-miR-2682-5p|0	58.1714	0	1	1
hsa-miR-3074-3p|0	298.418	0	1	1
hsa-miR-3130-3p|0	4.38857	0	1	1
hsa-miR-3140-3p|0	47.8938	0	1	1
hsa-miR-3150b-3p|0	84.0266	0	1	1
hsa-miR-3151-5p|0	581.186	0	1	1
hsa-miR-3158-3p|0	-167.026	0	1	1
hsa-miR-3164|0	-40.8135	0	1	1
hsa-miR-3928-3p|0	41.874	0	1	1
hsa-miR-4425|0	-54.6525	0	1	1
hsa-miR-4431|0	38.038	0	1	1
hsa-miR-4451|0	30.9274	0	1	1
hsa-miR-4458|0	31.966	0	1	1
hsa-miR-4521|0	28.0377	0	1	1
hsa-miR-4536-3p|0	40.7417	0	1	1
hsa-miR-4707-5p|0	-188.759	0	1	1
hsa-miR-5001-3p|0	0.703581	0	1	1
hsa-miR-5196-5p|0	1.35585	0	1	1
hsa-miR-6503-3p|0	84.3259	0	1	1
LIG_NEG_A	-1.4553	0	1	1
LIG_NEG_B	72.5318	0	1	1

## Sheet: PAC+_c1vsDMEM+
	logFC	lr	pvalue	qvalue
hsa-miR-520d-5p+hsa-miR-527+hsa-miR-518a-5p|0	21.7976	55.7654	8.17124e-14	6.56968e-11
hsa-miR-2116-5p|0	3.52193	49.341	2.15117e-12	8.6477e-10
hsa-miR-6721-5p|0	-81.1711	42.3209	7.74611e-11	2.07596e-08
hsa-miR-570-3p|0	2.11319	34.4431	4.38892e-09	8.82172e-07
hsa-miR-146a-5p|0	-1.85201	32.3508	1.28703e-08	2.06955e-06
hsa-miR-548a-5p|0	7.41571	27.2014	1.83325e-07	2.12169e-05
hsa-miR-514b-5p|0	17.3305	27.1867	1.84724e-07	2.12169e-05
hsa-miR-556-5p|0	8.06245	24.1791	8.77775e-07	8.82164e-05
hsa-miR-888-5p|0	2.95202	23.9448	9.91398e-07	8.85649e-05
hsa-miR-548d-3p|0	2.65785	22.8157	1.78302e-06	0.000143355
hsa-miR-216b-5p|0	23.2576	20.936	4.74895e-06	0.000347105
hsa-miR-656-3p|0	2.13956	20.237	6.84155e-06	0.000458384
hsa-miR-548g-3p|0	12.2648	19.2078	1.17231e-05	0.000725028
hsa-miR-302d-3p|0	1.51284	18.4177	1.77402e-05	0.0010188
hsa-miR-524-3p|0	34.2952	17.8341	2.4103e-05	0.00129192
hsa-miR-302a-5p|0	21.0273	16.483	4.90885e-05	0.0024667
hsa-miR-644a|0	1.43843	16.06	6.13677e-05	0.00278669
hsa-miR-378h|0	2.96025	16.0287	6.23885e-05	0.00278669
hsa-miR-873-5p|0	35.5709	15.4388	8.52203e-05	0.00360616
hsa-miR-1257|0	1.92968	14.6886	0.000126809	0.00509771
hsa-miR-593-3p|0	4.66166	13.678	0.000216983	0.00830734
hsa-miR-1260b|0	12.8311	13.2199	0.000276999	0.0101225
hsa-miR-587|0	56.2631	13.1367	0.000289574	0.0101225
hsa-miR-548n|0	1.4229	12.7828	0.00034983	0.011635
hsa-miR-376a-3p|0	17.0118	12.7199	0.000361786	0.011635
hsa-miR-585-3p|0	2.40727	12.2986	0.000453291	0.0140172
hsa-miR-944|0	2.44244	11.7654	0.000603431	0.0176407
hsa-miR-601|0	2.71948	11.732	0.000614353	0.0176407
hsa-miR-873-3p|0	-2.18356	11.2844	0.000781607	0.0216694
hsa-miR-337-3p|0	2.42638	11.1112	0.00085806	0.0220754
hsa-miR-613|0	14.1206	11.0815	0.000871941	0.0220754
hsa-miR-612|0	1.1688	11.0673	0.000878624	0.0220754
hsa-miR-143-3p|0	1.23314	10.8772	0.000973556	0.0237194
hsa-miR-1305|0	6.42596	10.6131	0.00112287	0.0261809
hsa-miR-3136-5p|0	19.1272	10.5856	0.00113971	0.0261809
hsa-miR-363-3p|0	-1.60342	10.2485	0.00136796	0.0305512
hsa-miR-218-5p|0	1.95376	9.95432	0.00160473	0.0348703
hsa-miR-422a|0	1.1267	9.27354	0.00232488	0.0491895
hsa-miR-190a-3p|0	22.3885	8.94996	0.00277476	0.0572027
hsa-miR-1290|0	1.78724	8.75277	0.00309133	0.0621357
hsa-miR-320a|0	1.2152	8.56357	0.00342957	0.0655487
hsa-miR-1915-3p|0	2.28382	8.54482	0.00346506	0.0655487
hsa-miR-193b-3p|0	1.10706	8.49921	0.003553	0.0655487
hsa-miR-140-3p|0	1.34838	8.48176	0.00358724	0.0655487
hsa-miR-494-3p|0	1.15456	8.39669	0.00375906	0.0671618
hsa-miR-505-3p|0	1.4886	7.93573	0.0048468	0.0842849
hsa-miR-1283|0.005	0.956661	7.906	0.0049271	0.0842849
hsa-miR-342-5p|0	14.5982	7.84555	0.00509461	0.0853347
hsa-miR-135a-5p|0	3.15477	7.74736	0.0053791	0.0863895
hsa-miR-518b|0	1.83843	7.72685	0.00544055	0.0863895
hsa-miR-549a|0	1.22501	7.69454	0.00553883	0.0863895
hsa-miR-548q|0	1.07206	7.67878	0.00558738	0.0863895
hsa-miR-197-3p|0	0.933221	7.50903	0.00613904	0.0931281
hsa-miR-627-3p|0	26.7834	7.28052	0.00697065	0.102479
hsa-miR-2117|0	1.03661	7.2703	0.00701041	0.102479
hsa-miR-379-5p|0	1.67926	7.19656	0.00730436	0.10487
hsa-miR-941|0	0.938573	7.08762	0.00776181	0.109482
hsa-miR-627-5p|0	7.40398	6.77349	0.00925215	0.128254
hsa-miR-33b-5p|0	27.0074	6.69735	0.00965565	0.131169
hsa-miR-451a|0	2.94068	6.67294	0.00978875	0.131169
hsa-miR-597-5p|0	3.12399	6.64266	0.00995653	0.13123
hsa-miR-320e|0	0.785449	5.93621	0.0148328	0.192349
hsa-miR-610|0	26.7268	5.48298	0.0192025	0.24506
hsa-miR-532-3p|0	0.888722	5.40738	0.0200518	0.2519
hsa-miR-642a-5p|0	9.68855	5.36144	0.0205868	0.254642
hsa-miR-1253|0	0.776087	5.31305	0.0211663	0.257844
hsa-miR-3161|0	23.4543	5.25587	0.0218728	0.262474
hsa-miR-152-3p|0	1.06118	5.20996	0.0224579	0.265532
hsa-miR-1307-3p|0	1.55516	5.08547	0.0241271	0.2807
hsa-miR-600|0	0.99169	5.0632	0.0244391	0.2807
hsa-miR-512-5p|0	0.991779	5.02258	0.0250189	0.280839
hsa-miR-210-3p|0	0.703565	5.01354	0.0251498	0.280839
hsa-miR-128-1-5p|0	28.1779	4.9345	0.0263257	0.287455
hsa-let-7c-5p|0	1.11105	4.92588	0.0264573	0.287455
hsa-miR-1297|0	19.0394	4.51159	0.033666	0.360899
hsa-miR-3144-3p|0	0.904173	4.45973	0.0347029	0.367121
hsa-miR-4286|0	0.700991	4.42842	0.0353451	0.369058
hsa-miR-181a-3p|0	2.47614	4.29452	0.0382353	0.394118
hsa-miR-484|0	0.760203	4.24349	0.039401	0.400992
hsa-miR-548d-5p|0	28.9937	4.18462	0.0407923	0.409962
hsa-miR-142-3p|0	0.811419	3.99025	0.0457643	0.454253
hsa-miR-548y|0	1.01061	3.91445	0.0478726	0.469385
hsa-miR-31-5p|0	0.707951	3.85691	0.0495415	0.479896
hsa-miR-302c-3p|0	23.3423	3.68645	0.0548563	0.525053
hsa-miR-92a-3p|0	0.606047	3.57664	0.0585975	0.554263
hsa-miR-1268a|0	0.932035	3.43263	0.0639201	0.591221
hsa-miR-18b-5p|0	-3.00037	3.43121	0.0639754	0.591221
hsa-miR-193a-3p|0	0.595119	3.40017	0.0651895	0.595595
hsa-miR-4532|0	0.797221	3.30644	0.0690088	0.618226
hsa-miR-101-3p|0	2.70939	3.29976	0.0692898	0.618226
hsa-miR-125b-5p|0	1.23596	3.27091	0.0705183	0.618226
hsa-miR-299-3p|0	0.575982	3.26571	0.0707423	0.618226
hsa-miR-429|0	0.563728	3.21023	0.0731794	0.632648
hsa-miR-501-3p|0	1.44532	3.11511	0.0775695	0.663466
hsa-miR-195-5p|0	0.773648	3.08344	0.079093	0.666145
hsa-miR-190a-5p|0	0.544649	3.07428	0.0795397	0.666145
hsa-miR-1244|0	21.6747	3.00556	0.0829793	0.68168
hsa-miR-5196-3p+hsa-miR-6732-3p|0	-0.869174	3.00339	0.0830903	0.68168
hsa-miR-128-3p|0	0.518101	2.7803	0.0954303	0.775009
hsa-miR-542-5p|0	0.620635	2.69357	0.100754	0.802762
hsa-miR-103a-3p|0	1.22012	2.69214	0.100844	0.802762
hsa-miR-105-5p|0	23.7916	2.63485	0.104542	0.81752
hsa-miR-132-3p|0	0.597146	2.63196	0.104732	0.81752
hsa-miR-411-5p|0	0.656735	2.43896	0.118355	0.914972
hsa-miR-548ar-5p|0	0.668788	2.39818	0.121477	0.930165
hsa-miR-1234-3p|0	-0.580625	2.34048	0.126051	0.947302
hsa-miR-503-5p|0	0.490986	2.34023	0.126071	0.947302
hsa-miR-532-5p|0	0.47806	2.30774	0.128731	0.947394
hsa-miR-421|0	0.697079	2.29293	0.129964	0.947394
hsa-miR-1285-5p|0	0.525248	2.28368	0.130741	0.947394
hsa-miR-186-5p|0	0.469205	2.28302	0.130797	0.947394
hsa-miR-27a-3p|0	0.504987	2.13213	0.144241	1
hsa-miR-219a-5p|0	1.32857	2.07968	0.149272	1
hsa-miR-598-3p|0	-0.8313	2.04653	0.152554	1
hsa-miR-615-3p|0	0.604189	2.00844	0.156426	1
hsa-miR-455-3p|0	0.47202	1.97989	0.159402	1
hsa-miR-483-3p|0	0.47145	1.97712	0.159694	1
hsa-miR-544a|0	-0.872655	1.933	0.164431	1
hsa-miR-371a-5p|0	0.472298	1.92953	0.164809	1
hsa-miR-362-5p|0	0.434426	1.91201	0.16674	1
hsa-miR-25-3p|0	0.412344	1.84109	0.174824	1
hsa-miR-1260a|0	0.416457	1.80588	0.179003	1
hsa-miR-942-5p|0	20.1736	1.80068	0.17963	1
hsa-miR-877-5p|0	21.0547	1.7955	0.180257	1
hsa-miR-1246|0	0.445518	1.7491	0.18599	1
hsa-miR-92a-1-5p|0	0.868287	1.64586	0.199524	1
hsa-miR-629-5p|0	3.83765	1.6194	0.203176	1
hsa-miR-378e|0	0.430715	1.60423	0.205305	1
hsa-miR-185-5p|0	0.411564	1.56032	0.211619	1
hsa-miR-371b-5p|0	-0.0574766	1.52269	0.217213	1
hsa-miR-502-5p|0	0.41205	1.51116	0.218962	1
hsa-miR-219a-1-3p|0	71.5873	1.47102	0.225185	1
hsa-miR-193a-5p+hsa-miR-193b-5p|0	0.368787	1.40812	0.235369	1
hsa-miR-579-3p|0.069	0.391037	1.39723	0.237188	1
hsa-miR-4485-3p|0	-71.1922	1.37732	0.240559	1
hsa-miR-4536-5p|0	0.426195	1.34402	0.246326	1
hsa-miR-652-3p|0	-0.44659	1.34374	0.246376	1
hsa-let-7a-5p|0	0.340273	1.28906	0.256221	1
hsa-miR-509-5p|0	17.951	1.23435	0.266563	1
hsa-miR-575|0	0.449134	1.23411	0.266609	1
hsa-miR-196b-5p|0	19.141	1.22006	0.269349	1
hsa-miR-29b-3p|0	0.331895	1.197	0.273921	1
hsa-miR-4284|0	2.62301	1.16473	0.280488	1
hsa-miR-548i|0	7.92242	1.12687	0.288445	1
hsa-miR-4531|0	0.429702	1.11291	0.29145	1
hsa-miR-199a-5p|0	4.61639	1.10067	0.294118	1
hsa-miR-181b-5p+hsa-miR-181d-5p|0	0.567908	1.07416	0.300007	1
hsa-miR-378d|0	0.445696	1.06845	0.301296	1
hsa-miR-200b-3p|0	-0.315783	1.04907	0.305721	1
hsa-miR-423-5p|0	0.315511	1.04214	0.307325	1
hsa-miR-1277-3p|0	-2.92798	1.01913	0.312725	1
hsa-miR-155-5p|0	0.319489	1.01529	0.313639	1
hsa-miR-1973|0	-201.036	1.00488	0.316133	1
hsa-miR-339-5p|0	0.914641	0.989317	0.319909	1
hsa-miR-30d-5p|0	-0.304067	0.967776	0.325235	1
hsa-miR-4488|0	0.353205	0.954612	0.328548	1
hsa-miR-548ah-5p|0	25.5989	0.941102	0.331995	1
hsa-miR-367-3p|0	-5.50248	0.890908	0.345231	1
hsa-miR-224-5p|0	-218.367	0.871498	0.350541	1
hsa-miR-126-3p|0	0.28736	0.852226	0.355923	1
hsa-miR-93-5p|0	0.286641	0.851479	0.356134	1
hsa-miR-361-3p|0	0.297806	0.84419	0.358201	1
hsa-miR-375|0	0.307771	0.836544	0.360387	1
hsa-miR-630|0	0.525818	0.835262	0.360755	1
hsa-miR-590-5p|0	-0.295921	0.817825	0.365817	1
hsa-miR-150-5p|0	0.295331	0.817321	0.365965	1
hsa-miR-302b-3p|0	0.415481	0.791352	0.373692	1
hsa-miR-664a-3p|0	0.322748	0.782344	0.376425	1
hsa-miR-324-3p|0	8.07794	0.77848	0.377607	1
hsa-miR-1250-5p|0	12.845	0.756108	0.384549	1
hsa-miR-3195|0	0.250668	0.733497	0.391752	1
hsa-miR-552-3p|0	0.6472	0.727652	0.393645	1
hsa-miR-130b-3p|0	0.273163	0.725218	0.394438	1
hsa-miR-496|0	0.34559	0.711745	0.398865	1
hsa-miR-1275|0	-1.74247	0.705844	0.400827	1
hsa-miR-149-5p|0	0.493618	0.694041	0.404793	1
hsa-miR-181c-5p|0	0.443946	0.680375	0.409458	1
hsa-miR-615-5p|0	-27.4057	0.678852	0.409982	1
hsa-miR-574-5p|0	0.273415	0.663635	0.415279	1
hsa-miR-342-3p|0	0.347067	0.658699	0.41702	1
hsa-miR-1206|0	0.27631	0.658604	0.417053	1
hsa-miR-148b-3p|0	-0.257608	0.655639	0.418104	1
hsa-miR-384|0	1.79072	0.648831	0.420531	1
hsa-miR-362-3p|0	0.252402	0.643655	0.42239	1
hsa-miR-548aa+hsa-miR-548t-3p|0	0.298745	0.637602	0.42458	1
hsa-miR-98-5p|0	0.25757	0.630871	0.427036	1
hsa-miR-345-5p|0	1.44709	0.627472	0.428284	1
hsa-miR-769-5p|0	-0.416862	0.608116	0.435498	1
hsa-miR-95-3p|0	197.516	0.603514	0.437241	1
hsa-miR-625-5p|0	0.151356	0.600217	0.438495	1
hsa-miR-23b-3p|0	-0.240753	0.591426	0.441868	1
hsa-miR-151a-5p|0	0.242217	0.589113	0.442762	1
hsa-miR-520h|0	0.289396	0.58833	0.443065	1
hsa-miR-874-3p|0	4.76197	0.585653	0.444105	1
hsa-miR-22-3p|0	-0.23189	0.57745	0.447313	1
hsa-miR-133a-3p|0	0.294062	0.575876	0.447933	1
hsa-miR-191-5p|0	0.225916	0.569854	0.450317	1
LIG_POS_A	0.236632	0.559075	0.454633	1
hsa-miR-106b-5p|0	0.224162	0.550076	0.458287	1
hsa-miR-183-5p|0	-0.232928	0.538677	0.462982	1
hsa-miR-452-5p|0	10.8147	0.531269	0.466074	1
hsa-miR-378i|0	-0.228926	0.518302	0.471567	1
hsa-miR-1247-5p|0	0.0213364	0.517401	0.471953	1
hsa-miR-197-5p|0	22.4612	0.517317	0.471988	1
hsa-miR-1972|0	18.1314	0.500022	0.47949	1
hsa-miR-324-5p|0	0.227064	0.489567	0.48412	1
hsa-miR-577|0	0.252077	0.458477	0.498337	1
hsa-miR-19a-3p|0	-0.2219	0.457462	0.498813	1
hsa-miR-582-3p|0	170.689	0.452237	0.501275	1
hsa-miR-26b-5p|0	-0.202509	0.450995	0.501863	1
hsa-miR-302f|0	-0.834649	0.444359	0.505026	1
hsa-miR-4454+hsa-miR-7975|0	-0.136706	0.432619	0.510706	1
hsa-miR-378g|0	-0.210123	0.41598	0.51895	1
hsa-miR-200c-3p|0	-0.1985	0.413444	0.520226	1
hsa-miR-125a-3p|0	-10.3684	0.412977	0.520462	1
hsa-miR-660-5p|0	-0.209535	0.411851	0.521032	1
hsa-miR-99b-5p|0	0.207292	0.411678	0.521119	1
hsa-miR-210-5p|0	67.3147	0.394503	0.529942	1
hsa-miR-455-5p|0	0.206674	0.387703	0.533509	1
hsa-miR-331-3p|0	0.197333	0.383079	0.53596	1
hsa-miR-1-3p|0	-0.201529	0.376006	0.539749	1
hsa-miR-502-3p|0	-0.669208	0.373815	0.540932	1
hsa-miR-28-5p|0	-0.191281	0.36025	0.548368	1
hsa-miR-205-5p|0	0.225532	0.359664	0.548693	1
hsa-miR-30e-3p|0	0.197118	0.346962	0.555838	1
hsa-miR-130a-3p|0	0.191726	0.339302	0.560232	1
hsa-miR-302a-3p|0	-11.5127	0.337778	0.561115	1
hsa-miR-151a-3p|0	0.204911	0.324003	0.569212	1
LIG_POS_B	0.178771	0.312932	0.575887	1
hsa-miR-106a-5p+hsa-miR-17-5p|0	0.177396	0.311009	0.577062	1
hsa-miR-642a-3p|0	0.0996682	0.308216	0.578777	1
hsa-miR-203a-3p|0	0.182991	0.288487	0.591192	1
hsa-miR-423-3p|0	0.165202	0.286347	0.592571	1
hsa-miR-4455|0	-0.0432647	0.276052	0.599301	1
hsa-miR-567|0	36.8126	0.269023	0.603988	1
hsa-miR-125a-5p|0	-0.159923	0.256288	0.612682	1
hsa-miR-9-5p|0	-0.159524	0.254573	0.613873	1
hsa-miR-29c-3p|0	-0.153824	0.247705	0.618695	1
hsa-miR-33a-5p|0	-0.057699	0.246782	0.61935	1
hsa-miR-10a-5p|0	0.178065	0.243378	0.621777	1
hsa-miR-1306-5p|0	22.2533	0.24278	0.622206	1
hsa-miR-454-3p|0	-0.157097	0.23775	0.625836	1
hsa-miR-148a-3p|0	-0.146332	0.237029	0.62636	1
hsa-miR-30e-5p|0	0.152174	0.234204	0.628424	1
hsa-miR-19b-3p|0	0.146181	0.22848	0.632653	1
hsa-miR-301a-3p|0	-0.146618	0.216178	0.641967	1
hsa-miR-6724-5p|0	0.171128	0.203173	0.652172	1
hsa-miR-26a-5p|0	-0.137408	0.202109	0.653024	1
hsa-miR-181a-5p|0	-0.134691	0.201432	0.653568	1
hsa-miR-1287-5p|0	-12.9871	0.179366	0.671919	1
hsa-miR-4516|0	0.15462	0.174693	0.675974	1
hsa-let-7e-5p|0	0.130793	0.171687	0.678617	1
hsa-miR-1180-3p|0	0.149516	0.159188	0.689905	1
hsa-miR-516b-5p|0	-274.311	0.144621	0.70373	1
hsa-miR-221-3p|0	0.112444	0.140584	0.707701	1
hsa-miR-215-5p|0	-0.117254	0.140458	0.707826	1
hsa-let-7g-5p|0	0.109909	0.125594	0.723045	1
hsa-miR-296-5p|0	0.101823	0.115375	0.734106	1
hsa-miR-140-5p|0	0.101885	0.108248	0.742148	1
hsa-miR-340-5p|0	-0.10867	0.106269	0.744433	1
hsa-miR-30c-5p|0	-0.102182	0.105163	0.74572	1
hsa-miR-335-5p|0	-0.104748	0.101467	0.750076	1
hsa-miR-147b|0	16.3108	0.101296	0.75028	1
hsa-miR-574-3p|0	0.105451	0.0989068	0.753145	1
hsa-miR-651-5p|0	0.109793	0.0954904	0.75731	1
hsa-miR-23a-3p|0	0.108159	0.0951723	0.757702	1
hsa-miR-32-5p|0	-0.0954526	0.092084	0.761544	1
hsa-miR-1296-5p|0	-57.7617	0.0890983	0.765327	1
hsa-miR-141-3p|0	-0.0943049	0.0872121	0.767752	1
hsa-miR-135b-5p|0	-0.0927063	0.0813674	0.775453	1
hsa-miR-16-5p|0	0.0937308	0.0786434	0.779144	1
hsa-miR-107|0	0.0889924	0.0769509	0.781473	1
hsa-miR-18a-5p|0	0.0791347	0.0730346	0.786969	1
hsa-miR-500a-5p+hsa-miR-501-5p|0	-0.0797405	0.0645183	0.799492	1
hsa-let-7f-5p|0	0.0721008	0.0598753	0.806693	1
hsa-let-7d-5p|0	0.0764619	0.0585758	0.808761	1
hsa-miR-192-5p|0	-0.0632818	0.0578507	0.809926	1
hsa-let-7i-5p|0.014	0.0735758	0.056176	0.812645	1
hsa-miR-20a-5p+hsa-miR-20b-5p|0	-0.0727788	0.0539686	0.816296	1
hsa-miR-194-5p|0	-0.0747559	0.0505249	0.822152	1
hsa-miR-34a-5p|0	0.0661157	0.0503579	0.822442	1
hsa-miR-498|0	45.1738	0.0487984	0.825167	1
hsa-miR-301b-3p|0	-0.074277	0.0469795	0.828405	1
hsa-miR-30a-5p|0	-0.0652857	0.0456992	0.830724	1
hsa-miR-30b-5p|0	-0.0622837	0.0440432	0.833773	1
hsa-miR-27b-3p|0	-0.0652695	0.0405998	0.840312	1
hsa-let-7b-5p|0	0.0567311	0.0316349	0.858831	1
hsa-miR-122-5p|0	-0.0579596	0.0296674	0.863247	1
hsa-miR-196a-5p|0	-0.0495202	0.0285711	0.865773	1
hsa-miR-425-5p|0	-0.0446139	0.0232261	0.878871	1
hsa-miR-10b-5p|0	-0.0296348	0.0225258	0.880697	1
hsa-miR-424-5p|0	-0.0462797	0.0217459	0.882765	1
hsa-miR-1261|0	8.07714	0.0213507	0.883828	1
LIG_POS_C	0.0338242	0.0171173	0.895907	1
hsa-miR-372-3p|0	-0.0129814	0.016052	0.89918	1
hsa-miR-146b-5p|0	0.0292617	0.0131084	0.908848	1
hsa-miR-890|0	355.259	0.0124821	0.911043	1
hsa-miR-373-3p|0	-0.012121	0.0116359	0.914099	1
hsa-miR-365a-3p+hsa-miR-365b-3p|0	0.0360634	0.00982123	0.921057	1
hsa-miR-24-3p|0	0.0196275	0.00956447	0.922093	1
hsa-miR-361-5p|0	-0.0277132	0.00813742	0.928122	1
hsa-miR-374b-5p|0	-0.0258978	0.00769205	0.930112	1
hsa-miR-450a-5p|0	0.031412	0.00756301	0.930699	1
hsa-miR-603|0	-0.0273386	0.00684847	0.934046	1
hsa-miR-28-3p|0	0.0313221	0.00640648	0.936205	1
hsa-miR-96-5p|0	-0.0253651	0.00538301	0.941512	1
hsa-miR-200a-3p|0	-0.0241904	0.00524403	0.942271	1
hsa-miR-15a-5p|0	-0.0280068	0.0029471	0.956706	1
hsa-miR-182-5p|0	0.0199438	0.00203534	0.964016	1
hsa-miR-374a-5p|0	0.0392421	0.0018133	0.966034	1
hsa-miR-29a-3p|0	0.00452253	0.00106696	0.973942	1
hsa-miR-15b-5p|0	0.0103918	0.000861118	0.97659	1
hsa-miR-489-3p|0	81.9662	0.000759373	0.978016	1
hsa-miR-4443|0	0.00851954	0.000444221	0.983185	1
hsa-miR-7-5p|0	-0.0359887	0.00021817	0.988215	1
hsa-miR-5196-5p|0	-0.818225	0.000162559	0.989827	1
hsa-miR-301a-5p|0	-67.3116	3.60799e-05	0.995207	1
hsa-miR-450a-1-3p|0	277.832	1.97356e-05	0.996455	1
hsa-miR-92b-3p|0	-71.6654	1.38205e-05	0.997034	1
hsa-miR-518c-3p|0	-52.8657	3.23979e-06	0.998564	1
hsa-miR-591|0	-67.81	2.27514e-06	0.998797	1
hsa-miR-219a-2-3p|0	-219.642	2.11385e-06	0.99884	1
hsa-miR-3916|0	12.1859	2.11245e-06	0.99884	1
hsa-miR-188-5p|0	117.997	2.05298e-06	0.998857	1
hsa-miR-1303|0	-59.9253	2.01682e-06	0.998867	1
hsa-miR-1279|0	-16.491	2.00985e-06	0.998869	1
hsa-miR-221-5p|0	-939.292	1.95857e-06	0.998883	1
hsa-miR-499a-3p|0	57.7018	1.80921e-06	0.998927	1
hsa-miR-665|0	86.3062	1.80816e-06	0.998927	1
hsa-miR-448|0	-719.497	1.78519e-06	0.998934	1
hsa-miR-761|0	173.231	1.78516e-06	0.998934	1
hsa-miR-875-3p|0	-10.1241	1.78452e-06	0.998934	1
hsa-miR-4435|0	20.8114	1.7699e-06	0.998939	1
hsa-miR-1-5p|0	-45.2177	1.71147e-06	0.998956	1
hsa-miR-561-5p|0	-41.0605	1.6553e-06	0.998973	1
hsa-miR-584-5p|0	-551.572	1.6198e-06	0.998985	1
hsa-miR-299-5p|0	-74.0368	1.60375e-06	0.99899	1
hsa-miR-1304-5p|0	-27.6834	1.57475e-06	0.998999	1
hsa-miR-628-3p|0	153.837	1.54446e-06	0.999008	1
hsa-miR-345-3p|0	509.691	1.51478e-06	0.999018	1
hsa-miR-1276|0	-236.663	1.44628e-06	0.99904	1
hsa-miR-582-5p|0	150.201	1.43595e-06	0.999044	1
hsa-miR-144-3p|0	65.007	1.41838e-06	0.99905	1
hsa-miR-4451|0	650.072	1.3871e-06	0.99906	1
hsa-miR-766-3p|0	108.425	1.36041e-06	0.999069	1
hsa-miR-1908-3p|0	-36.5468	1.35041e-06	0.999073	1
hsa-miR-548k|0	31.6767	1.34728e-06	0.999074	1
hsa-miR-491-3p|0	34.043	1.32634e-06	0.999081	1
hsa-miR-199b-5p|0	-18.6089	1.32209e-06	0.999083	1
hsa-miR-449c-5p|0	7.59146	1.32024e-06	0.999083	1
hsa-miR-450b-3p|0	-43.2271	1.29547e-06	0.999092	1
hsa-miR-1266-5p|0	167.413	1.28756e-06	0.999095	1
hsa-miR-3144-5p|0	148.96	1.28691e-06	0.999095	1
hsa-miR-370-5p|0	-59.0911	1.28689e-06	0.999095	1
hsa-miR-1281|0	-158.637	1.28566e-06	0.999095	1
hsa-miR-1537-3p|0	15.0074	1.28139e-06	0.999097	1
hsa-miR-346|0	-21.7053	1.27844e-06	0.999098	1
hsa-miR-3182|0	-175.399	1.26689e-06	0.999102	1
hsa-miR-520a-5p|0	-152.861	1.26493e-06	0.999103	1
hsa-miR-4707-5p|0	50.188	1.25297e-06	0.999107	1
hsa-miR-513a-5p|0	-4.18561	1.25041e-06	0.999108	1
hsa-miR-1255a|0	-175.096	1.24921e-06	0.999108	1
hsa-miR-940|0	-1121.22	1.24114e-06	0.999111	1
hsa-miR-323a-3p|0	-2.73697	1.22989e-06	0.999115	1
hsa-miR-563|0	49.3152	1.20726e-06	0.999123	1
hsa-miR-409-3p|0	115.782	1.19365e-06	0.999128	1
hsa-miR-891a-5p|0	-23.7017	1.17301e-06	0.999136	1
hsa-miR-542-3p|0	155.549	1.16397e-06	0.999139	1
hsa-miR-503-3p|0	-58.3936	1.15915e-06	0.999141	1
hsa-miR-487b-5p|0	-63.2198	1.15779e-06	0.999141	1
hsa-miR-578|0	181.629	1.14933e-06	0.999145	1
hsa-miR-520c-3p|0	14.4164	1.14175e-06	0.999147	1
hsa-miR-216a-5p|0	103.659	1.13761e-06	0.999149	1
hsa-miR-147a|0	3.38325	1.12575e-06	0.999153	1
hsa-miR-649|0	3.28951	1.12295e-06	0.999154	1
hsa-miR-499b-3p|0	123.45	1.11467e-06	0.999158	1
hsa-miR-519c-3p|0	51.155	1.10747e-06	0.99916	1
hsa-miR-596|0	-574.536	1.08595e-06	0.999169	1
hsa-miR-595|0	-143.647	1.07934e-06	0.999171	1
hsa-miR-551a|0	-99.9529	1.07647e-06	0.999172	1
hsa-miR-208b-3p|0	-122.989	1.04778e-06	0.999183	1
hsa-miR-490-3p|0	101.697	1.04399e-06	0.999185	1
hsa-miR-100-5p|0	-269.836	1.04276e-06	0.999185	1
hsa-miR-521|0	146.254	1.03855e-06	0.999187	1
hsa-miR-1323|0	-334.088	1.03088e-06	0.99919	1
hsa-miR-548ar-3p|0	-56.0192	1.02642e-06	0.999192	1
hsa-miR-127-3p|0	47.6665	1.0105e-06	0.999198	1
hsa-miR-889-3p|0	-56.0436	1.00752e-06	0.999199	1
hsa-miR-202-3p|0	133.564	1.00637e-06	0.9992	1
hsa-miR-764|0	-7.73296	9.96309e-07	0.999204	1
hsa-miR-34c-3p|0	30.3144	9.95124e-07	0.999204	1
hsa-miR-568|0	-95.9574	9.86254e-07	0.999208	1
hsa-miR-660-3p|0	235.483	9.7588e-07	0.999212	1
hsa-miR-556-3p|0	-28.7628	9.71745e-07	0.999213	1
hsa-miR-519e-3p|0	40.8356	9.71526e-07	0.999214	1
hsa-miR-520f-3p|0	35.6253	9.63805e-07	0.999217	1
hsa-miR-892b|0	-50.0081	9.56992e-07	0.999219	1
hsa-miR-25-5p|0	-16.6405	9.54765e-07	0.99922	1
hsa-miR-190b|0	-11.8222	9.51074e-07	0.999222	1
hsa-miR-5010-3p|0	27.1282	9.46746e-07	0.999224	1
hsa-miR-30a-3p|0	-77.152	9.45591e-07	0.999224	1
hsa-miR-3179|0	-379.276	9.38789e-07	0.999227	1
hsa-miR-513a-3p|0	209.69	9.34939e-07	0.999229	1
hsa-miR-767-5p|0	11.8549	9.33375e-07	0.999229	1
hsa-miR-206|0	30.5325	9.27492e-07	0.999232	1
hsa-miR-139-3p|0	-22.5137	9.18705e-07	0.999235	1
hsa-miR-1245a|0	134.402	9.1663e-07	0.999236	1
hsa-miR-515-3p|0	57.0274	9.12234e-07	0.999238	1
hsa-miR-663a|0	34.0458	9.07285e-07	0.99924	1
hsa-miR-301b-5p|0	64.3045	8.87803e-07	0.999248	1
hsa-miR-3690|0	-7.3298	8.77847e-07	0.999252	1
hsa-miR-491-5p|0	-75.5349	8.73982e-07	0.999254	1
hsa-miR-639|0	-24.4919	8.73604e-07	0.999254	1
hsa-miR-1273c|0	21.6141	8.70315e-07	0.999256	1
hsa-miR-431-5p|0	-254.337	8.69908e-07	0.999256	1
hsa-miR-378b|0	-26.9785	8.69882e-07	0.999256	1
hsa-miR-1301-3p|0	-602.02	8.59848e-07	0.99926	1
hsa-miR-129-5p|0	-34.5026	8.58889e-07	0.999261	1
hsa-miR-2053|0	29.3434	8.51881e-07	0.999264	1
hsa-miR-3185|0	31.5248	8.44372e-07	0.999267	1
hsa-miR-3131|0	-7.36315	8.42258e-07	0.999268	1
hsa-miR-876-5p|0	-12.5385	8.40395e-07	0.999269	1
hsa-miR-410-3p|0	51.5006	8.37564e-07	0.99927	1
hsa-miR-382-3p|0	-96.5078	8.36031e-07	0.99927	1
hsa-miR-4461|0	30.2481	8.33685e-07	0.999271	1
hsa-miR-675-5p|0	-137.501	8.31853e-07	0.999272	1
hsa-miR-4647|0	-383.616	8.30021e-07	0.999273	1
hsa-miR-433-5p|0	-92.25	8.29588e-07	0.999273	1
hsa-miR-137|0	12.2112	8.29088e-07	0.999273	1
hsa-miR-4787-5p|0	-69.2207	8.24448e-07	0.999276	1
hsa-miR-3190-3p|0	24.9958	8.2167e-07	0.999277	1
hsa-miR-548m|0	-44.8993	8.20602e-07	0.999277	1
hsa-miR-526a+hsa-miR-518c-5p+hsa-miR-518d-5p|0	57.5572	8.20513e-07	0.999277	1
hsa-miR-4741|0	-21.8483	8.18293e-07	0.999278	1
hsa-miR-152-5p|0	-206.387	8.15695e-07	0.999279	1
hsa-miR-1909-3p|0	8.02367	8.15119e-07	0.99928	1
hsa-miR-936|0	-184.679	8.05479e-07	0.999284	1
hsa-miR-548ad-3p|0	425.057	8.00738e-07	0.999286	1
hsa-miR-370-3p|0	114.013	7.94776e-07	0.999289	1
hsa-miR-922|0	-7.78213	7.9099e-07	0.99929	1
hsa-miR-589-5p|0	-149.298	7.89041e-07	0.999291	1
hsa-miR-499b-5p|0	150.829	7.79537e-07	0.999296	1
hsa-miR-1827|0	-50.2239	7.68024e-07	0.999301	1
hsa-miR-3180-5p|0	-37.5972	7.65583e-07	0.999302	1
hsa-miR-1469|0	-58.6236	7.60858e-07	0.999304	1
hsa-miR-555|0	90.5574	7.51006e-07	0.999309	1
hsa-miR-329-5p|0	-210.252	7.49176e-07	0.999309	1
hsa-miR-654-3p|0	139.296	7.39454e-07	0.999314	1
hsa-miR-4431|0	-81.2339	7.35941e-07	0.999316	1
hsa-miR-650|0	-220.369	7.33947e-07	0.999316	1
hsa-miR-506-3p|0	60.7971	7.32225e-07	0.999317	1
hsa-miR-1295a|0	-290.367	7.28989e-07	0.999319	1
hsa-miR-127-5p|0	62.6548	7.25693e-07	0.99932	1
hsa-miR-887-5p|0	-7.94313	7.2053e-07	0.999323	1
hsa-miR-323b-3p|0	21.3326	7.20061e-07	0.999323	1
hsa-miR-337-5p|0	-87.0165	7.17539e-07	0.999324	1
hsa-miR-99a-5p|0	96.8737	7.13246e-07	0.999326	1
hsa-miR-1322|0	-105.473	7.11221e-07	0.999327	1
hsa-miR-1252-5p|0	-482.665	7.08282e-07	0.999329	1
hsa-miR-520e|0	34.1347	7.05355e-07	0.99933	1
hsa-miR-3147|0	20.2434	7.00215e-07	0.999332	1
hsa-miR-580-3p|0	-4.35556	6.99394e-07	0.999333	1
hsa-miR-1249-3p|0	-26.4549	6.93068e-07	0.999336	1
hsa-miR-576-5p|0	18.1824	6.85413e-07	0.999339	1
hsa-miR-548z+hsa-miR-548h-3p|0	-21.4033	6.79913e-07	0.999342	1
hsa-miR-515-5p|0	-58.067	6.75075e-07	0.999344	1
hsa-miR-1910-3p|0	47.3482	6.68514e-07	0.999348	1
hsa-miR-328-5p|0	-53.5819	6.67334e-07	0.999348	1
hsa-miR-181d-3p|0	-76.1322	6.66509e-07	0.999349	1
hsa-miR-1258|0	25.6684	6.64429e-07	0.99935	1
hsa-miR-605-5p|0	-268.703	6.61281e-07	0.999351	1
hsa-miR-381-5p|0	84.1018	6.58554e-07	0.999353	1
hsa-miR-4421|0	385.166	6.5143e-07	0.999356	1
hsa-miR-518d-3p|0	284.275	6.5009e-07	0.999357	1
hsa-miR-548o-3p+hsa-miR-548ah-3p+hsa-miR-548av-3p|0	168.019	6.4663e-07	0.999358	1
hsa-miR-671-5p|0	-71.9491	6.44601e-07	0.999359	1
hsa-miR-1185-5p|0	108.167	6.42358e-07	0.999361	1
hsa-miR-664b-3p|0	94.6833	6.35345e-07	0.999364	1
hsa-miR-606|0	57.0524	6.29598e-07	0.999367	1
hsa-miR-579-5p|0	-7.79932	6.23296e-07	0.99937	1
hsa-miR-616-3p|0	223.196	6.23048e-07	0.99937	1
hsa-miR-1204|0	-209.745	6.20879e-07	0.999371	1
hsa-miR-885-3p|0	-157.715	6.13655e-07	0.999375	1
hsa-miR-4755-5p|0	-3.82828	6.13228e-07	0.999375	1
hsa-miR-139-5p|0	425.578	6.10716e-07	0.999376	1
hsa-miR-376c-3p|0	-89.5803	6.083e-07	0.999378	1
hsa-miR-508-5p|0	-101.554	6.05845e-07	0.999379	1
hsa-miR-483-5p|0	105.646	6.05588e-07	0.999379	1
hsa-miR-1248|0	-121.367	5.95213e-07	0.999384	1
hsa-miR-320c|0	18.0201	5.90444e-07	0.999387	1
hsa-miR-626|0	10.7939	5.86372e-07	0.999389	1
hsa-miR-651-3p|0	78.6078	5.76159e-07	0.999394	1
hsa-miR-525-3p|0	76.5663	5.73737e-07	0.999396	1
hsa-miR-617|0	-43.0401	5.71436e-07	0.999397	1
hsa-miR-211-3p|0	157.917	5.71243e-07	0.999397	1
hsa-miR-331-5p|0	-9.26234	5.69947e-07	0.999398	1
hsa-miR-520g-3p|0	25.2999	5.69509e-07	0.999398	1
hsa-miR-1202|0	8.83966	5.6501e-07	0.9994	1
hsa-miR-876-3p|0	5.72128	5.6021e-07	0.999403	1
hsa-miR-338-5p|0	-3.47985	5.59433e-07	0.999403	1
hsa-miR-548al|0	-172.137	5.59021e-07	0.999403	1
hsa-miR-98-3p|0	-87.0696	5.57592e-07	0.999404	1
hsa-miR-520b|0	-76.5189	5.51557e-07	0.999407	1
hsa-miR-450a-2-3p|0	241.075	5.48989e-07	0.999409	1
hsa-miR-802|0	6.7455	5.4871e-07	0.999409	1
hsa-miR-3918|0	-235.415	5.42499e-07	0.999412	1
hsa-miR-3614-5p|0	163.958	5.41133e-07	0.999413	1
hsa-miR-3180|0	826.224	5.34624e-07	0.999417	1
hsa-miR-887-3p|0	61.6497	5.29624e-07	0.999419	1
hsa-miR-34c-5p|0	-163.856	5.25484e-07	0.999422	1
hsa-miR-181b-2-3p|0	184.84	5.23818e-07	0.999423	1
hsa-miR-4536-3p|0	-41.019	5.22028e-07	0.999424	1
hsa-miR-661|0	-320.377	5.21235e-07	0.999424	1
hsa-miR-1910-5p|0	90.1495	5.20461e-07	0.999424	1
hsa-miR-320b|0	-101.012	5.19759e-07	0.999425	1
hsa-miR-4787-3p|0	163.23	5.15954e-07	0.999427	1
hsa-miR-3613-3p|0	-62.7613	5.12222e-07	0.999429	1
hsa-miR-154-5p|0	-316.424	5.09436e-07	0.999431	1
hsa-miR-1289|0	-36.1626	5.06253e-07	0.999432	1
hsa-miR-5001-5p|0	50.2812	5.05776e-07	0.999433	1
hsa-miR-1185-2-3p|0	509.799	5.01752e-07	0.999435	1
hsa-miR-1269a|0	-16.297	5.01672e-07	0.999435	1
hsa-miR-4524a-5p|0	-19.8274	4.97417e-07	0.999437	1
hsa-miR-142-5p|0	-2.3237	4.97306e-07	0.999437	1
hsa-miR-506-5p|0	54.7627	4.94701e-07	0.999439	1
hsa-miR-654-5p|0	-13.1867	4.93194e-07	0.99944	1
hsa-miR-620|0	33.6137	4.92574e-07	0.99944	1
hsa-miR-590-3p|0	-58.6479	4.82373e-07	0.999446	1
hsa-miR-548h-5p|0	-69.5825	4.73011e-07	0.999451	1
hsa-miR-339-3p|0	-233.916	4.71366e-07	0.999452	1
hsa-miR-548b-3p|0	-26.3294	4.7068e-07	0.999453	1
hsa-miR-3065-3p|0	198.392	4.69616e-07	0.999453	1
hsa-miR-3934-5p|0	-74.5024	4.67382e-07	0.999455	1
hsa-miR-548ai+hsa-miR-570-5p|0	41.48	4.65871e-07	0.999455	1
hsa-miR-1270|0	-337.327	4.58281e-07	0.99946	1
hsa-miR-1908-5p|0	332.713	4.55853e-07	0.999461	1
hsa-miR-184|0	-2.33325	4.5349e-07	0.999463	1
hsa-miR-638|0	-9.81273	4.51881e-07	0.999464	1
hsa-miR-1224-3p|0	-1.91431	4.48049e-07	0.999466	1
LIG_NEG_A	-104.301	4.40441e-07	0.99947	1
hsa-miR-3614-3p|0	2.02147	4.30694e-07	0.999476	1
hsa-miR-363-5p|0	-2.49179	4.26015e-07	0.999479	1
hsa-miR-770-5p|0	293.347	4.24204e-07	0.99948	1
hsa-miR-1193|0	-17.3349	4.21911e-07	0.999482	1
hsa-miR-1254|0	-42.1597	4.14705e-07	0.999486	1
hsa-miR-450b-5p|0	-90.2379	4.14052e-07	0.999487	1
hsa-miR-1269b|0	130.749	4.13683e-07	0.999487	1
hsa-miR-369-3p|0	-20.181	4.10675e-07	0.999489	1
hsa-miR-571|0	110.716	4.10509e-07	0.999489	1
hsa-miR-134-3p|0	162.653	4.0218e-07	0.999494	1
hsa-miR-433-3p|0	-11.9729	3.88125e-07	0.999503	1
hsa-miR-1306-3p|0	35.4056	3.88042e-07	0.999503	1
hsa-miR-376a-2-5p|0	35.7357	3.84821e-07	0.999505	1
hsa-miR-199a-3p+hsa-miR-199b-3p|0	-21.6356	3.83864e-07	0.999506	1
hsa-miR-6720-3p|0	-112.78	3.83839e-07	0.999506	1
hsa-miR-631|0	-27.3362	3.826e-07	0.999506	1
hsa-miR-151b|0	90.905	3.82127e-07	0.999507	1
hsa-miR-146b-3p|0	87.2972	3.81059e-07	0.999507	1
hsa-miR-1976|0	135.68	3.73896e-07	0.999512	1
hsa-miR-5010-5p|0	55.1546	3.68515e-07	0.999516	1
hsa-miR-3180-3p|0	3.64099	3.6602e-07	0.999517	1
hsa-miR-3192-5p|0	-16.6551	3.65496e-07	0.999518	1
hsa-miR-513c-3p|0	213.449	3.65107e-07	0.999518	1
hsa-miR-129-2-3p|0	-87.3051	3.60976e-07	0.999521	1
hsa-miR-1299|0	347.637	3.54936e-07	0.999525	1
hsa-miR-198|0	-14.2918	3.5444e-07	0.999525	1
hsa-miR-1262|0	74.9529	3.50786e-07	0.999527	1
hsa-miR-614|0	116.931	3.50616e-07	0.999528	1
hsa-miR-302e|0	182.6	3.4738e-07	0.99953	1
hsa-miR-517c-3p+hsa-miR-519a-3p|0	-182.38	3.44353e-07	0.999532	1
hsa-miR-488-3p|0	16.0951	3.43204e-07	0.999533	1
hsa-miR-553|0	-6.28338	3.40932e-07	0.999534	1
hsa-miR-432-5p|0	-47.4709	3.4036e-07	0.999535	1
hsa-miR-494-5p|0	-87.8272	3.3664e-07	0.999537	1
hsa-miR-513b-5p|0	16.5748	3.3595e-07	0.999538	1
hsa-miR-548v|0	-256.024	3.34457e-07	0.999539	1
hsa-miR-6503-5p|0	-107.56	3.34029e-07	0.999539	1
hsa-miR-1236-3p|0	218.881	3.30624e-07	0.999541	1
hsa-miR-744-5p|0	-83.1818	3.25459e-07	0.999545	1
hsa-miR-298|0	-202.859	3.24537e-07	0.999545	1
LIG_NEG_C	110.252	3.23193e-07	0.999546	1
hsa-miR-326|0	48.6687	3.17918e-07	0.99955	1
hsa-miR-539-3p|0	78.5653	3.17275e-07	0.999551	1
hsa-miR-604|0	-205.382	3.16874e-07	0.999551	1
hsa-miR-1203|0	-56.9864	3.12861e-07	0.999554	1
hsa-miR-300|0	76.0984	3.12562e-07	0.999554	1
hsa-miR-3196|0	82.3493	3.10862e-07	0.999555	1
hsa-miR-548e-5p|0	-16.6768	3.02273e-07	0.999561	1
hsa-miR-203a-5p|0	170.228	3.0117e-07	0.999562	1
hsa-miR-765|0	13.758	2.94384e-07	0.999567	1
hsa-miR-136-5p|0	-232.813	2.91018e-07	0.99957	1
hsa-miR-296-3p|0	106.318	2.86245e-07	0.999573	1
hsa-miR-376b-3p|0	-172.51	2.8053e-07	0.999577	1
hsa-miR-487b-3p|0	-70.0446	2.77163e-07	0.99958	1
hsa-miR-769-3p|0	110.894	2.75505e-07	0.999581	1
hsa-miR-2113|0	-80.1945	2.7513e-07	0.999581	1
hsa-miR-1291|0	-13.6711	2.73076e-07	0.999583	1
hsa-miR-181a-2-3p|0	-22.9751	2.67592e-07	0.999587	1
hsa-miR-1271-3p|0	-75.0054	2.62496e-07	0.999591	1
hsa-miR-648|0	62.8312	2.57782e-07	0.999595	1
hsa-miR-512-3p|0	-19.7139	2.56784e-07	0.999596	1
hsa-miR-513c-5p|0	-31.4014	2.55542e-07	0.999597	1
hsa-miR-543|0	16.8374	2.52864e-07	0.999599	1
hsa-miR-188-3p|0	126.769	2.4208e-07	0.999607	1
hsa-miR-297|0	-8.00939	2.3961e-07	0.999609	1
hsa-miR-3140-5p|0	-97.1405	2.38829e-07	0.99961	1
hsa-miR-23c|0	12.4763	2.38161e-07	0.999611	1
hsa-miR-554|0	43.3394	2.33899e-07	0.999614	1
hsa-miR-323b-5p|0	-10.2966	2.28811e-07	0.999618	1
hsa-miR-124-3p|0	-21.1983	2.23647e-07	0.999623	1
hsa-miR-449a|0	2.29042	2.22248e-07	0.999624	1
hsa-miR-378f|0	-75.4018	2.14707e-07	0.99963	1
hsa-miR-641|0	-60.8088	2.09741e-07	0.999635	1
hsa-miR-6511a-5p|0	-2.17224	2.08156e-07	0.999636	1
hsa-miR-204-5p|0	5.23582	2.06081e-07	0.999638	1
hsa-miR-1285-3p|0	-10.8742	2.04957e-07	0.999639	1
hsa-miR-652-5p|0	149.76	2.04796e-07	0.999639	1
hsa-miR-383-5p|0	-18.834	2.03127e-07	0.99964	1
hsa-miR-133b|0	32.919	1.96373e-07	0.999646	1
hsa-miR-211-5p|0	645.992	1.95781e-07	0.999647	1
hsa-miR-564|0	-47.4846	1.95488e-07	0.999647	1
hsa-miR-499a-5p|0	-300.551	1.86188e-07	0.999656	1
hsa-miR-2278|0	-20.5925	1.85974e-07	0.999656	1
hsa-miR-380-3p|0	-123.477	1.83973e-07	0.999658	1
hsa-miR-4425|0	-36.4988	1.82918e-07	0.999659	1
hsa-miR-519b-3p|0	-94.3078	1.812e-07	0.99966	1
hsa-miR-145-5p|0	-140.655	1.79307e-07	0.999662	1
hsa-miR-3065-5p|0	60.1113	1.75197e-07	0.999666	1
hsa-miR-664b-5p|0	6.14873	1.7321e-07	0.999668	1
hsa-miR-377-3p|0	-323.472	1.6863e-07	0.999672	1
hsa-miR-1228-3p|0	-48.9712	1.67614e-07	0.999673	1
hsa-miR-128-2-5p|0	85.3208	1.65579e-07	0.999675	1
hsa-miR-892a|0	16.3773	1.5994e-07	0.999681	1
hsa-miR-628-5p|0	-104.868	1.5538e-07	0.999685	1
hsa-miR-933|0	-224.356	1.51468e-07	0.999689	1
hsa-miR-1245b-5p|0	36.6249	1.44964e-07	0.999696	1
hsa-miR-504-5p|0	-57.0943	1.40887e-07	0.999701	1
hsa-miR-523-3p|0	18.4311	1.35962e-07	0.999706	1
hsa-miR-153-3p|0	-138.637	1.35228e-07	0.999707	1
hsa-miR-572|0	-40.5943	1.32286e-07	0.99971	1
hsa-miR-323a-5p|0	-144.852	1.30266e-07	0.999712	1
hsa-miR-1233-3p|0	-89.773	1.23053e-07	0.99972	1
hsa-miR-766-5p|0	-60.0454	1.13864e-07	0.999731	1
hsa-miR-485-5p|0	-88.1571	1.08647e-07	0.999737	1
hsa-miR-509-3-5p|0	118.115	1.07244e-07	0.999739	1
hsa-miR-3127-5p|0	291.138	1.04749e-07	0.999742	1
hsa-miR-517b-3p|0	-45.1943	1.00163e-07	0.999747	1
hsa-miR-34b-3p|0	65.687	9.93343e-08	0.999749	1
hsa-miR-4521|0	33.421	9.11205e-08	0.999759	1
hsa-miR-3130-3p|0	0.414879	9.07121e-08	0.99976	1
hsa-miR-924|0	86.5289	8.89625e-08	0.999762	1
hsa-miR-548l|0	-304.078	8.20669e-08	0.999771	1
hsa-miR-1264|0	-32.7444	8.15805e-08	0.999772	1
hsa-miR-516a-5p|0	20.51	7.84312e-08	0.999777	1
hsa-miR-522-3p|0	-44.187	7.5318e-08	0.999781	1
hsa-miR-509-3p|0	-12.8855	7.44253e-08	0.999782	1
hsa-miR-520a-3p|0	-169.689	7.1851e-08	0.999786	1
hsa-miR-3605-5p|0	-252.735	6.55684e-08	0.999796	1
hsa-miR-330-3p|0	-9.71576	6.52758e-08	0.999796	1
hsa-miR-1298-5p|0	64.3005	5.96926e-08	0.999805	1
hsa-miR-1296-3p|0	63.5523	5.35745e-08	0.999815	1
hsa-miR-548c-5p+hsa-miR-548o-5p+hsa-miR-548am-5p|0	124.451	4.81446e-08	0.999825	1
hsa-miR-223-3p|0	-57.9078	4.79954e-08	0.999825	1
hsa-miR-1200|0	4.56163	4.73701e-08	0.999826	1
hsa-miR-4458|0	150.563	4.64427e-08	0.999828	1
hsa-miR-3150b-3p|0	-60.7952	4.17676e-08	0.999837	1
hsa-miR-934|0	-5.87058	4.11587e-08	0.999838	1
hsa-miR-4707-3p|0	-65.2929	3.70374e-08	0.999846	1
hsa-miR-3605-3p|0	192.172	3.66281e-08	0.999847	1
hsa-miR-526b-5p|0	19.3377	3.3375e-08	0.999854	1
hsa-miR-487a-3p|0	77.1746	2.43037e-08	0.999876	1
hsa-miR-1185-1-3p|0	-14.9256	2.41228e-08	0.999876	1
hsa-miR-490-5p|0	42.5473	2.38254e-08	0.999877	1
hsa-miR-760|0	-281.694	1.6714e-08	0.999897	1
hsa-miR-548a-3p|0	-26.9532	1.47156e-08	0.999903	1
hsa-miR-182-3p|0	-94.6074	7.69933e-09	0.99993	1
hsa-miR-758-5p|0	-39.4914	1.65414e-09	0.999968	1
hsa-miR-382-5p|0	163.697	2.94676e-10	0.999986	1
hsa-miR-21-5p|0	0.0090904	0	1	1
hsa-miR-133a-5p|0	189.405	0	1	1
hsa-miR-134-5p+hsa-miR-6728-5p|0	-12.8915	0	1	1
hsa-miR-138-5p|0	-251.756	0	1	1
hsa-miR-187-3p|0	-44.7837	0	1	1
hsa-miR-196a-3p|0	-65.1813	0	1	1
hsa-miR-208a-3p|0	-9.42917	0	1	1
hsa-miR-208b-5p|0	-30.7329	0	1	1
hsa-miR-212-3p|0	-83.2008	0	1	1
hsa-miR-214-3p|0	59.2666	0	1	1
hsa-miR-217|0	69.125	0	1	1
hsa-miR-219b-3p|0	-121.704	0	1	1
hsa-miR-222-3p|0	-0.0187845	0	1	1
hsa-miR-320d|0	3.0477	0	1	1
hsa-miR-325|0	-4.80089	0	1	1
hsa-miR-328-3p|0	45.5455	0	1	1
hsa-miR-329-3p|0	-62.5951	0	1	1
hsa-miR-330-5p|0	55.3458	0	1	1
hsa-miR-365b-5p|0	-219.536	0	1	1
hsa-miR-369-5p|0	-297.275	0	1	1
hsa-miR-374a-3p|0	1.27209	0	1	1
hsa-miR-374c-5p|0	-62.7831	0	1	1
hsa-miR-376c-5p|0	-85.6877	0	1	1
hsa-miR-378c|0	-1.85067	0	1	1
hsa-miR-381-3p|0	57.5052	0	1	1
hsa-miR-409-5p|0	-24.0857	0	1	1
hsa-miR-412-3p|0	40.6727	0	1	1
hsa-miR-449b-5p|0	18.0059	0	1	1
hsa-miR-485-3p|0	-49.2869	0	1	1
hsa-miR-486-3p|0	91.685	0	1	1
hsa-miR-492|0	-62.3992	0	1	1
hsa-miR-493-3p|0	-17.5937	0	1	1
hsa-miR-495-3p|0	-32.7646	0	1	1
hsa-miR-495-5p|0	-22.1465	0	1	1
hsa-miR-497-5p|0	-160.264	0	1	1
hsa-miR-504-3p|0	-96.3176	0	1	1
hsa-miR-507|0	-14.0698	0	1	1
hsa-miR-508-3p|0	12.7106	0	1	1
hsa-miR-510-3p|0	-204.507	0	1	1
hsa-miR-510-5p|0	-23.7842	0	1	1
hsa-miR-511-5p|0	34.503	0	1	1
hsa-miR-514a-3p|0	53.6051	0	1	1
hsa-miR-514a-5p|0	-12.9616	0	1	1
hsa-miR-514b-3p|0	-42.8597	0	1	1
hsa-miR-516a-3p+hsa-miR-516b-3p|0	-0.824819	0	1	1
hsa-miR-517a-3p|0	26.7382	0	1	1
hsa-miR-518e-3p|0	4.75459	0	1	1
hsa-miR-518f-3p|0	117.49	0	1	1
hsa-miR-519b-5p+hsa-miR-519c-5p+hsa-miR-523-5p+hsa-miR-518e-5p+hsa-miR-522-5p+hsa-miR-519a-5p|0	429.662	0	1	1
hsa-miR-519d-3p|0	-51.2751	0	1	1
hsa-miR-520d-3p|0	24.5909	0	1	1
hsa-miR-525-5p|0	-72.4743	0	1	1
hsa-miR-539-5p|0	-33.9897	0	1	1
hsa-miR-541-3p|0	20.5424	0	1	1
hsa-miR-545-3p|0	-17.1143	0	1	1
hsa-miR-548ak|0	16.8762	0	1	1
hsa-miR-548e-3p|0	9.83368	0	1	1
hsa-miR-548j-3p|0	-2.51135	0	1	1
hsa-miR-548j-5p|0	-106.825	0	1	1
hsa-miR-550a-5p|0	-32.0459	0	1	1
hsa-miR-551b-3p|0	-103.554	0	1	1
hsa-miR-561-3p|0	-34.8543	0	1	1
hsa-miR-562|0	-78.3143	0	1	1
hsa-miR-566|0	211.948	0	1	1
hsa-miR-573|0	4.50615	0	1	1
hsa-miR-576-3p|0	119.904	0	1	1
hsa-miR-584-3p|0	-27.5411	0	1	1
hsa-miR-592|0	-40.4662	0	1	1
hsa-miR-599|0	39.1596	0	1	1
hsa-miR-607|0	-12.5569	0	1	1
hsa-miR-608|0	-8.70315	0	1	1
hsa-miR-619-3p|0	-31.001	0	1	1
hsa-miR-624-3p|0	2.17203	0	1	1
hsa-miR-637|0	-25.8457	0	1	1
hsa-miR-640|0	75.1815	0	1	1
hsa-miR-643|0	-93.401	0	1	1
hsa-miR-655-3p|0	-76.5592	0	1	1
hsa-miR-671-3p|0	128.58	0	1	1
hsa-miR-708-5p|0	-98.9595	0	1	1
hsa-miR-758-3p+hsa-miR-411-3p|0	53.805	0	1	1
hsa-miR-767-3p|0	-41.3637	0	1	1
hsa-miR-874-5p|0	2.85676	0	1	1
hsa-miR-885-5p|0	40.8107	0	1	1
hsa-miR-891b|0	0.908947	0	1	1
hsa-miR-935|0	2.79408	0	1	1
hsa-miR-937-3p|0	-51.9579	0	1	1
hsa-miR-939-5p|0	129.085	0	1	1
hsa-miR-942-3p|0	-84.3484	0	1	1
hsa-miR-1178-3p|0	-22.0607	0	1	1
hsa-miR-1183|0	-14.1399	0	1	1
hsa-miR-1197|0	-100.221	0	1	1
hsa-miR-1205|0	-80.6445	0	1	1
hsa-miR-1224-5p|0	20.6639	0	1	1
hsa-miR-1226-3p|0	37.8196	0	1	1
hsa-miR-1245b-3p|0	-87.0638	0	1	1
hsa-miR-1249-5p|0	-57.7377	0	1	1
hsa-miR-1255b-5p|0	113.022	0	1	1
hsa-miR-1268b|0	-36.5253	0	1	1
hsa-miR-1271-5p|0	-113.958	0	1	1
hsa-miR-1272|0	-110.405	0	1	1
hsa-miR-1278|0	39.6027	0	1	1
hsa-miR-1286|0	-18.5632	0	1	1
hsa-miR-1287-3p|0	-78.013	0	1	1
hsa-miR-1288-3p|0	90.0508	0	1	1
hsa-miR-1293|0	2.44808	0	1	1
hsa-miR-1302|0	-89.0419	0	1	1
hsa-miR-1304-3p|0	8.02164	0	1	1
hsa-miR-1307-5p|0	-90.2129	0	1	1
hsa-miR-2110|0	119.615	0	1	1
hsa-miR-2682-5p|0	191.848	0	1	1
hsa-miR-3074-3p|0	11.6741	0	1	1
hsa-miR-3140-3p|0	18.6963	0	1	1
hsa-miR-3151-5p|0	9.6998	0	1	1
hsa-miR-3158-3p|0	162.948	0	1	1
hsa-miR-3164|0	-0.828291	0	1	1
hsa-miR-3168|0	-93.3768	0	1	1
hsa-miR-3202|0	-4.84901	0	1	1
hsa-miR-3613-5p|0	-3.566	0	1	1
hsa-miR-3615|0	4.29036	0	1	1
hsa-miR-3928-3p|0	62.9621	0	1	1
hsa-miR-4448|0	0.560662	0	1	1
hsa-miR-4792|0	-91.9671	0	1	1
hsa-miR-5001-3p|0	-0.623656	0	1	1
hsa-miR-6503-3p|0	-12.9393	0	1	1
hsa-miR-6511a-3p|0	29.4108	0	1	1
LIG_NEG_B	3.93942	0	1	1

[truncated: 7 more sheets: PAC+_c2vsDMEM+, PAC+_c2vsPAC+_c1, DMEM+vsDMEM, HPPA+_c1vsHPPA_c1, HPPA+_c2vsHPPA_c2, PAC+_c1vsPAC_c1, PAC+_c2vsPAC_c2]
