# Supplementary material for: Data on microRNA expression, predicted gene targets and pathway analysis in response to different concentrations of a cranberry proanthocyanidin-rich extract and its metabolite 3-(4-hydroxyphenyl)-propionic acid in intestinal Caco-2BBe1 cells
Source: Data Brief. 2024 Mar 6;54:110238. doi: 10.1016/j.dib.2024.110238 (PMC10951455; doi:10.1016/j.dib.2024.110238)
Supplement: Supplementary file 2 [file mmc2.zip]

Archive with 2 entries (2 files):
- Supplementary File 3_ pathDip (1).xlsx
- __MACOSX/._Supplementary File 3_ pathDip (1).xlsx
