# Supplementary material for: Data on microRNA expression, predicted gene targets and pathway analysis in response to different concentrations of a cranberry proanthocyanidin-rich extract and its metabolite 3-(4-hydroxyphenyl)-propionic acid in intestinal Caco-2BBe1 cells
Source: Data Brief. 2024 Mar 6;54:110238. doi: 10.1016/j.dib.2024.110238 (PMC10951455; doi:10.1016/j.dib.2024.110238)
Supplement: Supplementary file 3 [file mmc3.xlsx]

## Sheet: HPPA_C1vsDMEM
Generated at: 2023/03/29 15:46:00
mirDIP version: 5.2.8.1.
Database version: 5.2.3.1
Gene Symbol -
Micro RNA - hsa-miR-363-3p
hsa-miR-2116-5p
Minimum Score - Very High
Results (416)
Gene Symbol	Uniprot	Pseudogene	MicroRNA	Integrated Score	Number of Sources	Score Class	Sources
MAN2A1	Q16706		hsa-miR-363-3p	0.954514	18	Very High	BCmicrO|bitargeting_May_2021|CoMeTa|Cupid|DIANA|MBStar|MirAncesTar|mirbase|miRcode|miRDB_v6|MiRNATIP|MirSNPInTarget|miRTar2GO|MirTar2|mirzag|MultiMiTar|PACCMIT|TargetScan_v7_2
G3BP2	Q9UN86		hsa-miR-363-3p	0.942385	15	Very High	BCmicrO|CoMeTa|Cupid|DIANA|MBStar|MirAncesTar|miRcode|miRDB_v6|MiRNATIP|miRTar2GO|MirTar2|mirzag|MultiMiTar|PACCMIT|TargetScan_v7_2
MYO1B	O43795		hsa-miR-363-3p	0.935126	17	Very High	BCmicrO|CoMeTa|Cupid|DIANA|MBStar|MirAncesTar|mirbase|miRcode|miRDB_v6|MiRNATIP|MirSNPInTarget|miRTar2GO|MirTar2|mirzag|MultiMiTar|PACCMIT|TargetScan_v7_2
SLC12A5	Q9H2X9		hsa-miR-363-3p	0.934184	15	Very High	BCmicrO|bitargeting_May_2021|CoMeTa|Cupid|DIANA|MBStar|MirAncesTar|miRcode|miRDB_v6|MirTar2|mirzag|MultiMiTar|PACCMIT|RNA22|TargetScan_v7_2
LHFPL2	Q6ZUX7		hsa-miR-363-3p	0.932652	16	Very High	BCmicrO|bitargeting_May_2021|CoMeTa|Cupid|DIANA|MBStar|MirAncesTar|miRcode|miRDB_v6|MiRNATIP|miRTar2GO|MirTar2|mirzag|MultiMiTar|PACCMIT|TargetScan_v7_2
MAP2K4	P45985		hsa-miR-363-3p	0.929803	15	Very High	BCmicrO|CoMeTa|Cupid|DIANA|MBStar|MirAncesTar|miRcode|miRDB_v6|MiRNATIP|miRTar2GO|MirTar2|mirzag|MultiMiTar|PACCMIT|TargetScan_v7_2
RSBN1	Q5VWQ0		hsa-miR-363-3p	0.925931	18	Very High	BCmicrO|bitargeting_May_2021|CoMeTa|Cupid|DIANA|MBStar|MirAncesTar|miRcode|miRDB_v6|MiRNATIP|MirSNPInTarget|miRTar2GO|MirTar2|mirzag|MultiMiTar|PACCMIT|PITA_May_2021|TargetScan_v7_2
HIPK3	Q9H422		hsa-miR-363-3p	0.91954	17	Very High	BCmicrO|bitargeting_May_2021|CoMeTa|Cupid|DIANA|MBStar|MirAncesTar|mirbase|miRcode|miRDB_v6|MiRNATIP|miRTar2GO|MirTar2|mirzag|MultiMiTar|PACCMIT|TargetScan_v7_2
FNIP1	Q8TF40		hsa-miR-363-3p	0.917288	15	Very High	BCmicrO|bitargeting_May_2021|Cupid|DIANA|MBStar|MirAncesTar|miRcode|miRDB_v6|MiRNATIP|miRTar2GO|MirTar2|mirzag|MultiMiTar|PACCMIT|TargetScan_v7_2
RAB23	Q9ULC3		hsa-miR-363-3p	0.916099	16	Very High	BCmicrO|CoMeTa|Cupid|DIANA|MBStar|MirAncesTar|mirbase|miRcode|miRDB_v6|MiRNATIP|miRTar2GO|MirTar2|mirzag|MultiMiTar|PACCMIT|TargetScan_v7_2
MORC3	Q14149		hsa-miR-363-3p	0.914758	17	Very High	BCmicrO|CoMeTa|Cupid|DIANA|MBStar|MirAncesTar|miRcode|miRDB_v6|MiRNATIP|MirSNPInTarget|miRTar2GO|MirTar2|mirzag|MultiMiTar|PACCMIT|RNA22|TargetScan_v7_2
KLF4	O43474		hsa-miR-363-3p	0.914239	14	Very High	BCmicrO|CoMeTa|Cupid|DIANA|MirAncesTar|mirbase|miRcode|miRDB_v6|MirSNPInTarget|miRTar2GO|MirTar2|mirzag|PACCMIT|TargetScan_v7_2
RNF38	Q9H0F5		hsa-miR-363-3p	0.912342	15	Very High	BCmicrO|CoMeTa|Cupid|DIANA|MBStar|MirAncesTar|miRcode|miRDB_v6|MiRNATIP|miRTar2GO|MirTar2|mirzag|MultiMiTar|RNA22|TargetScan_v7_2
RBM47	A0AV96		hsa-miR-363-3p	0.911913	15	Very High	BCmicrO|CoMeTa|Cupid|DIANA|MBStar|MirAncesTar|miRcode|MiRNATIP|miRTar2GO|MirTar2|mirzag|MultiMiTar|PACCMIT|RNA22|TargetScan_v7_2
FMR1	Q06787		hsa-miR-363-3p	0.911843	17	Very High	BCmicrO|CoMeTa|Cupid|DIANA|MBStar|MirAncesTar|mirbase|miRcode|miRDB_v6|MiRNATIP|miRTar2GO|MirTar2|mirzag|MultiMiTar|PACCMIT|RNA22|TargetScan_v7_2
CD69	Q07108		hsa-miR-363-3p	0.909185	17	Very High	BCmicrO|bitargeting_May_2021|CoMeTa|Cupid|DIANA|MirAncesTar|mirbase|miRcode|miRDB_v6|MiRNATIP|miRTar2GO|MirTar2|mirzag|MultiMiTar|PACCMIT|RNA22|TargetScan_v7_2
TEAD1	P28347		hsa-miR-363-3p	0.909154	15	Very High	BCmicrO|CoMeTa|Cupid|DIANA|MBStar|MirAncesTar|miRcode|miRDB_v6|MiRNATIP|MirTar2|mirzag|MultiMiTar|PACCMIT|RNA22|TargetScan_v7_2
FBXW7	Q969H0		hsa-miR-363-3p	0.908107	14	Very High	BCmicrO|CoMeTa|Cupid|DIANA|MBStar|MirAncesTar|miRcode|miRDB_v6|MiRNATIP|MirTar2|mirzag|MultiMiTar|PACCMIT|TargetScan_v7_2
REV3L	O60673		hsa-miR-363-3p	0.906985	15	Very High	BCmicrO|CoMeTa|Cupid|DIANA|MBStar|MirAncesTar|miRcode|miRDB_v6|MiRNATIP|miRTar2GO|MirTar2|mirzag|PACCMIT|RNA22|TargetScan_v7_2
GRAMD2B	Q96HH9		hsa-miR-363-3p	0.906416	16	Very High	BCmicrO|CoMeTa|Cupid|DIANA|MBStar|MirAncesTar|mirbase|miRcode|miRDB_v6|MiRNATIP|miRTar2GO|MirTar2|mirzag|MultiMiTar|PACCMIT|TargetScan_v7_2
DCAF6	Q58WW2		hsa-miR-363-3p	0.905759	16	Very High	BCmicrO|CoMeTa|Cupid|DIANA|MBStar|MirAncesTar|mirbase|miRcode|miRDB_v6|MiRNATIP|miRTar2GO|MirTar2|mirzag|PACCMIT|RNA22|TargetScan_v7_2
DUSP10	Q9Y6W6		hsa-miR-363-3p	0.902023	16	Very High	BCmicrO|CoMeTa|Cupid|DIANA|MBStar|MirAncesTar|mirbase|miRcode|miRDB_v6|MiRNATIP|miRTar2GO|MirTar2|mirzag|MultiMiTar|PACCMIT|TargetScan_v7_2
UBE2W	Q96B02		hsa-miR-363-3p	0.901807	17	Very High	BCmicrO|bitargeting_May_2021|CoMeTa|Cupid|DIANA|MBStar|MirAncesTar|miRcode|miRDB_v6|MiRNATIP|miRTar2GO|MirTar2|mirzag|MultiMiTar|PACCMIT|RNA22|TargetScan_v7_2
KLHL14	Q9P2G3		hsa-miR-363-3p	0.897277	14	Very High	BCmicrO|Cupid|DIANA|MBStar|MirAncesTar|miRcode|miRDB_v6|MiRNATIP|miRTar2GO|MirTar2|mirzag|PACCMIT|RNA22|TargetScan_v7_2
KAT2B	Q92831		hsa-miR-363-3p	0.896913	17	Very High	BCmicrO|bitargeting_May_2021|CoMeTa|Cupid|DIANA|MBStar|MirAncesTar|mirbase|miRcode|miRDB_v6|MiRNATIP|MirSNPInTarget|miRTar2GO|MirTar2|mirzag|RNA22|TargetScan_v7_2
PIKFYVE	Q9Y2I7		hsa-miR-363-3p	0.896726	17	Very High	BCmicrO|bitargeting_May_2021|CoMeTa|Cupid|DIANA|MBStar|MirAncesTar|miRcode|miRDB_v6|MiRNATIP|miRTar2GO|MirTar2|mirzag|MultiMiTar|PACCMIT|RNA22|TargetScan_v7_2
BTG2	P78543		hsa-miR-363-3p	0.896156	13	Very High	BCmicrO|CoMeTa|Cupid|DIANA|MirAncesTar|miRcode|miRDB_v6|MiRNATIP|miRTar2GO|mirzag|MultiMiTar|PACCMIT|TargetScan_v7_2
ITGAV	P06756		hsa-miR-363-3p	0.895919	16	Very High	BCmicrO|CoMeTa|Cupid|DIANA|MBStar|MirAncesTar|miRcode|miRDB_v6|MiRNATIP|miRTar2GO|MirTar2|mirzag|MultiMiTar|PACCMIT|RNA22|TargetScan_v7_2
CIC	Q96RK0		hsa-miR-363-3p	0.8955	15	Very High	BCmicrO|CoMeTa|Cupid|DIANA|MBStar|MirAncesTar|mirbase|miRcode|miRDB_v6|MiRNATIP|miRTar2GO|MirTar2|mirzag|PACCMIT|TargetScan_v7_2
UGP2	Q16851		hsa-miR-363-3p	0.895403	14	Very High	BCmicrO|CoMeTa|Cupid|MBStar|MirAncesTar|mirbase|miRcode|miRDB_v6|MiRNATIP|miRTar2GO|MirTar2|mirzag|PACCMIT|TargetScan_v7_2
RNF141	Q8WVD5		hsa-miR-363-3p	0.894443	17	Very High	BCmicrO|bitargeting_May_2021|CoMeTa|Cupid|DIANA|MBStar|MirAncesTar|miRcode|miRDB_v6|MiRNATIP|miRTar2GO|MirTar2|mirzag|MultiMiTar|PACCMIT|RNA22|TargetScan_v7_2
ANKIB1	Q9P2G1		hsa-miR-363-3p	0.893347	16	Very High	BCmicrO|bitargeting_May_2021|Cupid|DIANA|MBStar|MirAncesTar|miRcode|miRDB_v6|MiRNATIP|miRTar2GO|MirTar2|mirzag|MultiMiTar|PACCMIT|RNA22|TargetScan_v7_2
ERGIC2	Q96RQ1		hsa-miR-363-3p	0.893039	15	Very High	BCmicrO|bitargeting_May_2021|CoMeTa|Cupid|DIANA|MirAncesTar|miRcode|miRDB_v6|MiRNATIP|miRTar2GO|MirTar2|mirzag|PACCMIT|RNA22|TargetScan_v7_2
DNAJB9	Q9UBS3		hsa-miR-363-3p	0.892988	13	Very High	BCmicrO|CoMeTa|Cupid|DIANA|MirAncesTar|miRcode|miRDB_v6|MiRNATIP|miRTar2GO|MirTar2|mirzag|PACCMIT|TargetScan_v7_2
ARMC1	Q9NVT9		hsa-miR-363-3p	0.892523	14	Very High	BCmicrO|CoMeTa|Cupid|DIANA|MBStar|MirAncesTar|miRcode|miRDB_v6|MiRNATIP|miRTar2GO|mirzag|MultiMiTar|PACCMIT|TargetScan_v7_2
EFR3A	Q14156		hsa-miR-363-3p	0.891588	14	Very High	BCmicrO|bitargeting_May_2021|CoMeTa|DIANA|MirAncesTar|miRcode|miRDB_v6|MiRNATIP|miRTar2GO|MirTar2|mirzag|MultiMiTar|PACCMIT|TargetScan_v7_2
ITPRID2	P28290		hsa-miR-363-3p	0.891037	16	Very High	BCmicrO|bitargeting_May_2021|CoMeTa|Cupid|DIANA|MBStar|MirAncesTar|mirbase|miRcode|miRDB_v6|MiRNATIP|miRTar2GO|MirTar2|mirzag|PACCMIT|TargetScan_v7_2
TGIF1	Q15583		hsa-miR-363-3p	0.89061	15	Very High	BCmicrO|bitargeting_May_2021|CoMeTa|DIANA|MBStar|MirAncesTar|mirbase|miRcode|miRDB_v6|MiRNATIP|miRTar2GO|MirTar2|mirzag|PACCMIT|TargetScan_v7_2
NFIB	O00712		hsa-miR-363-3p	0.889459	16	Very High	BCmicrO|bitargeting_May_2021|CoMeTa|Cupid|DIANA|MBStar|MirAncesTar|miRcode|MiRNATIP|miRTar2GO|MirTar2|mirzag|MultiMiTar|PACCMIT|RNA22|TargetScan_v7_2
FNDC3B	Q53EP0		hsa-miR-363-3p	0.888229	14	Very High	BCmicrO|bitargeting_May_2021|CoMeTa|Cupid|DIANA|MBStar|MirAncesTar|miRcode|miRDB_v6|MiRNATIP|miRTar2GO|mirzag|PACCMIT|TargetScan_v7_2
SLC17A6	Q9P2U8		hsa-miR-363-3p	0.886859	14	Very High	BCmicrO|bitargeting_May_2021|CoMeTa|DIANA|MBStar|MirAncesTar|miRcode|miRDB_v6|MiRNATIP|MirTar2|mirzag|MultiMiTar|PACCMIT|TargetScan_v7_2
BCAT2	O15382		hsa-miR-363-3p	0.886806	17	Very High	BCmicrO|CoMeTa|Cupid|DIANA|MirAncesTar|mirbase|miRcode|miRDB_v6|mirmap_May_2021|MiRNATIP|MirSNPInTarget|miRTar2GO|MirTar2|mirzag|MultiMiTar|PACCMIT|TargetScan_v7_2
ZEB2	O60315		hsa-miR-363-3p	0.886599	16	Very High	BCmicrO|bitargeting_May_2021|CoMeTa|Cupid|DIANA|MBStar|MirAncesTar|miRcode|miRDB_v6|MiRNATIP|MirSNPInTarget|miRTar2GO|MirTar2|mirzag|PACCMIT|TargetScan_v7_2
NOVA1	P51513		hsa-miR-363-3p	0.886481	15	Very High	BCmicrO|bitargeting_May_2021|CoMeTa|Cupid|DIANA|MBStar|MirAncesTar|mirbase|miRcode|MiRNATIP|MirTar2|mirzag|MultiMiTar|PACCMIT|TargetScan_v7_2
PCOLCE2	Q9UKZ9		hsa-miR-363-3p	0.886413	15	Very High	BCmicrO|CoMeTa|Cupid|DIANA|MirAncesTar|mirbase|miRcode|miRDB_v6|MiRNATIP|MirSNPInTarget|miRTar2GO|MirTar2|mirzag|PACCMIT|TargetScan_v7_2
TOB1	P50616		hsa-miR-363-3p	0.886064	14	Very High	BCmicrO|CoMeTa|Cupid|DIANA|MBStar|MirAncesTar|mirbase|miRcode|miRDB_v6|MiRNATIP|miRTar2GO|MirTar2|mirzag|TargetScan_v7_2
RIC1	Q4ADV7		hsa-miR-363-3p	0.885955	14	Very High	BCmicrO|bitargeting_May_2021|Cupid|DIANA|MBStar|MirAncesTar|miRcode|miRDB_v6|MiRNATIP|miRTar2GO|MirTar2|mirzag|PACCMIT|TargetScan_v7_2
ZFC3H1	O60293		hsa-miR-363-3p	0.885863	15	Very High	BCmicrO|CoMeTa|Cupid|DIANA|MBStar|MirAncesTar|miRcode|miRDB_v6|MiRNATIP|miRTar2GO|MirTar2|mirzag|PACCMIT|RNA22|TargetScan_v7_2
SOX4	Q06945		hsa-miR-363-3p	0.885757	14	Very High	BCmicrO|CoMeTa|Cupid|DIANA|MBStar|MirAncesTar|miRcode|miRDB_v6|MiRNATIP|miRTar2GO|MirTar2|mirzag|PACCMIT|TargetScan_v7_2
BCL11B	Q9C0K0		hsa-miR-363-3p	0.885389	16	Very High	BCmicrO|CoMeTa|Cupid|DIANA|MBStar|MirAncesTar|miRcode|miRDB_v6|MiRNATIP|miRTar2GO|MirTar2|mirzag|MultiMiTar|PACCMIT|RNA22|TargetScan_v7_2
GPR180	Q86V85		hsa-miR-363-3p	0.884772	14	Very High	BCmicrO|bitargeting_May_2021|Cupid|DIANA|MBStar|MirAncesTar|miRcode|miRDB_v6|MiRNATIP|miRTar2GO|MirTar2|mirzag|PACCMIT|TargetScan_v7_2
MIA3	Q5JRA6		hsa-miR-363-3p	0.883185	14	Very High	BCmicrO|CoMeTa|Cupid|DIANA|MBStar|MirAncesTar|mirbase|miRcode|miRDB_v6|MiRNATIP|miRTar2GO|MirTar2|mirzag|TargetScan_v7_2
TENT4A	Q5XG87		hsa-miR-363-3p	0.882965	14	Very High	BCmicrO|CoMeTa|Cupid|DIANA|MBStar|MirAncesTar|miRcode|miRDB_v6|MiRNATIP|miRTar2GO|MirTar2|mirzag|PACCMIT|TargetScan_v7_2
RAP1B	P61224		hsa-miR-363-3p	0.882468	17	Very High	BCmicrO|bitargeting_May_2021|CoMeTa|Cupid|DIANA|MBStar|MirAncesTar|miRcode|miRDB_v6|MiRNATIP|MirTar2|mirzag|MultiMiTar|PACCMIT|PITA_May_2021|RNA22|TargetScan_v7_2
DUSP5	Q16690		hsa-miR-363-3p	0.881681	13	Very High	BCmicrO|CoMeTa|Cupid|DIANA|MirAncesTar|mirbase|miRcode|miRDB_v6|MiRNATIP|miRTar2GO|MirTar2|mirzag|TargetScan_v7_2
WASL	O00401		hsa-miR-363-3p	0.881425	14	Very High	BCmicrO|CoMeTa|Cupid|DIANA|MBStar|MirAncesTar|miRcode|miRDB_v6|MiRNATIP|miRTar2GO|mirzag|MultiMiTar|PACCMIT|TargetScan_v7_2
TULP4	Q9NRJ4		hsa-miR-363-3p	0.881069	15	Very High	BCmicrO|CoMeTa|Cupid|DIANA|MBStar|MirAncesTar|miRcode|miRDB_v6|MiRNATIP|miRTar2GO|MirTar2|mirzag|MultiMiTar|PACCMIT|TargetScan_v7_2
BCL2L11	O43521		hsa-miR-363-3p	0.880942	15	Very High	BCmicrO|CoMeTa|Cupid|DIANA|MBStar|MirAncesTar|mirbase|miRcode|miRDB_v6|MiRNATIP|miRTar2GO|mirzag|MultiMiTar|PACCMIT|TargetScan_v7_2
ADAM10	O14672		hsa-miR-363-3p	0.880306	14	Very High	BCmicrO|bitargeting_May_2021|CoMeTa|Cupid|DIANA|MirAncesTar|miRcode|miRDB_v6|MiRNATIP|miRTar2GO|mirzag|PACCMIT|RNA22|TargetScan_v7_2
PIK3R3	Q92569		hsa-miR-363-3p	0.879495	16	Very High	BCmicrO|CoMeTa|Cupid|DIANA|MBStar|MirAncesTar|miRcode|miRDB_v6|MiRNATIP|MirSNPInTarget|miRTar2GO|mirzag|MultiMiTar|PACCMIT|PITA_May_2021|TargetScan_v7_2
BSDC1	Q9NW68		hsa-miR-363-3p	0.87939	14	Very High	BCmicrO|CoMeTa|Cupid|DIANA|MBStar|MirAncesTar|miRcode|miRDB_v6|MiRNATIP|miRTar2GO|MirTar2|mirzag|PACCMIT|TargetScan_v7_2
GFPT2	O94808		hsa-miR-363-3p	0.879047	16	Very High	BCmicrO|CoMeTa|Cupid|DIANA|MBStar|MirAncesTar|mirbase|miRcode|miRDB_v6|MiRNATIP|miRTar2GO|MirTar2|mirzag|MultiMiTar|PACCMIT|TargetScan_v7_2
CLDN11	O75508		hsa-miR-363-3p	0.878998	14	Very High	BCmicrO|CoMeTa|Cupid|DIANA|MirAncesTar|mirbase|miRcode|miRDB_v6|miRTar2GO|MirTar2|mirzag|MultiMiTar|PACCMIT|TargetScan_v7_2
PHLPP2	Q6ZVD8		hsa-miR-363-3p	0.878082	18	Very High	BCmicrO|bitargeting_May_2021|CoMeTa|Cupid|DIANA|MBStar|MirAncesTar|miRcode|miRDB_v6|MiRNATIP|MirSNPInTarget|miRTar2GO|MirTar2|mirzag|MultiMiTar|PACCMIT|RNA22|TargetScan_v7_2
GOLGA4	Q13439		hsa-miR-363-3p	0.877171	13	Very High	BCmicrO|CoMeTa|Cupid|DIANA|MirAncesTar|miRcode|miRDB_v6|MiRNATIP|miRTar2GO|MirTar2|mirzag|PACCMIT|TargetScan_v7_2
FXR1	P51114		hsa-miR-363-3p	0.876916	15	Very High	BCmicrO|CoMeTa|DIANA|MBStar|MirAncesTar|mirbase|miRcode|miRDB_v6|MiRNATIP|miRTar2GO|MirTar2|mirzag|PACCMIT|RNA22|TargetScan_v7_2
CDC27	P30260		hsa-miR-363-3p	0.875777	15	Very High	BCmicrO|bitargeting_May_2021|CoMeTa|Cupid|DIANA|MBStar|MirAncesTar|mirbase|miRcode|MiRNATIP|miRTar2GO|MirTar2|mirzag|MultiMiTar|TargetScan_v7_2
ACOX1	Q15067		hsa-miR-363-3p	0.875544	16	Very High	BCmicrO|bitargeting_May_2021|CoMeTa|Cupid|DIANA|MBStar|MirAncesTar|mirbase|miRcode|miRDB_v6|MiRNATIP|miRTar2GO|MirTar2|mirzag|MultiMiTar|TargetScan_v7_2
KIAA1109	Q2LD37		hsa-miR-363-3p	0.874173	14	Very High	BCmicrO|CoMeTa|Cupid|DIANA|MirAncesTar|mirbase|miRcode|MiRNATIP|miRTar2GO|MirTar2|mirzag|PACCMIT|RNA22|TargetScan_v7_2
C21orf91	Q9NYK6		hsa-miR-363-3p	0.874157	16	Very High	BCmicrO|CoMeTa|Cupid|DIANA|MBStar|MirAncesTar|miRcode|miRDB_v6|MiRNATIP|MirSNPInTarget|miRTar2GO|MirTar2|mirzag|MultiMiTar|PACCMIT|TargetScan_v7_2
BAZ2B	Q9UIF8		hsa-miR-363-3p	0.873681	15	Very High	BCmicrO|CoMeTa|Cupid|DIANA|MBStar|MirAncesTar|mirbase|miRcode|miRDB_v6|MiRNATIP|miRTar2GO|MirTar2|MultiMiTar|PACCMIT|TargetScan_v7_2
TMF1	P82094		hsa-miR-363-3p	0.872217	14	Very High	BCmicrO|CoMeTa|DIANA|MBStar|MirAncesTar|mirbase|miRcode|miRDB_v6|MiRNATIP|miRTar2GO|MirTar2|mirzag|MultiMiTar|TargetScan_v7_2
ROBO2	Q9HCK4		hsa-miR-363-3p	0.871678	16	Very High	BCmicrO|CoMeTa|Cupid|DIANA|MBStar|MirAncesTar|miRcode|miRDB_v6|MiRNATIP|miRTar2GO|MirTar2|mirzag|MultiMiTar|PACCMIT|RNA22|TargetScan_v7_2
RGS17	Q9UGC6		hsa-miR-363-3p	0.870935	14	Very High	BCmicrO|CoMeTa|Cupid|DIANA|MirAncesTar|mirbase|miRcode|miRDB_v6|MiRNATIP|miRTar2GO|MirTar2|mirzag|RNA22|TargetScan_v7_2
ATRX	P46100		hsa-miR-363-3p	0.870529	15	Very High	BCmicrO|CoMeTa|Cupid|DIANA|MBStar|MirAncesTar|miRcode|miRDB_v6|MiRNATIP|miRTar2GO|MirTar2|mirzag|MultiMiTar|PACCMIT|TargetScan_v7_2
PDZD2	O15018		hsa-miR-363-3p	0.870517	14	Very High	BCmicrO|bitargeting_May_2021|CoMeTa|DIANA|MBStar|MirAncesTar|miRcode|miRDB_v6|MiRNATIP|MirTar2|mirzag|MultiMiTar|PACCMIT|TargetScan_v7_2
MYCBP2	O75592		hsa-miR-363-3p	0.870425	15	Very High	BCmicrO|CoMeTa|Cupid|DIANA|MBStar|MirAncesTar|miRcode|miRDB_v6|MiRNATIP|MirTar2|mirzag|MultiMiTar|PACCMIT|RNA22|TargetScan_v7_2
RAD21	O60216		hsa-miR-363-3p	0.870146	14	Very High	BCmicrO|bitargeting_May_2021|CoMeTa|DIANA|MBStar|MirAncesTar|miRcode|miRDB_v6|MiRNATIP|miRTar2GO|MirTar2|mirzag|PACCMIT|TargetScan_v7_2
SLC25A32	Q9H2D1		hsa-miR-363-3p	0.870128	15	Very High	BCmicrO|bitargeting_May_2021|CoMeTa|Cupid|DIANA|MBStar|MirAncesTar|miRcode|miRDB_v6|MiRNATIP|miRTar2GO|MirTar2|mirzag|PACCMIT|TargetScan_v7_2
PTAR1	Q7Z6K3		hsa-miR-363-3p	0.869446	14	Very High	BCmicrO|bitargeting_May_2021|DIANA|MBStar|MirAncesTar|miRcode|miRDB_v6|MiRNATIP|miRTar2GO|MirTar2|mirzag|PACCMIT|PITA_May_2021|TargetScan_v7_2
USP28	Q96RU2		hsa-miR-363-3p	0.869407	12	Very High	BCmicrO|bitargeting_May_2021|Cupid|MirAncesTar|mirbase|miRcode|miRDB_v6|MiRNATIP|miRTar2GO|MirTar2|PACCMIT|TargetScan_v7_2
NEFM	P07197		hsa-miR-363-3p	0.869207	13	Very High	BCmicrO|CoMeTa|Cupid|DIANA|MBStar|MirAncesTar|miRcode|miRDB_v6|MirTar2|mirzag|MultiMiTar|PACCMIT|TargetScan_v7_2
FAM135A	Q9P2D6		hsa-miR-363-3p	0.867781	16	Very High	BCmicrO|bitargeting_May_2021|CoMeTa|Cupid|DIANA|MBStar|MirAncesTar|miRcode|miRDB_v6|MiRNATIP|miRTar2GO|MirTar2|mirzag|PACCMIT|RNA22|TargetScan_v7_2
DOCK9	Q9BZ29		hsa-miR-363-3p	0.86752	14	Very High	BCmicrO|CoMeTa|MBStar|MirAncesTar|mirbase|miRcode|miRDB_v6|MiRNATIP|miRTar2GO|MirTar2|mirzag|PACCMIT|RNA22|TargetScan_v7_2
SYNJ1	O43426		hsa-miR-363-3p	0.865943	15	Very High	BCmicrO|CoMeTa|DIANA|MBStar|MirAncesTar|miRcode|miRDB_v6|MiRNATIP|MirSNPInTarget|miRTar2GO|MirTar2|mirzag|MultiMiTar|PACCMIT|TargetScan_v7_2
KLF2	Q9Y5W3		hsa-miR-363-3p	0.865793	14	Very High	BCmicrO|CoMeTa|Cupid|DIANA|MirAncesTar|mirbase|miRcode|miRDB_v6|MiRNATIP|miRTar2GO|MirTar2|mirzag|PACCMIT|TargetScan_v7_2
SGPP1	Q9BX95		hsa-miR-363-3p	0.864878	14	Very High	BCmicrO|CoMeTa|Cupid|DIANA|MBStar|MirAncesTar|miRcode|miRDB_v6|miRTar2GO|MirTar2|mirzag|MultiMiTar|PACCMIT|TargetScan_v7_2
ACTC1	P68032		hsa-miR-363-3p	0.864742	16	Very High	BCmicrO|bitargeting_May_2021|CoMeTa|DIANA|MBStar|MirAncesTar|mirbase|miRcode|miRDB_v6|MiRNATIP|miRTar2GO|MirTar2|mirzag|MultiMiTar|RNA22|TargetScan_v7_2
PLEKHB2	Q96CS7		hsa-miR-363-3p	0.864557	13	Very High	BCmicrO|CoMeTa|Cupid|DIANA|MBStar|MirAncesTar|miRcode|miRDB_v6|MiRNATIP|miRTar2GO|MirTar2|MultiMiTar|TargetScan_v7_2
CD2AP	Q9Y5K6		hsa-miR-363-3p	0.864233	15	Very High	BCmicrO|CoMeTa|Cupid|DIANA|MBStar|MirAncesTar|miRcode|miRDB_v6|MiRNATIP|miRTar2GO|MirTar2|mirzag|MultiMiTar|PACCMIT|TargetScan_v7_2
ARRDC3	Q96B67		hsa-miR-363-3p	0.863937	12	Very High	BCmicrO|Cupid|DIANA|MirAncesTar|miRcode|miRDB_v6|MiRNATIP|miRTar2GO|MirTar2|mirzag|PACCMIT|TargetScan_v7_2
CPEB2	Q7Z5Q1		hsa-miR-363-3p	0.863763	15	Very High	BCmicrO|Cupid|DIANA|MBStar|MirAncesTar|miRcode|miRDB_v6|mirmap_May_2021|MiRNATIP|miRTar2GO|mirzag|MultiMiTar|PACCMIT|PITA_May_2021|TargetScan_v7_2
DUS2	Q9NX74		hsa-miR-363-3p	0.863708	15	Very High	BCmicrO|bitargeting_May_2021|CoMeTa|Cupid|MirAncesTar|mirbase|miRcode|miRDB_v6|MiRNATIP|miRTar2GO|MirTar2|PACCMIT|PITA_May_2021|RNA22|TargetScan_v7_2
TMEM87A	Q8NBN3		hsa-miR-363-3p	0.863038	15	Very High	BCmicrO|CoMeTa|Cupid|DIANA|MBStar|MirAncesTar|miRcode|miRDB_v6|MiRNATIP|MirSNPInTarget|miRTar2GO|MirTar2|mirzag|PACCMIT|TargetScan_v7_2
IDH1	O75874		hsa-miR-363-3p	0.86284	13	Very High	BCmicrO|CoMeTa|Cupid|DIANA|MBStar|MirAncesTar|miRcode|miRDB_v6|MiRNATIP|miRTar2GO|MirTar2|mirzag|TargetScan_v7_2
SRPRA	P08240		hsa-miR-363-3p	0.861327	14	Very High	BCmicrO|bitargeting_May_2021|CoMeTa|DIANA|MBStar|MirAncesTar|mirbase|miRcode|miRDB_v6|MiRNATIP|miRTar2GO|MirTar2|mirzag|TargetScan_v7_2
SOCS5	O75159		hsa-miR-363-3p	0.86106	15	Very High	BCmicrO|CoMeTa|Cupid|DIANA|MBStar|MirAncesTar|miRcode|miRDB_v6|MiRNATIP|miRTar2GO|MirTar2|mirzag|MultiMiTar|PACCMIT|TargetScan_v7_2
TACC2	O95359		hsa-miR-363-3p	0.86051	14	Very High	BCmicrO|CoMeTa|Cupid|MBStar|MirAncesTar|mirbase|miRcode|miRDB_v6|MiRNATIP|MirSNPInTarget|miRTar2GO|MirTar2|PACCMIT|TargetScan_v7_2
PHTF2	Q8N3S3		hsa-miR-363-3p	0.860067	14	Very High	BCmicrO|CoMeTa|Cupid|DIANA|MBStar|MirAncesTar|miRcode|miRDB_v6|MiRNATIP|miRTar2GO|MirTar2|mirzag|RNA22|TargetScan_v7_2
YIPF4	Q9BSR8		hsa-miR-363-3p	0.858854	16	Very High	BCmicrO|bitargeting_May_2021|CoMeTa|Cupid|DIANA|MirAncesTar|miRcode|miRDB_v6|MiRNATIP|MirSNPInTarget|miRTar2GO|MirTar2|mirzag|PACCMIT|RNA22|TargetScan_v7_2
ANP32E	Q9BTT0		hsa-miR-363-3p	0.858813	16	Very High	BCmicrO|bitargeting_May_2021|CoMeTa|DIANA|MBStar|MirAncesTar|mirbase|miRcode|miRDB_v6|MiRNATIP|miRTar2GO|MirTar2|mirzag|MultiMiTar|PACCMIT|TargetScan_v7_2
PLEKHA1	Q9HB21		hsa-miR-363-3p	0.858636	15	Very High	BCmicrO|bitargeting_May_2021|CoMeTa|DIANA|MBStar|MirAncesTar|miRcode|miRDB_v6|MiRNATIP|miRTar2GO|MirTar2|mirzag|MultiMiTar|PACCMIT|TargetScan_v7_2
MARK1	Q9P0L2		hsa-miR-363-3p	0.85852	16	Very High	BCmicrO|bitargeting_May_2021|CoMeTa|Cupid|DIANA|MBStar|MirAncesTar|mirbase|miRcode|miRDB_v6|miRTar2GO|MirTar2|mirzag|MultiMiTar|PACCMIT|TargetScan_v7_2
NFIA	Q12857		hsa-miR-363-3p	0.858322	14	Very High	BCmicrO|Cupid|DIANA|MBStar|MirAncesTar|mirbase|miRcode|miRDB_v6|MiRNATIP|miRTar2GO|MirTar2|mirzag|PACCMIT|TargetScan_v7_2
ITPR1	Q14643		hsa-miR-363-3p	0.857962	15	Very High	BCmicrO|CoMeTa|Cupid|DIANA|MBStar|MirAncesTar|mirbase|miRcode|miRDB_v6|MiRNATIP|miRTar2GO|MirTar2|mirzag|MultiMiTar|TargetScan_v7_2
DYRK2	Q92630		hsa-miR-363-3p	0.857796	15	Very High	BCmicrO|CoMeTa|Cupid|DIANA|MBStar|MirAncesTar|miRcode|miRDB_v6|MiRNATIP|miRTar2GO|MirTar2|mirzag|MultiMiTar|PACCMIT|TargetScan_v7_2
CPEB3	Q8NE35		hsa-miR-363-3p	0.857455	15	Very High	BCmicrO|bitargeting_May_2021|CoMeTa|Cupid|DIANA|MBStar|MirAncesTar|miRcode|miRDB_v6|MiRNATIP|miRTar2GO|mirzag|MultiMiTar|RNA22|TargetScan_v7_2
SNN	O75324		hsa-miR-363-3p	0.857318	13	Very High	BCmicrO|CoMeTa|Cupid|DIANA|MBStar|MirAncesTar|miRcode|miRDB_v6|miRTar2GO|MirTar2|mirzag|PACCMIT|TargetScan_v7_2
PCMTD1	Q96MG8		hsa-miR-363-3p	0.85697	15	Very High	BCmicrO|Cupid|DIANA|MBStar|MirAncesTar|miRcode|miRDB_v6|MiRNATIP|MirSNPInTarget|miRTar2GO|MirTar2|mirzag|PACCMIT|RNA22|TargetScan_v7_2
PTEN	P60484		hsa-miR-363-3p	0.856446	14	Very High	BCmicrO|CoMeTa|DIANA|MBStar|MirAncesTar|miRcode|miRDB_v6|MiRNATIP|miRTar2GO|MirTar2|mirzag|MultiMiTar|PACCMIT|TargetScan_v7_2
LATS2	Q9NRM7		hsa-miR-363-3p	0.855587	13	Very High	BCmicrO|bitargeting_May_2021|Cupid|DIANA|MBStar|MirAncesTar|miRcode|miRDB_v6|MiRNATIP|miRTar2GO|MirTar2|PACCMIT|TargetScan_v7_2
APPL1	Q9UKG1		hsa-miR-363-3p	0.855564	15	Very High	BCmicrO|bitargeting_May_2021|CoMeTa|DIANA|MBStar|MirAncesTar|miRcode|miRDB_v6|MiRNATIP|miRTar2GO|MirTar2|mirzag|MultiMiTar|PACCMIT|TargetScan_v7_2
FRY	Q5TBA9		hsa-miR-363-3p	0.855116	16	Very High	BCmicrO|bitargeting_May_2021|CoMeTa|Cupid|DIANA|MBStar|MirAncesTar|mirbase|miRcode|miRDB_v6|MiRNATIP|MirTar2|mirzag|PACCMIT|RNA22|TargetScan_v7_2
SUN1	O94901		hsa-miR-363-3p	0.854838	15	Very High	BCmicrO|bitargeting_May_2021|CoMeTa|Cupid|MBStar|MirAncesTar|mirbase|miRcode|MiRNATIP|MirSNPInTarget|miRTar2GO|MirTar2|mirzag|PACCMIT|TargetScan_v7_2
MYLIP	Q8WY64		hsa-miR-363-3p	0.854229	16	Very High	BCmicrO|bitargeting_May_2021|CoMeTa|Cupid|DIANA|MBStar|MirAncesTar|miRcode|miRDB_v6|MiRNATIP|MirSNPInTarget|miRTar2GO|MirTar2|mirzag|RNA22|TargetScan_v7_2
ADM	P35318		hsa-miR-363-3p	0.85405	15	Very High	BCmicrO|CoMeTa|Cupid|DIANA|MirAncesTar|mirbase|miRcode|miRDB_v6|MiRNATIP|miRTar2GO|MirTar2|mirzag|PACCMIT|RNA22|TargetScan_v7_2
CDKN1C	P49918		hsa-miR-363-3p	0.853614	15	Very High	BCmicrO|CoMeTa|DIANA|MBStar|MirAncesTar|mirbase|miRcode|miRDB_v6|MiRNATIP|MirSNPInTarget|miRTar2GO|MirTar2|mirzag|PACCMIT|TargetScan_v7_2
HERPUD2	Q9BSE4		hsa-miR-363-3p	0.853602	12	Very High	BCmicrO|DIANA|MirAncesTar|mirbase|miRcode|miRDB_v6|MiRNATIP|miRTar2GO|MirTar2|mirzag|PACCMIT|TargetScan_v7_2
CPEB4	Q17RY0		hsa-miR-363-3p	0.853317	14	Very High	BCmicrO|Cupid|DIANA|MBStar|MirAncesTar|miRcode|miRDB_v6|MiRNATIP|miRTar2GO|mirzag|MultiMiTar|PACCMIT|RNA22|TargetScan_v7_2
NSMAF	Q92636		hsa-miR-363-3p	0.853252	15	Very High	BCmicrO|bitargeting_May_2021|CoMeTa|Cupid|DIANA|MirAncesTar|mirbase|miRcode|miRDB_v6|MiRNATIP|MirTar2|mirzag|PACCMIT|RNA22|TargetScan_v7_2
DAB2IP	Q5VWQ8		hsa-miR-363-3p	0.85232	14	Very High	BCmicrO|bitargeting_May_2021|Cupid|DIANA|MirAncesTar|mirbase|miRcode|miRDB_v6|MiRNATIP|miRTar2GO|mirzag|MultiMiTar|PACCMIT|TargetScan_v7_2
NEFH	P12036		hsa-miR-363-3p	0.850552	12	Very High	BCmicrO|CoMeTa|Cupid|DIANA|MirAncesTar|mirbase|miRcode|miRDB_v6|MiRNATIP|miRTar2GO|MirTar2|TargetScan_v7_2
PAX9	P55771		hsa-miR-363-3p	0.850315	13	Very High	BCmicrO|CoMeTa|Cupid|DIANA|MBStar|MirAncesTar|mirbase|miRcode|miRTar2GO|MirTar2|mirzag|PACCMIT|TargetScan_v7_2
SGK3	Q96BR1		hsa-miR-363-3p	0.849717	15	Very High	BCmicrO|CoMeTa|Cupid|DIANA|MBStar|MirAncesTar|miRcode|miRDB_v6|MiRNATIP|miRTar2GO|MirTar2|mirzag|MultiMiTar|PACCMIT|TargetScan_v7_2
PPCS	Q9HAB8		hsa-miR-363-3p	0.849411	13	Very High	BCmicrO|CoMeTa|Cupid|DIANA|MirAncesTar|mirbase|miRcode|miRDB_v6|MiRNATIP|miRTar2GO|MirTar2|PACCMIT|TargetScan_v7_2
KLHDC10	Q6PID8		hsa-miR-363-3p	0.849123	14	Very High	BCmicrO|CoMeTa|Cupid|DIANA|MBStar|MirAncesTar|miRcode|miRDB_v6|MiRNATIP|miRTar2GO|MirTar2|PACCMIT|RNA22|TargetScan_v7_2
DSTYK	Q6XUX3		hsa-miR-363-3p	0.848991	15	Very High	BCmicrO|CoMeTa|Cupid|DIANA|MBStar|MirAncesTar|miRcode|miRDB_v6|MiRNATIP|miRTar2GO|MirTar2|mirzag|MultiMiTar|RNA22|TargetScan_v7_2
FZD10	Q9ULW2		hsa-miR-363-3p	0.848817	13	Very High	BCmicrO|CoMeTa|Cupid|DIANA|MBStar|MirAncesTar|miRcode|miRDB_v6|MiRNATIP|miRTar2GO|mirzag|PACCMIT|TargetScan_v7_2
ITGA6	P23229		hsa-miR-363-3p	0.848079	14	Very High	BCmicrO|CoMeTa|Cupid|DIANA|MBStar|MirAncesTar|miRcode|miRDB_v6|MiRNATIP|miRTar2GO|MirTar2|mirzag|PACCMIT|TargetScan_v7_2
JOSD1	Q15040		hsa-miR-363-3p	0.847792	15	Very High	BCmicrO|bitargeting_May_2021|CoMeTa|DIANA|MirAncesTar|miRcode|miRDB_v6|MiRNATIP|miRTar2GO|MirTar2|mirzag|MultiMiTar|PACCMIT|RNA22|TargetScan_v7_2
DKK3	Q9UBP4		hsa-miR-363-3p	0.847586	13	Very High	BCmicrO|bitargeting_May_2021|CoMeTa|Cupid|DIANA|MirAncesTar|mirbase|miRcode|miRDB_v6|MirSNPInTarget|miRTar2GO|PACCMIT|TargetScan_v7_2
OTUD3	Q5T2D3		hsa-miR-363-3p	0.847515	16	Very High	BCmicrO|bitargeting_May_2021|CoMeTa|Cupid|DIANA|MBStar|MirAncesTar|miRcode|miRDB_v6|MiRNATIP|miRTar2GO|MirTar2|mirzag|PACCMIT|RNA22|TargetScan_v7_2
ADRB1	P08588		hsa-miR-363-3p	0.847098	11	Very High	BCmicrO|CoMeTa|Cupid|DIANA|MBStar|MirAncesTar|miRcode|miRDB_v6|miRTar2GO|PACCMIT|TargetScan_v7_2
TEF	Q10587		hsa-miR-363-3p	0.846659	13	Very High	BCmicrO|CoMeTa|DIANA|MirAncesTar|miRcode|miRDB_v6|MiRNATIP|MirSNPInTarget|miRTar2GO|MirTar2|mirzag|PACCMIT|TargetScan_v7_2
PKDCC	Q504Y2		hsa-miR-363-3p	0.846497	12	Very High	BCmicrO|Cupid|MBStar|MirAncesTar|miRcode|miRDB_v6|MiRNATIP|miRTar2GO|MirTar2|mirzag|PACCMIT|TargetScan_v7_2
FAM126B	Q8IXS8		hsa-miR-363-3p	0.846239	14	Very High	BCmicrO|Cupid|DIANA|MBStar|MirAncesTar|miRcode|miRDB_v6|MiRNATIP|MirSNPInTarget|miRTar2GO|mirzag|MultiMiTar|PACCMIT|TargetScan_v7_2
B3GALT2	O43825		hsa-miR-363-3p	0.845847	12	Very High	BCmicrO|CoMeTa|Cupid|DIANA|MBStar|MirAncesTar|miRcode|miRDB_v6|mirzag|MultiMiTar|RNA22|TargetScan_v7_2
CBLN4	Q9NTU7		hsa-miR-363-3p	0.844196	13	Very High	BCmicrO|Cupid|DIANA|MBStar|MirAncesTar|mirbase|miRcode|miRDB_v6|MiRNATIP|MirTar2|mirzag|PACCMIT|TargetScan_v7_2
LMBR1L	Q6UX01		hsa-miR-363-3p	0.843801	13	Very High	BCmicrO|Cupid|DIANA|MirAncesTar|mirbase|miRcode|miRDB_v6|MiRNATIP|MirSNPInTarget|miRTar2GO|mirzag|PACCMIT|TargetScan_v7_2
EDEM1	Q92611		hsa-miR-363-3p	0.843299	15	Very High	BCmicrO|CoMeTa|DIANA|MBStar|MirAncesTar|miRcode|miRDB_v6|MiRNATIP|miRTar2GO|MirTar2|mirzag|MultiMiTar|PACCMIT|RNA22|TargetScan_v7_2
TBL1XR1	Q9BZK7		hsa-miR-363-3p	0.842702	14	Very High	BCmicrO|CoMeTa|Cupid|DIANA|MBStar|MirAncesTar|miRcode|miRDB_v6|MiRNATIP|miRTar2GO|MirTar2|mirzag|MultiMiTar|TargetScan_v7_2
CNEP1R1	Q8N9A8		hsa-miR-363-3p	0.842533	13	Very High	BCmicrO|Cupid|DIANA|MBStar|MirAncesTar|miRcode|miRDB_v6|MiRNATIP|miRTar2GO|MirTar2|mirzag|PACCMIT|TargetScan_v7_2
RNF44	Q7L0R7		hsa-miR-363-3p	0.842142	15	Very High	BCmicrO|CoMeTa|Cupid|DIANA|MBStar|MirAncesTar|miRcode|miRDB_v6|MiRNATIP|miRTar2GO|mirzag|MultiMiTar|PACCMIT|RNA22|TargetScan_v7_2
SH3PXD2A	Q5TCZ1		hsa-miR-363-3p	0.842025	16	Very High	BCmicrO|bitargeting_May_2021|CoMeTa|Cupid|DIANA|MBStar|MirAncesTar|miRcode|miRDB_v6|MiRNATIP|miRTar2GO|MirTar2|mirzag|PACCMIT|RNA22|TargetScan_v7_2
NSF	P46459		hsa-miR-363-3p	0.84186	12	Very High	BCmicrO|CoMeTa|Cupid|MBStar|MirAncesTar|miRcode|miRDB_v6|MiRNATIP|miRTar2GO|MirTar2|mirzag|TargetScan_v7_2
SNX13	Q9Y5W8		hsa-miR-363-3p	0.841744	16	Very High	BCmicrO|bitargeting_May_2021|CoMeTa|Cupid|DIANA|MBStar|MirAncesTar|mirbase|miRcode|miRDB_v6|MiRNATIP|miRTar2GO|MirTar2|mirzag|PITA_May_2021|TargetScan_v7_2
IQGAP2	Q13576		hsa-miR-363-3p	0.841129	14	Very High	BCmicrO|bitargeting_May_2021|CoMeTa|Cupid|DIANA|MirAncesTar|mirbase|miRcode|miRDB_v6|miRTar2GO|mirzag|PACCMIT|RNA22|TargetScan_v7_2
CCNJL	Q8IV13		hsa-miR-363-3p	0.840329	15	Very High	BCmicrO|bitargeting_May_2021|CoMeTa|Cupid|DIANA|MBStar|MirAncesTar|miRcode|miRDB_v6|MirSNPInTarget|MirTar2|mirzag|MultiMiTar|PACCMIT|TargetScan_v7_2
COL1A2	P08123		hsa-miR-363-3p	0.840158	14	Very High	BCmicrO|CoMeTa|Cupid|DIANA|MBStar|MirAncesTar|mirbase|miRcode|miRDB_v6|MiRNATIP|MirTar2|mirzag|PACCMIT|TargetScan_v7_2
CNIH1	O95406		hsa-miR-363-3p	0.839684	11	Very High	BCmicrO|CoMeTa|Cupid|DIANA|MirAncesTar|miRcode|miRDB_v6|MiRNATIP|miRTar2GO|MirTar2|TargetScan_v7_2
UBE2Z	Q9H832		hsa-miR-363-3p	0.839306	13	Very High	BCmicrO|CoMeTa|DIANA|MBStar|MirAncesTar|miRcode|miRDB_v6|miRTar2GO|MirTar2|MultiMiTar|PACCMIT|RNA22|TargetScan_v7_2
TRAF3	Q13114		hsa-miR-363-3p	0.839146	14	Very High	BCmicrO|CoMeTa|Cupid|DIANA|MBStar|MirAncesTar|miRcode|MiRNATIP|MirSNPInTarget|MirTar2|mirzag|MultiMiTar|PACCMIT|TargetScan_v7_2
GOLGA3	Q08378		hsa-miR-363-3p	0.83881	14	Very High	BCmicrO|bitargeting_May_2021|CoMeTa|DIANA|MBStar|MirAncesTar|miRcode|miRDB_v6|MiRNATIP|miRTar2GO|MirTar2|MultiMiTar|RNA22|TargetScan_v7_2
BSN	Q9UPA5		hsa-miR-363-3p	0.83852	16	Very High	BCmicrO|bitargeting_May_2021|CoMeTa|Cupid|DIANA|MirAncesTar|miRcode|miRDB_v6|MiRNATIP|miRTar2GO|MirTar2|mirzag|MultiMiTar|PACCMIT|RNA22|TargetScan_v7_2
SLC38A2	Q96QD8		hsa-miR-363-3p	0.838246	16	Very High	BCmicrO|bitargeting_May_2021|CoMeTa|Cupid|DIANA|MBStar|MirAncesTar|miRcode|miRDB_v6|MiRNATIP|miRTar2GO|MirTar2|mirzag|MultiMiTar|PACCMIT|TargetScan_v7_2
NPTN	Q9Y639		hsa-miR-363-3p	0.837622	14	Very High	BCmicrO|bitargeting_May_2021|CoMeTa|Cupid|DIANA|MBStar|MirAncesTar|mirbase|miRcode|MiRNATIP|miRTar2GO|MirTar2|mirzag|TargetScan_v7_2
E2F3	O00716		hsa-miR-363-3p	0.837138	17	Very High	BCmicrO|bitargeting_May_2021|CoMeTa|Cupid|DIANA|MBStar|MirAncesTar|mirbase|miRcode|miRDB_v6|MiRNATIP|miRTar2GO|mirzag|MultiMiTar|PACCMIT|RNA22|TargetScan_v7_2
DPP10	Q8N608		hsa-miR-363-3p	0.836783	13	Very High	BCmicrO|Cupid|DIANA|MBStar|MirAncesTar|miRcode|miRDB_v6|MirSNPInTarget|MirTar2|mirzag|MultiMiTar|PACCMIT|TargetScan_v7_2
ATP2A2	P16615		hsa-miR-363-3p	0.836711	14	Very High	BCmicrO|bitargeting_May_2021|CoMeTa|Cupid|DIANA|MBStar|MirAncesTar|mirbase|miRcode|MiRNATIP|miRTar2GO|MirTar2|mirzag|TargetScan_v7_2
ITM2B	Q9Y287		hsa-miR-363-3p	0.836602	15	Very High	BCmicrO|bitargeting_May_2021|CoMeTa|Cupid|DIANA|MBStar|MirAncesTar|mirbase|miRcode|miRDB_v6|MiRNATIP|miRTar2GO|mirzag|RNA22|TargetScan_v7_2
FOXN2	P32314		hsa-miR-363-3p	0.836516	13	Very High	BCmicrO|CoMeTa|DIANA|MBStar|MirAncesTar|miRcode|miRDB_v6|MiRNATIP|miRTar2GO|mirzag|MultiMiTar|PACCMIT|TargetScan_v7_2
EXOC5	O00471		hsa-miR-363-3p	0.836205	14	Very High	BCmicrO|CoMeTa|Cupid|DIANA|MBStar|MirAncesTar|miRcode|miRDB_v6|MiRNATIP|miRTar2GO|mirzag|MultiMiTar|PACCMIT|TargetScan_v7_2
SMAD7	O15105		hsa-miR-363-3p	0.835223	13	Very High	BCmicrO|CoMeTa|DIANA|MirAncesTar|mirbase|miRcode|miRDB_v6|MiRNATIP|miRTar2GO|MirTar2|mirzag|PACCMIT|TargetScan_v7_2
PCDH11Y	Q9BZA8		hsa-miR-363-3p	0.835031	14	Very High	BCmicrO|CoMeTa|DIANA|MBStar|MirAncesTar|miRcode|miRDB_v6|miRTar2GO|MirTar2|mirzag|MultiMiTar|PACCMIT|RNA22|TargetScan_v7_2
KIF5B	P33176		hsa-miR-363-3p	0.83469	16	Very High	BCmicrO|bitargeting_May_2021|CoMeTa|Cupid|DIANA|MBStar|MirAncesTar|mirbase|miRcode|miRDB_v6|MiRNATIP|miRTar2GO|MirTar2|mirzag|PACCMIT|TargetScan_v7_2
RNF4	P78317		hsa-miR-363-3p	0.834141	14	Very High	BCmicrO|CoMeTa|Cupid|DIANA|MBStar|MirAncesTar|miRcode|miRDB_v6|miRTar2GO|MirTar2|mirzag|PACCMIT|RNA22|TargetScan_v7_2
PEAK1	Q9H792		hsa-miR-363-3p	0.833187	14	Very High	BCmicrO|bitargeting_May_2021|CoMeTa|Cupid|DIANA|MBStar|MirAncesTar|MiRNATIP|miRTar2GO|MirTar2|mirzag|PACCMIT|RNA22|TargetScan_v7_2
SESN3	P58005		hsa-miR-363-3p	0.833126	14	Very High	BCmicrO|Cupid|DIANA|MBStar|MirAncesTar|mirbase|miRcode|miRDB_v6|MiRNATIP|MirTar2|mirzag|PACCMIT|RNA22|TargetScan_v7_2
PTPRK	Q15262		hsa-miR-363-3p	0.832798	14	Very High	BCmicrO|CoMeTa|Cupid|MBStar|MirAncesTar|miRcode|miRDB_v6|MiRNATIP|MirSNPInTarget|miRTar2GO|MirTar2|mirzag|PACCMIT|TargetScan_v7_2
DDX3X	O00571		hsa-miR-363-3p	0.832773	13	Very High	BCmicrO|CoMeTa|Cupid|DIANA|MBStar|MirAncesTar|miRcode|MiRNATIP|miRTar2GO|MirTar2|mirzag|PACCMIT|TargetScan_v7_2
KBTBD8	Q8NFY9		hsa-miR-363-3p	0.832553	12	Very High	BCmicrO|Cupid|DIANA|MBStar|MirAncesTar|miRcode|miRDB_v6|MiRNATIP|miRTar2GO|MirTar2|mirzag|TargetScan_v7_2
CEP41	Q9BYV8		hsa-miR-363-3p	0.832404	14	Very High	BCmicrO|bitargeting_May_2021|CoMeTa|Cupid|DIANA|MBStar|MirAncesTar|miRcode|miRDB_v6|MiRNATIP|MirTar2|mirzag|PACCMIT|TargetScan_v7_2
PCDH11X	Q9BZA7		hsa-miR-363-3p	0.831941	15	Very High	BCmicrO|CoMeTa|DIANA|MBStar|MirAncesTar|miRcode|miRDB_v6|MirSNPInTarget|miRTar2GO|MirTar2|mirzag|MultiMiTar|PACCMIT|RNA22|TargetScan_v7_2
ITGA5	P08648		hsa-miR-363-3p	0.831849	12	Very High	BCmicrO|CoMeTa|Cupid|DIANA|MirAncesTar|miRcode|miRDB_v6|miRTar2GO|MirTar2|PACCMIT|RNA22|TargetScan_v7_2
CDCA7L	Q96GN5		hsa-miR-363-3p	0.831398	14	Very High	BCmicrO|DIANA|MBStar|MirAncesTar|miRcode|miRDB_v6|MiRNATIP|miRTar2GO|MirTar2|mirzag|MultiMiTar|PACCMIT|RNA22|TargetScan_v7_2
PDS5B	Q9NTI5		hsa-miR-363-3p	0.831277	15	Very High	BCmicrO|CoMeTa|Cupid|DIANA|MBStar|MirAncesTar|miRcode|miRDB_v6|MiRNATIP|miRTar2GO|MirTar2|mirzag|MultiMiTar|PACCMIT|TargetScan_v7_2
HAND2	P61296		hsa-miR-363-3p	0.83066	11	Very High	BCmicrO|CoMeTa|DIANA|MBStar|MirAncesTar|miRcode|miRDB_v6|MiRNATIP|mirzag|PACCMIT|TargetScan_v7_2
FAR1	Q8WVX9		hsa-miR-363-3p	0.830557	15	Very High	BCmicrO|bitargeting_May_2021|Cupid|DIANA|MBStar|MirAncesTar|miRcode|miRDB_v6|MiRNATIP|MirSNPInTarget|miRTar2GO|mirzag|PACCMIT|PITA_May_2021|TargetScan_v7_2
CHST7	Q9NS84		hsa-miR-363-3p	0.830062	14	Very High	BCmicrO|bitargeting_May_2021|CoMeTa|DIANA|MirAncesTar|mirbase|miRcode|miRDB_v6|MiRNATIP|miRTar2GO|MirTar2|mirzag|PACCMIT|TargetScan_v7_2
DNAJB12	Q9NXW2		hsa-miR-363-3p	0.829857	15	Very High	BCmicrO|bitargeting_May_2021|CoMeTa|Cupid|DIANA|MirAncesTar|miRcode|miRDB_v6|MiRNATIP|miRTar2GO|MirTar2|mirzag|MultiMiTar|RNA22|TargetScan_v7_2
DMXL1	Q9Y485		hsa-miR-363-3p	0.829262	16	Very High	BCmicrO|CoMeTa|Cupid|DIANA|MBStar|MirAncesTar|mirbase|miRcode|miRDB_v6|MiRNATIP|miRTar2GO|MirTar2|mirzag|MultiMiTar|PACCMIT|TargetScan_v7_2
HIVEP1	P15822		hsa-miR-363-3p	0.828458	12	Very High	BCmicrO|CoMeTa|Cupid|MirAncesTar|mirbase|miRcode|miRDB_v6|MiRNATIP|miRTar2GO|mirzag|PACCMIT|TargetScan_v7_2
PPP1R12A	O14974		hsa-miR-363-3p	0.82808	13	Very High	BCmicrO|CoMeTa|Cupid|DIANA|MBStar|MirAncesTar|miRcode|miRDB_v6|MiRNATIP|mirzag|PACCMIT|RNA22|TargetScan_v7_2
QSER1	Q2KHR3		hsa-miR-363-3p	0.82793	15	Very High	BCmicrO|bitargeting_May_2021|CoMeTa|Cupid|DIANA|MBStar|MirAncesTar|miRcode|MiRNATIP|miRTar2GO|MirTar2|mirzag|PACCMIT|RNA22|TargetScan_v7_2
SERTAD2	Q14140		hsa-miR-363-3p	0.827888	13	Very High	BCmicrO|CoMeTa|Cupid|DIANA|MBStar|miRcode|miRDB_v6|MiRNATIP|miRTar2GO|mirzag|MultiMiTar|PACCMIT|TargetScan_v7_2
KMT5B	Q4FZB7		hsa-miR-363-3p	0.827251	14	Very High	BCmicrO|CoMeTa|Cupid|DIANA|MBStar|MirAncesTar|miRcode|miRDB_v6|MiRNATIP|miRTar2GO|mirzag|MultiMiTar|PACCMIT|TargetScan_v7_2
AP1AR	Q63HQ0		hsa-miR-363-3p	0.826348	12	Very High	BCmicrO|CoMeTa|Cupid|DIANA|MBStar|MirAncesTar|miRcode|MiRNATIP|miRTar2GO|MirTar2|mirzag|TargetScan_v7_2
TENT4B	Q8NDF8		hsa-miR-363-3p	0.826162	15	Very High	BCmicrO|Cupid|DIANA|MBStar|MirAncesTar|mirbase|miRcode|MiRNATIP|MirSNPInTarget|miRTar2GO|MirTar2|mirzag|MultiMiTar|PACCMIT|TargetScan_v7_2
SNAPC1	Q16533		hsa-miR-363-3p	0.825278	12	Very High	BCmicrO|CoMeTa|DIANA|MBStar|MirAncesTar|miRcode|miRDB_v6|MiRNATIP|miRTar2GO|mirzag|PACCMIT|TargetScan_v7_2
ZDHHC5	Q9C0B5		hsa-miR-363-3p	0.825205	12	Very High	BCmicrO|bitargeting_May_2021|DIANA|MirAncesTar|mirbase|miRcode|miRDB_v6|MiRNATIP|miRTar2GO|mirzag|PACCMIT|TargetScan_v7_2
MYO5A	Q9Y4I1		hsa-miR-363-3p	0.824539	14	Very High	BCmicrO|CoMeTa|DIANA|MBStar|MirAncesTar|miRcode|miRDB_v6|MiRNATIP|miRTar2GO|MirTar2|mirzag|MultiMiTar|PACCMIT|TargetScan_v7_2
RAB14	P61106		hsa-miR-363-3p	0.824537	14	Very High	BCmicrO|CoMeTa|Cupid|DIANA|MBStar|MirAncesTar|miRcode|miRDB_v6|MiRNATIP|miRTar2GO|mirzag|MultiMiTar|PACCMIT|TargetScan_v7_2
VPS54	Q9P1Q0		hsa-miR-363-3p	0.824213	13	Very High	BCmicrO|CoMeTa|Cupid|DIANA|MirAncesTar|miRcode|MiRNATIP|miRTar2GO|MirTar2|mirzag|PACCMIT|RNA22|TargetScan_v7_2
PALLD	Q8WX93		hsa-miR-363-3p	0.824121	15	Very High	BCmicrO|bitargeting_May_2021|CoMeTa|Cupid|DIANA|MBStar|MirAncesTar|miRcode|miRDB_v6|MiRNATIP|miRTar2GO|MirTar2|mirzag|RNA22|TargetScan_v7_2
SDC2	P34741		hsa-miR-363-3p	0.823024	12	Very High	BCmicrO|CoMeTa|Cupid|DIANA|MBStar|MirAncesTar|miRcode|miRTar2GO|mirzag|MultiMiTar|PACCMIT|TargetScan_v7_2
SERTAD3	Q9UJW9		hsa-miR-363-3p	0.822168	13	Very High	BCmicrO|bitargeting_May_2021|CoMeTa|Cupid|DIANA|mirbase|miRcode|miRDB_v6|MiRNATIP|MirSNPInTarget|miRTar2GO|PACCMIT|TargetScan_v7_2
NUP50	Q9UKX7		hsa-miR-2116-5p	0.639857	12	Very High	bitargeting_May_2021|Cupid|MBStar|MirAncesTar|miranda_May_2021|mirCoX|miRDB_v6|MiRNATIP|MirSNPInTarget|MirTar2|mirzag|PACCMIT
PSMF1	Q92530		hsa-miR-2116-5p	0.632821	11	Very High	DIANA|MirAncesTar|miranda_May_2021|mirCoX|miRDB_v6|MiRNATIP|MirSNPInTarget|MirTar2|mirzag|PACCMIT|RNA22
MB21D2	Q8IYB1		hsa-miR-2116-5p	0.583324	11	Very High	bitargeting_May_2021|Cupid|MBStar|MirAncesTar|miranda_May_2021|mirCoX|miRDB_v6|MirTar2|mirzag|PACCMIT|RNA22
PHTF2	Q8N3S3		hsa-miR-2116-5p	0.581339	9	Very High	MBStar|MirAncesTar|miranda_May_2021|mirCoX|miRDB_v6|MiRNATIP|MirTar2|mirzag|RNA22
PIK3C2A	O00443		hsa-miR-2116-5p	0.577158	11	Very High	bitargeting_May_2021|Cupid|MBStar|MirAncesTar|miranda_May_2021|mirCoX|miRDB_v6|MiRNATIP|MirTar2|mirzag|RNA22
LONRF1	Q17RB8		hsa-miR-2116-5p	0.572424	9	Very High	Cupid|MBStar|MirAncesTar|miranda_May_2021|mirCoX|miRDB_v6|MirTar2|mirzag|PACCMIT
ZNF292	O60281		hsa-miR-2116-5p	0.569797	12	Very High	Cupid|DIANA|MBStar|MirAncesTar|miranda_May_2021|mirCoX|miRDB_v6|MiRNATIP|MirTar2|mirzag|PACCMIT|RNA22
GOLM2	Q6P4E1		hsa-miR-2116-5p	0.562995	11	Very High	bitargeting_May_2021|Cupid|MBStar|MirAncesTar|miranda_May_2021|mirCoX|miRDB_v6|MiRNATIP|MirTar2|mirzag|PACCMIT
CNOT6L	Q96LI5		hsa-miR-2116-5p	0.545669	11	Very High	bitargeting_May_2021|Cupid|MBStar|MirAncesTar|miranda_May_2021|mirCoX|miRDB_v6|MiRNATIP|MirTar2|mirzag|PACCMIT
XPO1	O14980		hsa-miR-2116-5p	0.544573	11	Very High	Cupid|DIANA|MBStar|MirAncesTar|miranda_May_2021|mirCoX|miRDB_v6|MirSNPInTarget|MirTar2|PACCMIT|RNA22
YBX1	P67809		hsa-miR-2116-5p	0.542145	11	Very High	Cupid|DIANA|MirAncesTar|miranda_May_2021|mirCoX|miRDB_v6|MiRNATIP|MirTar2|mirzag|PACCMIT|RNA22
SPCS3	P61009		hsa-miR-2116-5p	0.542072	12	Very High	Cupid|DIANA|MBStar|MirAncesTar|miranda_May_2021|mirCoX|miRDB_v6|MiRNATIP|MirSNPInTarget|MirTar2|mirzag|RNA22
NR4A3	Q92570		hsa-miR-2116-5p	0.53465	13	Very High	bitargeting_May_2021|Cupid|DIANA|MBStar|MirAncesTar|miranda_May_2021|mirCoX|miRDB_v6|MiRNATIP|MirTar2|mirzag|PITA_May_2021|RNA22
IGF1R	P08069		hsa-miR-2116-5p	0.527079	11	Very High	bitargeting_May_2021|MBStar|MirAncesTar|miranda_May_2021|mirCoX|miRDB_v6|MiRNATIP|MirTar2|mirzag|PACCMIT|RNA22
MBNL1	Q9NR56		hsa-miR-2116-5p	0.526443	11	Very High	Cupid|DIANA|MBStar|MirAncesTar|miranda_May_2021|mirCoX|miRDB_v6|MirTar2|mirzag|PITA_May_2021|RNA22
ANKHD1	Q8IWZ3		hsa-miR-2116-5p	0.524077	11	Very High	Cupid|MBStar|MirAncesTar|miranda_May_2021|mirCoX|miRDB_v6|MirSNPInTarget|MirTar2|mirzag|PACCMIT|RNA22
CTDSPL	O15194		hsa-miR-2116-5p	0.523903	12	Very High	bitargeting_May_2021|Cupid|MBStar|MirAncesTar|miranda_May_2021|mirCoX|miRDB_v6|MiRNATIP|MirTar2|mirzag|PACCMIT|RNA22
YWHAZ	P63104		hsa-miR-2116-5p	0.519301	11	Very High	Cupid|DIANA|MBStar|MirAncesTar|miranda_May_2021|mirCoX|miRDB_v6|MiRNATIP|MirTar2|mirzag|RNA22
LSM14A	Q8ND56		hsa-miR-2116-5p	0.515078	9	Very High	Cupid|DIANA|MBStar|MirAncesTar|miranda_May_2021|mirCoX|miRDB_v6|MirTar2|mirzag
SOS1	Q07889		hsa-miR-2116-5p	0.50599	10	Very High	DIANA|MBStar|MirAncesTar|miranda_May_2021|mirCoX|miRDB_v6|MiRNATIP|MirTar2|mirzag|RNA22
SLC30A1	Q9Y6M5		hsa-miR-2116-5p	0.505622	10	Very High	bitargeting_May_2021|Cupid|MirAncesTar|miranda_May_2021|mirCoX|miRDB_v6|MiRNATIP|mirzag|PACCMIT|RNA22
ABI2	Q9NYB9		hsa-miR-2116-5p	0.504766	13	Very High	bitargeting_May_2021|DIANA|MBStar|MirAncesTar|miranda_May_2021|mirCoX|MiRNATIP|MirSNPInTarget|MirTar2|mirzag|PACCMIT|PITA_May_2021|RNA22
DNAL1	Q4LDG9		hsa-miR-2116-5p	0.50386	13	Very High	bitargeting_May_2021|Cupid|DIANA|MBStar|MirAncesTar|miranda_May_2021|mirCoX|miRDB_v6|MiRNATIP|MirSNPInTarget|MirTar2|mirzag|RNA22
LPGAT1	Q92604		hsa-miR-2116-5p	0.503247	11	Very High	DIANA|MBStar|MirAncesTar|miranda_May_2021|mirCoX|miRDB_v6|MiRNATIP|MirTar2|mirzag|PACCMIT|RNA22
HNRNPH3	P31942		hsa-miR-2116-5p	0.502087	9	Very High	Cupid|DIANA|MBStar|MirAncesTar|miranda_May_2021|mirCoX|miRDB_v6|MirTar2|mirzag
CHD6	Q8TD26		hsa-miR-2116-5p	0.496892	11	Very High	bitargeting_May_2021|Cupid|MirAncesTar|miranda_May_2021|mirCoX|MiRNATIP|MirTar2|mirzag|PACCMIT|PITA_May_2021|RNA22
MACIR	Q96GV9		hsa-miR-2116-5p	0.496123	10	Very High	Cupid|MBStar|MirAncesTar|miranda_May_2021|mirCoX|miRDB_v6|MirTar2|mirzag|PACCMIT|RNA22
OGT	O15294		hsa-miR-2116-5p	0.49215	10	Very High	Cupid|MirAncesTar|miranda_May_2021|mirCoX|miRDB_v6|MiRNATIP|MirTar2|mirzag|PACCMIT|RNA22
KPNA2	P52292		hsa-miR-2116-5p	0.489213	9	Very High	Cupid|MirAncesTar|miranda_May_2021|mirCoX|miRDB_v6|MirTar2|mirzag|PACCMIT|RNA22
ADAM12	O43184		hsa-miR-2116-5p	0.488099	10	Very High	bitargeting_May_2021|MBStar|MirAncesTar|miranda_May_2021|mirCoX|miRDB_v6|MiRNATIP|MirTar2|mirzag|RNA22
FZD8	Q9H461		hsa-miR-2116-5p	0.487087	11	Very High	DIANA|MBStar|MirAncesTar|miranda_May_2021|mirCoX|miRDB_v6|MirSNPInTarget|MirTar2|mirzag|PACCMIT|RNA22
ZBTB10	Q96DT7		hsa-miR-2116-5p	0.486364	10	Very High	Cupid|MBStar|MirAncesTar|miranda_May_2021|mirCoX|miRDB_v6|MiRNATIP|MirSNPInTarget|mirzag|RNA22
CEPT1	Q9Y6K0		hsa-miR-2116-5p	0.483839	10	Very High	Cupid|MBStar|MirAncesTar|miranda_May_2021|mirCoX|miRDB_v6|MirTar2|mirzag|PACCMIT|RNA22
KIFC3	Q9BVG8		hsa-miR-2116-5p	0.480244	10	Very High	bitargeting_May_2021|MirAncesTar|miranda_May_2021|mirCoX|miRDB_v6|MirTar2|mirzag|PACCMIT|PITA_May_2021|RNA22
MBNL3	Q9NUK0		hsa-miR-2116-5p	0.478152	11	Very High	bitargeting_May_2021|Cupid|MBStar|MirAncesTar|miranda_May_2021|mirCoX|miRDB_v6|MiRNATIP|MirTar2|mirzag|RNA22
ANTXR1	Q9H6X2		hsa-miR-2116-5p	0.475408	11	Very High	bitargeting_May_2021|MBStar|MirAncesTar|miranda_May_2021|mirCoX|miRDB_v6|MiRNATIP|MirSNPInTarget|MirTar2|mirzag|RNA22
CALCB	P10092		hsa-miR-2116-5p	0.475312	11	Very High	bitargeting_May_2021|Cupid|DIANA|MBStar|MirAncesTar|miranda_May_2021|mirCoX|miRDB_v6|MirTar2|mirzag|RNA22
MAP4K3	Q8IVH8		hsa-miR-2116-5p	0.472882	11	Very High	MBStar|MirAncesTar|miranda_May_2021|mirCoX|miRDB_v6|MiRNATIP|MirTar2|mirzag|PACCMIT|RNA22|rnahybrid_May_2021
FLRT3	Q9NZU0		hsa-miR-2116-5p	0.472804	8	Very High	MBStar|MirAncesTar|miranda_May_2021|mirCoX|miRDB_v6|MirTar2|mirzag|PACCMIT
LMBRD2	Q68DH5		hsa-miR-2116-5p	0.472504	12	Very High	bitargeting_May_2021|Cupid|MBStar|MirAncesTar|miranda_May_2021|mirCoX|miRDB_v6|MiRNATIP|MirSNPInTarget|MirTar2|mirzag|PITA_May_2021
MYLK	Q15746		hsa-miR-2116-5p	0.466068	12	Very High	bitargeting_May_2021|Cupid|MBStar|MirAncesTar|miranda_May_2021|mirCoX|MiRNATIP|MirSNPInTarget|MirTar2|mirzag|PITA_May_2021|RNA22
MCM2	P49736		hsa-miR-2116-5p	0.465763	9	Very High	bitargeting_May_2021|Cupid|DIANA|MBStar|MirAncesTar|mirCoX|mirzag|PACCMIT|RNA22
FAM199X	Q6PEV8		hsa-miR-2116-5p	0.465417	11	Very High	bitargeting_May_2021|Cupid|MBStar|MirAncesTar|miranda_May_2021|mirCoX|miRDB_v6|MiRNATIP|MirSNPInTarget|mirzag|RNA22
TNPO1	Q92973		hsa-miR-2116-5p	0.460613	10	Very High	Cupid|MBStar|MirAncesTar|miranda_May_2021|mirCoX|miRDB_v6|MiRNATIP|MirTar2|mirzag|RNA22
KPNA3	O00505		hsa-miR-2116-5p	0.458387	10	Very High	Cupid|DIANA|MBStar|MirAncesTar|miranda_May_2021|mirCoX|MiRNATIP|MirSNPInTarget|MirTar2|mirzag
NEK2	P51955		hsa-miR-2116-5p	0.457791	10	Very High	DIANA|MBStar|MirAncesTar|miranda_May_2021|mirCoX|miRDB_v6|MirSNPInTarget|MirTar2|mirzag|RNA22
ADSS2	P30520		hsa-miR-2116-5p	0.456862	10	Very High	bitargeting_May_2021|Cupid|MBStar|MirAncesTar|miranda_May_2021|mirCoX|miRDB_v6|MirTar2|mirzag|RNA22
DDHD1	Q8NEL9		hsa-miR-2116-5p	0.454579	10	Very High	bitargeting_May_2021|MBStar|MirAncesTar|miranda_May_2021|mirCoX|miRDB_v6|MiRNATIP|MirTar2|mirzag|PITA_May_2021
PALLD	Q8WX93		hsa-miR-2116-5p	0.453999	9	Very High	Cupid|MBStar|MirAncesTar|miranda_May_2021|mirCoX|miRDB_v6|mirzag|PACCMIT|RNA22
SGMS1	Q86VZ5		hsa-miR-2116-5p	0.453723	10	Very High	bitargeting_May_2021|Cupid|DIANA|MBStar|MirAncesTar|miranda_May_2021|mirCoX|MirTar2|PACCMIT|PITA_May_2021
MRPL19	P49406		hsa-miR-2116-5p	0.452616	9	Very High	DIANA|MBStar|MirAncesTar|miranda_May_2021|mirCoX|miRDB_v6|MiRNATIP|MirTar2|mirzag
VPS35	Q96QK1		hsa-miR-2116-5p	0.449063	10	Very High	Cupid|MBStar|MirAncesTar|miranda_May_2021|mirCoX|miRDB_v6|MiRNATIP|mirzag|PACCMIT|RNA22
SOCS6	O14544		hsa-miR-2116-5p	0.448291	11	Very High	bitargeting_May_2021|Cupid|MBStar|MirAncesTar|miranda_May_2021|mirCoX|MiRNATIP|MirTar2|mirzag|PACCMIT|RNA22
ZNF549	Q6P9A3		hsa-miR-2116-5p	0.448012	11	Very High	bitargeting_May_2021|MBStar|MirAncesTar|miranda_May_2021|mirCoX|miRDB_v6|MiRNATIP|MirSNPInTarget|MirTar2|mirzag|RNA22
ZC3H12C	Q9C0D7		hsa-miR-2116-5p	0.447648	9	Very High	bitargeting_May_2021|MirAncesTar|miranda_May_2021|mirCoX|miRDB_v6|MirTar2|mirzag|PACCMIT|RNA22
HMGA2	P52926		hsa-miR-2116-5p	0.446663	10	Very High	Cupid|DIANA|MBStar|MirAncesTar|miranda_May_2021|mirCoX|MiRNATIP|MirTar2|mirzag|RNA22
VGLL4	Q14135		hsa-miR-2116-5p	0.446351	9	Very High	Cupid|DIANA|MBStar|MirAncesTar|miranda_May_2021|mirCoX|mirzag|PACCMIT|RNA22
SGK3	Q96BR1		hsa-miR-2116-5p	0.44589	9	Very High	MBStar|MirAncesTar|miranda_May_2021|mirCoX|miRDB_v6|MirTar2|mirzag|PACCMIT|RNA22
IQCK	Q8N0W5		hsa-miR-2116-5p	0.445759	11	Very High	bitargeting_May_2021|MirAncesTar|miranda_May_2021|mirCoX|miRDB_v6|MiRNATIP|MirTar2|mirzag|PACCMIT|PITA_May_2021|RNA22
USP47	Q96K76		hsa-miR-2116-5p	0.445365	9	Very High	Cupid|MBStar|MirAncesTar|miranda_May_2021|mirCoX|miRDB_v6|MirTar2|mirzag|RNA22
ZNF644	Q9H582		hsa-miR-2116-5p	0.445259	10	Very High	bitargeting_May_2021|Cupid|MBStar|MirAncesTar|miranda_May_2021|mirCoX|MiRNATIP|mirzag|PACCMIT|RNA22
VASH2	Q86V25		hsa-miR-2116-5p	0.444292	9	Very High	MBStar|MirAncesTar|miranda_May_2021|mirCoX|miRDB_v6|MirSNPInTarget|MirTar2|mirzag|RNA22
BCLAF3	A2AJT9		hsa-miR-2116-5p	0.443555	10	Very High	bitargeting_May_2021|MBStar|MirAncesTar|miranda_May_2021|mirCoX|miRDB_v6|MirSNPInTarget|MirTar2|mirzag|RNA22
TLK1	Q9UKI8		hsa-miR-2116-5p	0.442526	8	Very High	Cupid|MBStar|MirAncesTar|miranda_May_2021|mirCoX|MirTar2|mirzag|RNA22
FHIP2A	Q5W0V3		hsa-miR-2116-5p	0.442349	9	Very High	bitargeting_May_2021|MBStar|MirAncesTar|miranda_May_2021|mirCoX|miRDB_v6|MirTar2|mirzag|RNA22
ATP10A	O60312		hsa-miR-2116-5p	0.441676	9	Very High	Cupid|MirAncesTar|miranda_May_2021|mirCoX|miRDB_v6|MiRNATIP|MirTar2|mirzag|RNA22
AEBP2	Q6ZN18		hsa-miR-2116-5p	0.441275	9	Very High	MBStar|MirAncesTar|miranda_May_2021|mirCoX|miRDB_v6|MirTar2|mirzag|PACCMIT|RNA22
NAA15	Q9BXJ9		hsa-miR-2116-5p	0.440074	10	Very High	bitargeting_May_2021|Cupid|MBStar|MirAncesTar|miranda_May_2021|mirCoX|MiRNATIP|mirzag|PACCMIT|RNA22
ZDHHC21	Q8IVQ6		hsa-miR-2116-5p	0.439812	8	Very High	MBStar|MirAncesTar|miranda_May_2021|mirCoX|miRDB_v6|MirSNPInTarget|MirTar2|mirzag
TAOK3	Q9H2K8		hsa-miR-2116-5p	0.438242	9	Very High	bitargeting_May_2021|Cupid|MBStar|MirAncesTar|miranda_May_2021|mirCoX|MiRNATIP|mirzag|PACCMIT
CCDC126	Q96EE4		hsa-miR-2116-5p	0.437888	9	Very High	bitargeting_May_2021|MBStar|MirAncesTar|miranda_May_2021|mirCoX|miRDB_v6|MirTar2|mirzag|PACCMIT
EIF4H	Q15056		hsa-miR-2116-5p	0.437758	10	Very High	bitargeting_May_2021|MBStar|MirAncesTar|miranda_May_2021|mirCoX|miRDB_v6|MiRNATIP|MirTar2|mirzag|RNA22
PCDHB6	Q9Y5E3		hsa-miR-2116-5p	0.436466	8	Very High	MirAncesTar|miranda_May_2021|mirCoX|miRDB_v6|MirSNPInTarget|MirTar2|mirzag|PACCMIT
RNF11	Q9Y3C5		hsa-miR-2116-5p	0.432626	11	Very High	bitargeting_May_2021|MBStar|MirAncesTar|miranda_May_2021|mirCoX|miRDB_v6|MiRNATIP|MirTar2|mirzag|PACCMIT|RNA22
TMEM170B	Q5T4T1		hsa-miR-2116-5p	0.4326	10	Very High	bitargeting_May_2021|MBStar|MirAncesTar|miranda_May_2021|mirCoX|miRDB_v6|MiRNATIP|MirSNPInTarget|MirTar2|mirzag
CLASP1	Q7Z460		hsa-miR-2116-5p	0.432541	11	Very High	bitargeting_May_2021|DIANA|MBStar|MirAncesTar|miranda_May_2021|mirCoX|miRDB_v6|MiRNATIP|MirTar2|mirzag|RNA22
SMAD5	Q99717		hsa-miR-2116-5p	0.430896	10	Very High	bitargeting_May_2021|Cupid|DIANA|MBStar|MirAncesTar|miranda_May_2021|mirCoX|miRDB_v6|MiRNATIP|mirzag
PPP2CA	P67775		hsa-miR-2116-5p	0.430195	10	Very High	Cupid|DIANA|MBStar|MirAncesTar|miranda_May_2021|mirCoX|MiRNATIP|MirSNPInTarget|mirzag|RNA22
PDS5B	Q9NTI5		hsa-miR-2116-5p	0.430019	10	Very High	Cupid|DIANA|MBStar|MirAncesTar|miranda_May_2021|mirCoX|miRDB_v6|MirTar2|mirzag|RNA22
MFAP3	P55082		hsa-miR-2116-5p	0.429259	8	Very High	Cupid|MBStar|MirAncesTar|miranda_May_2021|mirCoX|miRDB_v6|MirTar2|mirzag
GATA6	Q92908		hsa-miR-2116-5p	0.428435	9	Very High	bitargeting_May_2021|Cupid|DIANA|MirAncesTar|miranda_May_2021|mirCoX|miRDB_v6|mirzag|RNA22
NCAM2	O15394		hsa-miR-2116-5p	0.428349	9	Very High	bitargeting_May_2021|MBStar|MirAncesTar|miranda_May_2021|mirCoX|miRDB_v6|MirTar2|mirzag|RNA22
BCL2L11	O43521		hsa-miR-2116-5p	0.428046	11	Very High	bitargeting_May_2021|DIANA|MBStar|MirAncesTar|miranda_May_2021|mirCoX|MiRNATIP|MirSNPInTarget|MirTar2|mirzag|RNA22
OGN	P20774		hsa-miR-2116-5p	0.427419	9	Very High	MBStar|MirAncesTar|miranda_May_2021|mirCoX|miRDB_v6|MirSNPInTarget|MirTar2|mirzag|RNA22
HACD2	Q6Y1H2		hsa-miR-2116-5p	0.42517	9	Very High	Cupid|MBStar|MirAncesTar|miranda_May_2021|mirCoX|miRDB_v6|MiRNATIP|MirTar2|mirzag
CCNJ	Q5T5M9		hsa-miR-2116-5p	0.423906	9	Very High	Cupid|DIANA|MBStar|MirAncesTar|miranda_May_2021|mirCoX|miRDB_v6|mirzag|RNA22
ZNF12	P17014		hsa-miR-2116-5p	0.423645	11	Very High	DIANA|MBStar|MirAncesTar|miranda_May_2021|mirCoX|miRDB_v6|MiRNATIP|MirSNPInTarget|MirTar2|mirzag|RNA22
PDLIM5	Q96HC4		hsa-miR-2116-5p	0.42353	10	Very High	bitargeting_May_2021|Cupid|MBStar|MirAncesTar|miranda_May_2021|mirCoX|MiRNATIP|mirzag|PACCMIT|RNA22
ELK4	P28324		hsa-miR-2116-5p	0.420703	9	Very High	bitargeting_May_2021|MBStar|MirAncesTar|miranda_May_2021|mirCoX|MiRNATIP|MirTar2|mirzag|RNA22
TAS2R20	P59543		hsa-miR-2116-5p	0.419018	11	Very High	bitargeting_May_2021|DIANA|MBStar|MirAncesTar|miranda_May_2021|mirCoX|miRDB_v6|MirSNPInTarget|MirTar2|mirzag|RNA22
BTBD7	Q9P203		hsa-miR-2116-5p	0.418607	10	Very High	bitargeting_May_2021|Cupid|MBStar|MirAncesTar|miranda_May_2021|mirCoX|miRDB_v6|MiRNATIP|mirzag|RNA22
ETV6	P41212		hsa-miR-2116-5p	0.416509	11	Very High	bitargeting_May_2021|MBStar|MirAncesTar|miranda_May_2021|mirCoX|miRDB_v6|MiRNATIP|MirTar2|mirzag|PACCMIT|RNA22
CNGB1	Q14028		hsa-miR-2116-5p	0.415462	9	Very High	bitargeting_May_2021|MirAncesTar|miranda_May_2021|mirCoX|miRDB_v6|MirSNPInTarget|MirTar2|mirzag|RNA22
BMP2	P12643		hsa-miR-2116-5p	0.415383	10	Very High	Cupid|MBStar|MirAncesTar|miranda_May_2021|mirCoX|MiRNATIP|MirSNPInTarget|mirzag|PACCMIT|RNA22
H6PD	O95479		hsa-miR-2116-5p	0.414988	9	Very High	MBStar|MirAncesTar|miranda_May_2021|mirCoX|miRDB_v6|MirSNPInTarget|MirTar2|mirzag|RNA22
RBM47	A0AV96		hsa-miR-2116-5p	0.413744	8	Very High	MBStar|MirAncesTar|miranda_May_2021|mirCoX|miRDB_v6|MirTar2|mirzag|PACCMIT
TECRL	Q5HYJ1		hsa-miR-2116-5p	0.412893	9	Very High	bitargeting_May_2021|DIANA|MBStar|MirAncesTar|miranda_May_2021|mirCoX|miRDB_v6|MirTar2|mirzag
SH3GLB1	Q9Y371		hsa-miR-2116-5p	0.412819	10	Very High	bitargeting_May_2021|MBStar|MirAncesTar|miranda_May_2021|mirCoX|miRDB_v6|MirTar2|mirzag|PITA_May_2021|RNA22
GRIA2	P42262		hsa-miR-2116-5p	0.411137	10	Very High	bitargeting_May_2021|DIANA|MBStar|MirAncesTar|miranda_May_2021|mirCoX|MiRNATIP|mirzag|PITA_May_2021|RNA22
FBXO36	Q8NEA4		hsa-miR-2116-5p	0.41042	8	Very High	bitargeting_May_2021|MBStar|MirAncesTar|miranda_May_2021|mirCoX|miRDB_v6|MirTar2|mirzag
MYRIP	Q8NFW9		hsa-miR-2116-5p	0.409783	9	Very High	Cupid|MirAncesTar|miranda_May_2021|mirCoX|miRDB_v6|MirTar2|mirzag|PITA_May_2021|RNA22
INPP5A	Q14642		hsa-miR-2116-5p	0.409514	11	Very High	bitargeting_May_2021|MBStar|MirAncesTar|miranda_May_2021|mirCoX|miRDB_v6|MiRNATIP|MirTar2|mirzag|PACCMIT|RNA22
DHFR	P00374		hsa-miR-2116-5p	0.409227	9	Very High	DIANA|MBStar|MirAncesTar|miranda_May_2021|mirCoX|miRDB_v6|MirTar2|mirzag|RNA22
GATA3	P23771		hsa-miR-2116-5p	0.409015	9	Very High	Cupid|DIANA|MBStar|MirAncesTar|miranda_May_2021|mirCoX|miRDB_v6|mirzag|RNA22
BHLHE22	Q8NFJ8		hsa-miR-2116-5p	0.408813	8	Very High	Cupid|MBStar|MirAncesTar|miranda_May_2021|mirCoX|mirzag|PACCMIT|RNA22
MEF2C	Q06413		hsa-miR-2116-5p	0.408255	10	Very High	bitargeting_May_2021|Cupid|DIANA|MBStar|MirAncesTar|miranda_May_2021|mirCoX|miRDB_v6|MirSNPInTarget|RNA22
ACBD5	Q5T8D3		hsa-miR-2116-5p	0.407093	10	Very High	bitargeting_May_2021|DIANA|MBStar|MirAncesTar|miranda_May_2021|mirCoX|miRDB_v6|MiRNATIP|MirTar2|mirzag
FAM118A	Q9NWS6		hsa-miR-2116-5p	0.40543	10	Very High	bitargeting_May_2021|DIANA|MirAncesTar|miranda_May_2021|mirCoX|miRDB_v6|mirzag|PACCMIT|PITA_May_2021|RNA22
TMEM245	Q9H330		hsa-miR-2116-5p	0.402415	8	Very High	Cupid|MBStar|MirAncesTar|miranda_May_2021|mirCoX|miRDB_v6|mirzag|RNA22
PPP1R21	Q6ZMI0		hsa-miR-2116-5p	0.399652	8	Very High	MirAncesTar|miranda_May_2021|mirCoX|miRDB_v6|MirTar2|mirzag|PACCMIT|RNA22
HECW2	Q9P2P5		hsa-miR-2116-5p	0.399228	10	Very High	bitargeting_May_2021|MBStar|MirAncesTar|miranda_May_2021|mirCoX|miRDB_v6|MiRNATIP|mirzag|PACCMIT|RNA22
ZNF81	P51508		hsa-miR-2116-5p	0.399055	13	Very High	bitargeting_May_2021|DIANA|MBStar|MirAncesTar|miranda_May_2021|mirCoX|miRDB_v6|MiRNATIP|MirSNPInTarget|MirTar2|mirzag|PITA_May_2021|RNA22
AMOTL1	Q8IY63		hsa-miR-2116-5p	0.398888	11	Very High	bitargeting_May_2021|DIANA|MBStar|MirAncesTar|miranda_May_2021|mirCoX|miRDB_v6|MiRNATIP|MirTar2|mirzag|RNA22
ILDR2	Q71H61		hsa-miR-2116-5p	0.398592	10	Very High	MBStar|MirAncesTar|miranda_May_2021|mirCoX|miRDB_v6|MirSNPInTarget|MirTar2|mirzag|RNA22|rnahybrid_May_2021
TSPAN2	O60636		hsa-miR-2116-5p	0.39776	8	Very High	MBStar|MirAncesTar|miranda_May_2021|mirCoX|miRDB_v6|MirTar2|mirzag|PITA_May_2021
TBC1D15	Q8TC07		hsa-miR-2116-5p	0.396885	11	Very High	bitargeting_May_2021|Cupid|DIANA|MBStar|MirAncesTar|miranda_May_2021|mirCoX|MiRNATIP|MirSNPInTarget|mirzag|RNA22
ZNF449	Q6P9G9		hsa-miR-2116-5p	0.39683	10	Very High	bitargeting_May_2021|MBStar|MirAncesTar|miranda_May_2021|mirCoX|miRDB_v6|MiRNATIP|MirTar2|mirzag|RNA22
CPE	P16870		hsa-miR-2116-5p	0.396513	8	Very High	Cupid|MBStar|MirAncesTar|miranda_May_2021|mirCoX|MirTar2|mirzag|RNA22
NOTCH2NLA	Q7Z3S9		hsa-miR-2116-5p	0.396035	8	Very High	MBStar|MirAncesTar|mirCoX|miRDB_v6|MiRNATIP|MirTar2|mirzag|RNA22
ENPP4	Q9Y6X5		hsa-miR-2116-5p	0.395861	11	Very High	DIANA|MBStar|MirAncesTar|miranda_May_2021|mirCoX|miRDB_v6|MiRNATIP|MirTar2|mirzag|PACCMIT|RNA22
MORC3	Q14149		hsa-miR-2116-5p	0.395725	10	Very High	Cupid|MBStar|MirAncesTar|miranda_May_2021|mirCoX|MiRNATIP|MirSNPInTarget|MirTar2|mirzag|RNA22
UBE2J1	Q9Y385		hsa-miR-2116-5p	0.395292	9	Very High	MBStar|MirAncesTar|miranda_May_2021|mirCoX|miRDB_v6|MiRNATIP|MirTar2|mirzag|RNA22
MITF	O75030		hsa-miR-2116-5p	0.394255	9	Very High	Cupid|MBStar|MirAncesTar|miranda_May_2021|mirCoX|miRDB_v6|MirTar2|mirzag|RNA22
SEC23A	Q15436		hsa-miR-2116-5p	0.393776	9	Very High	Cupid|MBStar|MirAncesTar|miranda_May_2021|mirCoX|MiRNATIP|MirTar2|mirzag|RNA22
ARID1B	Q8NFD5		hsa-miR-2116-5p	0.391706	10	Very High	bitargeting_May_2021|Cupid|MBStar|MirAncesTar|miranda_May_2021|mirCoX|MiRNATIP|mirzag|PITA_May_2021|RNA22
HERC1	Q15751		hsa-miR-2116-5p	0.390734	8	Very High	Cupid|MirAncesTar|miranda_May_2021|mirCoX|miRDB_v6|MirTar2|mirzag|RNA22
SPACA1	Q9HBV2		hsa-miR-2116-5p	0.390154	9	Very High	DIANA|MBStar|MirAncesTar|miranda_May_2021|mirCoX|miRDB_v6|MirTar2|mirzag|RNA22
USP3	Q9Y6I4		hsa-miR-2116-5p	0.389964	8	Very High	Cupid|MBStar|MirAncesTar|miranda_May_2021|mirCoX|MiRNATIP|MirSNPInTarget|mirzag
FAM98B	Q52LJ0		hsa-miR-2116-5p	0.389389	8	Very High	Cupid|MirAncesTar|miranda_May_2021|mirCoX|miRDB_v6|MiRNATIP|MirTar2|mirzag
EP300	Q09472		hsa-miR-2116-5p	0.389126	8	Very High	Cupid|MirAncesTar|miranda_May_2021|mirCoX|MiRNATIP|mirzag|PACCMIT|RNA22
MED13L	Q71F56		hsa-miR-2116-5p	0.387999	10	Very High	bitargeting_May_2021|DIANA|MirAncesTar|miranda_May_2021|mirCoX|miRDB_v6|MiRNATIP|MirTar2|mirzag|RNA22
SLC35B4	Q969S0		hsa-miR-2116-5p	0.387948	9	Very High	MBStar|MirAncesTar|miranda_May_2021|mirCoX|miRDB_v6|MirTar2|mirzag|PACCMIT|RNA22
PRKCA	P17252		hsa-miR-2116-5p	0.386308	11	Very High	MBStar|MirAncesTar|miranda_May_2021|mirCoX|miRDB_v6|MiRNATIP|MirSNPInTarget|mirzag|PACCMIT|PITA_May_2021|RNA22
RORA	P35398		hsa-miR-2116-5p	0.386189	10	Very High	MBStar|MirAncesTar|miranda_May_2021|mirCoX|miRDB_v6|MiRNATIP|MirSNPInTarget|mirzag|PITA_May_2021|RNA22
RASAL2	Q9UJF2		hsa-miR-2116-5p	0.386097	10	Very High	MBStar|MirAncesTar|miranda_May_2021|mirCoX|miRDB_v6|MiRNATIP|MirSNPInTarget|MirTar2|mirzag|RNA22
MYB	P10242		hsa-miR-2116-5p	0.384284	9	Very High	bitargeting_May_2021|MBStar|MirAncesTar|miranda_May_2021|mirCoX|miRDB_v6|MirTar2|mirzag|PACCMIT
SLFN5	Q08AF3		hsa-miR-2116-5p	0.383218	11	Very High	bitargeting_May_2021|DIANA|MBStar|MirAncesTar|miranda_May_2021|mirCoX|miRDB_v6|MiRNATIP|MirTar2|mirzag|RNA22
CDR2	Q01850		hsa-miR-2116-5p	0.382649	9	Very High	MBStar|MirAncesTar|miranda_May_2021|mirCoX|miRDB_v6|MirTar2|mirzag|PACCMIT|RNA22
WAPL	Q7Z5K2		hsa-miR-2116-5p	0.381853	8	Very High	Cupid|MBStar|MirAncesTar|miranda_May_2021|mirCoX|miRDB_v6|mirzag|RNA22
KLRD1	Q13241		hsa-miR-2116-5p	0.381003	11	Very High	bitargeting_May_2021|DIANA|MBStar|MirAncesTar|miranda_May_2021|mirCoX|miRDB_v6|MirSNPInTarget|mirzag|PITA_May_2021|RNA22
CELF4	Q9BZC1		hsa-miR-2116-5p	0.380863	9	Very High	MBStar|MirAncesTar|miranda_May_2021|mirCoX|miRDB_v6|MiRNATIP|MirTar2|mirzag|RNA22
CADM1	Q9BY67		hsa-miR-2116-5p	0.380403	9	Very High	bitargeting_May_2021|Cupid|MBStar|MirAncesTar|miranda_May_2021|mirCoX|MiRNATIP|mirzag|RNA22
COL8A2	P25067		hsa-miR-2116-5p	0.379741	11	Very High	DIANA|MBStar|MirAncesTar|miranda_May_2021|mirCoX|MiRNATIP|MirTar2|mirzag|PACCMIT|PITA_May_2021|RNA22
BTC	P35070		hsa-miR-2116-5p	0.379241	8	Very High	DIANA|MirAncesTar|miranda_May_2021|mirCoX|miRDB_v6|MirTar2|mirzag|RNA22
JOSD1	Q15040		hsa-miR-2116-5p	0.378813	7	Very High	Cupid|DIANA|MirAncesTar|miranda_May_2021|mirCoX|MirSNPInTarget|mirzag
SERF1A	O75920		hsa-miR-2116-5p	0.378736	9	Very High	bitargeting_May_2021|DIANA|MBStar|MirAncesTar|miranda_May_2021|mirCoX|miRDB_v6|mirzag|RNA22
UBN1	Q9NPG3		hsa-miR-2116-5p	0.378273	9	Very High	MirAncesTar|miranda_May_2021|mirCoX|MiRNATIP|MirTar2|mirzag|PACCMIT|PITA_May_2021|RNA22
PCDH18	Q9HCL0		hsa-miR-2116-5p	0.378217	8	Very High	Cupid|MBStar|MirAncesTar|miranda_May_2021|mirCoX|MirTar2|mirzag|RNA22
CEP120	Q8N960		hsa-miR-2116-5p	0.378105	9	Very High	MBStar|MirAncesTar|miranda_May_2021|mirCoX|miRDB_v6|MiRNATIP|MirTar2|mirzag|RNA22
PHF2	O75151		hsa-miR-2116-5p	0.376849	9	Very High	bitargeting_May_2021|Cupid|MBStar|MirAncesTar|miranda_May_2021|mirCoX|miRDB_v6|mirzag|RNA22
UBFD1	O14562		hsa-miR-2116-5p	0.376739	8	Very High	bitargeting_May_2021|MirAncesTar|miranda_May_2021|mirCoX|MiRNATIP|MirTar2|mirzag|RNA22
RAB12	Q6IQ22		hsa-miR-2116-5p	0.376566	9	Very High	bitargeting_May_2021|Cupid|MBStar|MirAncesTar|miranda_May_2021|mirCoX|miRDB_v6|mirzag|RNA22
FKBP1A	P62942		hsa-miR-2116-5p	0.375705	9	Very High	bitargeting_May_2021|MBStar|MirAncesTar|miranda_May_2021|mirCoX|miRDB_v6|mirzag|PACCMIT|PITA_May_2021
CYFIP2	Q96F07		hsa-miR-2116-5p	0.375357	10	Very High	bitargeting_May_2021|DIANA|MBStar|MirAncesTar|miranda_May_2021|mirCoX|MirTar2|mirzag|PITA_May_2021|RNA22
HABP4	Q5JVS0		hsa-miR-2116-5p	0.374862	9	Very High	DIANA|MBStar|MirAncesTar|miranda_May_2021|mirCoX|miRDB_v6|MiRNATIP|MirTar2|mirzag
FOXL1	Q12952		hsa-miR-2116-5p	0.37485	10	Very High	bitargeting_May_2021|MBStar|MirAncesTar|miranda_May_2021|mirCoX|miRDB_v6|MirSNPInTarget|MirTar2|mirzag|RNA22
MEST	Q5EB52		hsa-miR-2116-5p	0.374716	8	Very High	MBStar|MirAncesTar|miranda_May_2021|mirCoX|miRDB_v6|MirTar2|mirzag|PACCMIT
GABRA1	P14867		hsa-miR-2116-5p	0.374677	7	Very High	MBStar|MirAncesTar|miranda_May_2021|mirCoX|MirTar2|mirzag|PACCMIT
MIA3	Q5JRA6		hsa-miR-2116-5p	0.374233	9	Very High	MBStar|MirAncesTar|miranda_May_2021|mirCoX|miRDB_v6|MiRNATIP|MirTar2|mirzag|RNA22
RBM27	Q9P2N5		hsa-miR-2116-5p	0.373947	9	Very High	Cupid|MBStar|MirAncesTar|miranda_May_2021|mirCoX|miRDB_v6|MiRNATIP|mirzag|RNA22
CXADR	P78310		hsa-miR-2116-5p	0.373767	9	Very High	MBStar|MirAncesTar|miranda_May_2021|mirCoX|miRDB_v6|MiRNATIP|MirTar2|mirzag|RNA22
RBM39	Q14498		hsa-miR-2116-5p	0.373738	8	Very High	Cupid|MBStar|MirAncesTar|miranda_May_2021|mirCoX|MiRNATIP|PACCMIT|RNA22
FIGN	Q5HY92		hsa-miR-2116-5p	0.373591	9	Very High	bitargeting_May_2021|Cupid|MBStar|MirAncesTar|miranda_May_2021|mirCoX|miRDB_v6|mirzag|RNA22
MEX3D	Q86XN8		hsa-miR-2116-5p	0.373203	9	Very High	DIANA|MBStar|MirAncesTar|miranda_May_2021|mirCoX|miRDB_v6|MirTar2|mirzag|RNA22
C12orf76	Q8N812		hsa-miR-2116-5p	0.373076	10	Very High	bitargeting_May_2021|MBStar|MirAncesTar|miranda_May_2021|mirCoX|MiRNATIP|MirTar2|mirzag|PITA_May_2021|RNA22
ACVR2B	Q13705		hsa-miR-2116-5p	0.371481	10	Very High	MBStar|MirAncesTar|miranda_May_2021|mirCoX|miRDB_v6|MiRNATIP|MirSNPInTarget|MirTar2|mirzag|RNA22
FGD6	Q6ZV73		hsa-miR-2116-5p	0.371276	10	Very High	bitargeting_May_2021|MBStar|MirAncesTar|miranda_May_2021|mirCoX|MiRNATIP|MirSNPInTarget|mirzag|PITA_May_2021|RNA22
PIK3CA	P42336		hsa-miR-2116-5p	0.370849	9	Very High	bitargeting_May_2021|Cupid|MBStar|miranda_May_2021|mirCoX|miRDB_v6|MiRNATIP|mirzag|RNA22
C1QTNF3	Q9BXJ4		hsa-miR-2116-5p	0.370167	8	Very High	MBStar|MirAncesTar|miranda_May_2021|mirCoX|miRDB_v6|MirTar2|mirzag|RNA22
NSMAF	Q92636		hsa-miR-2116-5p	0.368699	9	Very High	bitargeting_May_2021|Cupid|MBStar|MirAncesTar|miranda_May_2021|mirCoX|MiRNATIP|mirzag|RNA22
ESR1	P03372		hsa-miR-2116-5p	0.368187	10	Very High	bitargeting_May_2021|Cupid|MBStar|MirAncesTar|miranda_May_2021|mirCoX|MiRNATIP|MirSNPInTarget|mirzag|RNA22
ANP32E	Q9BTT0		hsa-miR-2116-5p	0.367292	8	Very High	Cupid|MBStar|MirAncesTar|miranda_May_2021|mirCoX|MiRNATIP|MirTar2|mirzag
KCNV1	Q6PIU1		hsa-miR-2116-5p	0.366916	10	Very High	bitargeting_May_2021|MBStar|MirAncesTar|miranda_May_2021|mirCoX|miRDB_v6|MirTar2|mirzag|PITA_May_2021|RNA22
FOXO1	Q12778		hsa-miR-2116-5p	0.366794	9	Very High	Cupid|MBStar|MirAncesTar|miranda_May_2021|mirCoX|miRDB_v6|MiRNATIP|mirzag|RNA22
MMP8	P22894		hsa-miR-2116-5p	0.366658	9	Very High	bitargeting_May_2021|MirAncesTar|miranda_May_2021|mirCoX|miRDB_v6|MirSNPInTarget|MirTar2|mirzag|RNA22
TTC30B	Q8N4P2		hsa-miR-2116-5p	0.366544	8	Very High	DIANA|MirAncesTar|miranda_May_2021|mirCoX|miRDB_v6|MiRNATIP|mirzag|PACCMIT
NCOA1	Q15788		hsa-miR-2116-5p	0.366147	8	Very High	Cupid|DIANA|MBStar|MirAncesTar|miranda_May_2021|mirCoX|PACCMIT|RNA22
NDUFA10	O95299		hsa-miR-2116-5p	0.365532	9	Very High	bitargeting_May_2021|MirAncesTar|miranda_May_2021|mirCoX|miRDB_v6|MirTar2|mirzag|PITA_May_2021|RNA22
DPY30	Q9C005		hsa-miR-2116-5p	0.364316	9	Very High	bitargeting_May_2021|DIANA|MirAncesTar|miranda_May_2021|mirCoX|MiRNATIP|MirTar2|mirzag|PACCMIT
YTHDF2	Q9Y5A9		hsa-miR-2116-5p	0.363908	9	Very High	bitargeting_May_2021|Cupid|MBStar|MirAncesTar|miranda_May_2021|mirCoX|miRDB_v6|mirzag|RNA22
HECTD1	Q9ULT8		hsa-miR-2116-5p	0.363815	7	Very High	Cupid|MBStar|MirAncesTar|miranda_May_2021|mirCoX|MirTar2|mirzag
HAPLN1	P10915		hsa-miR-2116-5p	0.362692	8	Very High	MBStar|MirAncesTar|miranda_May_2021|mirCoX|miRDB_v6|MiRNATIP|MirTar2|RNA22
GNS	P15586		hsa-miR-2116-5p	0.362665	9	Very High	bitargeting_May_2021|MBStar|MirAncesTar|miranda_May_2021|mirCoX|miRDB_v6|MirSNPInTarget|mirzag|RNA22
MINDY2	Q8NBR6		hsa-miR-2116-5p	0.361938	10	Very High	bitargeting_May_2021|Cupid|DIANA|MBStar|MirAncesTar|miranda_May_2021|mirCoX|MiRNATIP|mirzag|RNA22
KLF3	P57682		hsa-miR-2116-5p	0.361839	8	Very High	MBStar|MirAncesTar|miranda_May_2021|mirCoX|miRDB_v6|MirTar2|mirzag|RNA22
CORO1C	Q9ULV4		hsa-miR-2116-5p	0.361666	10	Very High	DIANA|MirAncesTar|miranda_May_2021|mirCoX|miRDB_v6|MiRNATIP|MirSNPInTarget|mirzag|PACCMIT|RNA22
PKD2L2	Q9NZM6		hsa-miR-2116-5p	0.360857	9	Very High	bitargeting_May_2021|MBStar|MirAncesTar|miranda_May_2021|mirCoX|MirSNPInTarget|mirzag|PACCMIT|RNA22
MYO5B	Q9ULV0		hsa-miR-2116-5p	0.360165	11	Very High	bitargeting_May_2021|DIANA|MBStar|MirAncesTar|miranda_May_2021|mirCoX|miRDB_v6|MiRNATIP|MirTar2|mirzag|RNA22
ARL6	Q9H0F7		hsa-miR-2116-5p	0.36016	9	Very High	bitargeting_May_2021|MBStar|MirAncesTar|miranda_May_2021|mirCoX|miRDB_v6|MiRNATIP|MirTar2|mirzag
FAM126B	Q8IXS8		hsa-miR-2116-5p	0.35947	9	Very High	MBStar|MirAncesTar|miranda_May_2021|mirCoX|MiRNATIP|MirTar2|mirzag|PITA_May_2021|RNA22
TTC30A	Q86WT1		hsa-miR-2116-5p	0.359186	9	Very High	MBStar|MirAncesTar|miranda_May_2021|mirCoX|miRDB_v6|MirSNPInTarget|MirTar2|mirzag|PITA_May_2021
RBM3	P98179		hsa-miR-2116-5p	0.358813	10	Very High	bitargeting_May_2021|MBStar|MirAncesTar|miranda_May_2021|mirCoX|miRDB_v6|MirTar2|mirzag|PITA_May_2021|RNA22
SOCS5	O75159		hsa-miR-2116-5p	0.358722	9	Very High	bitargeting_May_2021|Cupid|DIANA|MBStar|MirAncesTar|mirCoX|miRDB_v6|mirzag|RNA22
CUL1	Q13616		hsa-miR-2116-5p	0.357349	8	Very High	DIANA|MirAncesTar|miranda_May_2021|mirCoX|miRDB_v6|MiRNATIP|MirTar2|mirzag
GRIP1	Q9Y3R0		hsa-miR-2116-5p	0.356904	9	Very High	DIANA|MBStar|MirAncesTar|miranda_May_2021|mirCoX|MirSNPInTarget|MirTar2|mirzag|RNA22
CZIB	Q9NWV4		hsa-miR-2116-5p	0.356737	9	Very High	MirAncesTar|miranda_May_2021|mirCoX|miRDB_v6|MiRNATIP|MirSNPInTarget|MirTar2|mirzag|RNA22
MYBL1	P10243		hsa-miR-2116-5p	0.35594	8	Very High	Cupid|MBStar|MirAncesTar|mirCoX|miRDB_v6|MiRNATIP|mirzag|RNA22
CREBRF	Q8IUR6		hsa-miR-2116-5p	0.355911	9	Very High	DIANA|MBStar|MirAncesTar|miranda_May_2021|mirCoX|miRDB_v6|MiRNATIP|mirzag|RNA22
TBC1D19	Q8N5T2		hsa-miR-2116-5p	0.355839	7	Very High	bitargeting_May_2021|Cupid|MBStar|MirAncesTar|miranda_May_2021|mirCoX|PACCMIT
TCF12	Q99081		hsa-miR-2116-5p	0.354815	8	Very High	bitargeting_May_2021|Cupid|MBStar|MirAncesTar|miranda_May_2021|mirCoX|miRDB_v6|RNA22
FMNL2	Q96PY5		hsa-miR-2116-5p	0.354612	8	Very High	Cupid|DIANA|MBStar|MirAncesTar|mirCoX|miRDB_v6|MiRNATIP|mirzag
PROCR	Q9UNN8		hsa-miR-2116-5p	0.354169	9	Very High	bitargeting_May_2021|MBStar|MirAncesTar|miranda_May_2021|mirCoX|MiRNATIP|MirSNPInTarget|mirzag|RNA22
SEC24A	O95486		hsa-miR-2116-5p	0.353561	8	Very High	Cupid|MBStar|MirAncesTar|miranda_May_2021|mirCoX|miRDB_v6|mirzag|RNA22
CPNE3	O75131		hsa-miR-2116-5p	0.353479	9	Very High	bitargeting_May_2021|MirAncesTar|miranda_May_2021|mirCoX|miRDB_v6|MiRNATIP|MirSNPInTarget|mirzag|RNA22
PTGS2	P35354		hsa-miR-2116-5p	0.353235	9	Very High	DIANA|MBStar|MirAncesTar|miranda_May_2021|mirCoX|MiRNATIP|MirSNPInTarget|MirTar2|mirzag
UBE4A	Q14139		hsa-miR-2116-5p	0.352724	9	Very High	bitargeting_May_2021|Cupid|DIANA|MBStar|MirAncesTar|miranda_May_2021|mirCoX|mirzag|RNA22
TLR8	Q9NR97		hsa-miR-2116-5p	0.35264	8	Very High	MBStar|MirAncesTar|miranda_May_2021|mirCoX|miRDB_v6|MirTar2|mirzag|RNA22
CCDC59	Q9P031		hsa-miR-2116-5p	0.352561	8	Very High	MirAncesTar|miranda_May_2021|mirCoX|miRDB_v6|MirSNPInTarget|MirTar2|mirzag|RNA22
ABCC1	P33527		hsa-miR-2116-5p	0.352545	11	Very High	bitargeting_May_2021|MBStar|MirAncesTar|miranda_May_2021|mirCoX|miRDB_v6|MiRNATIP|MirTar2|mirzag|PITA_May_2021|RNA22
ZNF704	Q6ZNC4		hsa-miR-2116-5p	0.352352	10	Very High	bitargeting_May_2021|DIANA|MBStar|MirAncesTar|miranda_May_2021|mirCoX|miRDB_v6|MiRNATIP|MirTar2|RNA22
EXT2	Q93063		hsa-miR-2116-5p	0.352225	9	Very High	DIANA|MBStar|MirAncesTar|miranda_May_2021|mirCoX|miRDB_v6|MirTar2|mirzag|RNA22
CDH11	P55287		hsa-miR-2116-5p	0.351306	8	Very High	Cupid|MBStar|MirAncesTar|miranda_May_2021|mirCoX|MiRNATIP|PACCMIT|RNA22
MARCHF1	Q8TCQ1		hsa-miR-2116-5p	0.351026	10	Very High	bitargeting_May_2021|MBStar|MirAncesTar|miranda_May_2021|mirCoX|miRDB_v6|MiRNATIP|MirTar2|mirzag|RNA22
GCC2	Q8IWJ2		hsa-miR-2116-5p	0.35098	7	Very High	Cupid|DIANA|MBStar|mirCoX|MiRNATIP|mirzag|RNA22
PAN3	Q58A45		hsa-miR-2116-5p	0.350381	9	Very High	MBStar|MirAncesTar|miranda_May_2021|mirCoX|miRDB_v6|MirSNPInTarget|mirzag|PACCMIT|RNA22
CRK	P46108		hsa-miR-2116-5p	0.349972	7	Very High	Cupid|DIANA|MBStar|MirAncesTar|miranda_May_2021|mirCoX|mirzag
SLC17A6	Q9P2U8		hsa-miR-2116-5p	0.349758	9	Very High	MBStar|MirAncesTar|miranda_May_2021|mirCoX|miRDB_v6|MiRNATIP|MirSNPInTarget|MirTar2|mirzag
NANOS1	Q8WY41		hsa-miR-2116-5p	0.34827	9	Very High	MBStar|MirAncesTar|miranda_May_2021|mirCoX|miRDB_v6|MiRNATIP|MirSNPInTarget|MirTar2|mirzag
STXBP4	Q6ZWJ1		hsa-miR-2116-5p	0.348013	9	Very High	DIANA|MBStar|MirAncesTar|miranda_May_2021|mirCoX|MiRNATIP|mirzag|PACCMIT|RNA22
GCSAM	Q8N6F7		hsa-miR-2116-5p	0.347144	8	Very High	MBStar|MirAncesTar|miranda_May_2021|mirCoX|miRDB_v6|MirTar2|mirzag|RNA22

## Sheet: HPPA_C2vsDMEM
Generated at: 2023/03/29 15:54:52
mirDIP version: 5.2.8.1.
Database version: 5.2.3.1
Gene Symbol -
Micro RNA - hsa-miR-146a-5p
Minimum Score - Very High
Results (222)
Gene Symbol	Uniprot	Pseudogene	MicroRNA	Integrated Score	Number of Sources	Score Class	Sources
TRAF6	Q9Y4K3		hsa-miR-146a-5p	0.92814	19	Very High	BCmicrO|bitargeting_May_2021|CoMeTa|Cupid|DIANA|MBStar|MirAncesTar|mirbase|mirCoX|miRDB_v6|mirmap_May_2021|MiRNATIP|MirTar2|mirzag|MultiMiTar|PACCMIT|PITA_May_2021|RNA22|TargetScan_v7_2
IRAK1	P51617		hsa-miR-146a-5p	0.910672	18	Very High	BCmicrO|bitargeting_May_2021|CoMeTa|Cupid|DIANA|MirAncesTar|mirbase|mirCoX|miRDB_v6|mirmap_May_2021|MiRNATIP|MirSNPInTarget|MirTar2|mirzag|PACCMIT|PITA_May_2021|RNA22|TargetScan_v7_2
SEC23IP	Q9Y6Y8		hsa-miR-146a-5p	0.890145	18	Very High	BCmicrO|CoMeTa|Cupid|DIANA|MBStar|MirAncesTar|mirCoX|miRDB_v6|mirmap_May_2021|MiRNATIP|MirSNPInTarget|miRTar2GO|MirTar2|mirzag|MultiMiTar|PACCMIT|RNA22|TargetScan_v7_2
WWC2	Q6AWC2		hsa-miR-146a-5p	0.876672	18	Very High	BCmicrO|bitargeting_May_2021|CoMeTa|Cupid|DIANA|MBStar|MirAncesTar|mirCoX|miRDB_v6|mirmap_May_2021|MiRNATIP|miRTar2GO|MirTar2|mirzag|MultiMiTar|PITA_May_2021|RNA22|TargetScan_v7_2
EIF4G2	P78344		hsa-miR-146a-5p	0.87543	16	Very High	BCmicrO|CoMeTa|Cupid|DIANA|MBStar|MirAncesTar|mirCoX|miRDB_v6|mirmap_May_2021|MiRNATIP|miRTar2GO|MirTar2|mirzag|MultiMiTar|PACCMIT|TargetScan_v7_2
HNRNPD	Q14103		hsa-miR-146a-5p	0.871312	15	Very High	BCmicrO|CoMeTa|Cupid|DIANA|MirAncesTar|mirbase|mirCoX|miRDB_v6|mirmap_May_2021|MiRNATIP|MirTar2|mirzag|MultiMiTar|PACCMIT|TargetScan_v7_2
SLC10A3	P09131		hsa-miR-146a-5p	0.863908	16	Very High	BCmicrO|CoMeTa|Cupid|DIANA|MBStar|MirAncesTar|mirbase|mirCoX|miRDB_v6|mirmap_May_2021|MiRNATIP|MirSNPInTarget|miRTar2GO|MirTar2|PACCMIT|TargetScan_v7_2
NUMB	P49757		hsa-miR-146a-5p	0.862609	15	Very High	BCmicrO|CoMeTa|Cupid|DIANA|MBStar|MirAncesTar|mirCoX|miRDB_v6|mirmap_May_2021|MiRNATIP|miRTar2GO|mirzag|MultiMiTar|PACCMIT|TargetScan_v7_2
USP3	Q9Y6I4		hsa-miR-146a-5p	0.859047	18	Very High	BCmicrO|bitargeting_May_2021|CoMeTa|Cupid|DIANA|MBStar|MirAncesTar|mirCoX|miRDB_v6|mirmap_May_2021|MiRNATIP|miRTar2GO|MirTar2|mirzag|MultiMiTar|PACCMIT|RNA22|TargetScan_v7_2
NOVA1	P51513		hsa-miR-146a-5p	0.855494	14	Very High	BCmicrO|CoMeTa|Cupid|DIANA|MBStar|MirAncesTar|mirCoX|mirmap_May_2021|MiRNATIP|MirTar2|mirzag|MultiMiTar|PACCMIT|TargetScan_v7_2
ZBTB2	Q8N680		hsa-miR-146a-5p	0.851098	17	Very High	BCmicrO|bitargeting_May_2021|DIANA|MBStar|MirAncesTar|mirbase|mirCoX|miRDB_v6|mirmap_May_2021|MiRNATIP|MirSNPInTarget|miRTar2GO|MirTar2|mirzag|MultiMiTar|RNA22|TargetScan_v7_2
RARB	P10826		hsa-miR-146a-5p	0.849396	14	Very High	BCmicrO|CoMeTa|Cupid|DIANA|MBStar|MirAncesTar|mirCoX|miRDB_v6|mirmap_May_2021|MiRNATIP|mirzag|MultiMiTar|PACCMIT|TargetScan_v7_2
CDKN2AIP	Q9NXV6		hsa-miR-146a-5p	0.824788	14	Very High	BCmicrO|CoMeTa|Cupid|DIANA|MBStar|MirAncesTar|mirCoX|miRDB_v6|mirmap_May_2021|MiRNATIP|miRTar2GO|mirzag|MultiMiTar|TargetScan_v7_2
BCORL1	Q5H9F3		hsa-miR-146a-5p	0.823105	16	Very High	BCmicrO|bitargeting_May_2021|CoMeTa|Cupid|DIANA|MBStar|MirAncesTar|mirCoX|miRDB_v6|mirmap_May_2021|MiRNATIP|miRTar2GO|MirTar2|mirzag|MultiMiTar|TargetScan_v7_2
DCAF12	Q5T6F0		hsa-miR-146a-5p	0.819481	16	Very High	BCmicrO|Cupid|DIANA|MirAncesTar|mirbase|mirCoX|miRDB_v6|mirmap_May_2021|MiRNATIP|MirSNPInTarget|miRTar2GO|mirzag|MultiMiTar|PACCMIT|RNA22|TargetScan_v7_2
SMAD4	Q13485		hsa-miR-146a-5p	0.814171	15	Very High	BCmicrO|bitargeting_May_2021|CoMeTa|Cupid|DIANA|MBStar|MirAncesTar|mirCoX|mirmap_May_2021|MiRNATIP|MirTar2|mirzag|MultiMiTar|PACCMIT|TargetScan_v7_2
IGSF1	Q8N6C5		hsa-miR-146a-5p	0.811581	15	Very High	BCmicrO|bitargeting_May_2021|CoMeTa|Cupid|DIANA|MBStar|MirAncesTar|mirbase|mirCoX|mirmap_May_2021|MiRNATIP|MirTar2|mirzag|MultiMiTar|TargetScan_v7_2
FBXW2	Q9UKT8		hsa-miR-146a-5p	0.804437	17	Very High	BCmicrO|bitargeting_May_2021|CoMeTa|DIANA|MBStar|MirAncesTar|mirbase|mirCoX|mirmap_May_2021|MiRNATIP|MirTar2|mirzag|MultiMiTar|PACCMIT|PITA_May_2021|RNA22|TargetScan_v7_2
STRBP	Q96SI9		hsa-miR-146a-5p	0.804022	15	Very High	BCmicrO|bitargeting_May_2021|Cupid|DIANA|MBStar|MirAncesTar|mirbase|mirCoX|miRDB_v6|mirmap_May_2021|MiRNATIP|miRTar2GO|MirTar2|mirzag|TargetScan_v7_2
APPL1	Q9UKG1		hsa-miR-146a-5p	0.800041	16	Very High	BCmicrO|CoMeTa|Cupid|DIANA|MBStar|MirAncesTar|mirCoX|miRDB_v6|mirmap_May_2021|MiRNATIP|miRTar2GO|mirzag|MultiMiTar|PACCMIT|PITA_May_2021|TargetScan_v7_2
MED1	Q15648		hsa-miR-146a-5p	0.788734	17	Very High	BCmicrO|bitargeting_May_2021|CoMeTa|Cupid|DIANA|MBStar|MirAncesTar|mirCoX|miRDB_v6|mirmap_May_2021|miRTar2GO|MirTar2|mirzag|MultiMiTar|PACCMIT|RNA22|TargetScan_v7_2
RFX7	Q2KHR2		hsa-miR-146a-5p	0.781222	16	Very High	BCmicrO|bitargeting_May_2021|CoMeTa|Cupid|DIANA|MBStar|MirAncesTar|mirCoX|miRDB_v6|mirmap_May_2021|MirTar2|mirzag|MultiMiTar|PACCMIT|RNA22|TargetScan_v7_2
FBXO28	Q9NVF7		hsa-miR-146a-5p	0.776785	17	Very High	BCmicrO|bitargeting_May_2021|CoMeTa|Cupid|DIANA|MBStar|MirAncesTar|mirCoX|mirmap_May_2021|MiRNATIP|MirSNPInTarget|miRTar2GO|mirzag|MultiMiTar|PITA_May_2021|RNA22|TargetScan_v7_2
MARK1	Q9P0L2		hsa-miR-146a-5p	0.774613	14	Very High	BCmicrO|CoMeTa|Cupid|DIANA|MBStar|MirAncesTar|mirbase|mirCoX|mirmap_May_2021|miRTar2GO|MirTar2|mirzag|MultiMiTar|TargetScan_v7_2
KLF7	O75840		hsa-miR-146a-5p	0.772222	14	Very High	BCmicrO|bitargeting_May_2021|CoMeTa|DIANA|MBStar|MirAncesTar|mirbase|mirCoX|miRDB_v6|mirmap_May_2021|MiRNATIP|miRTar2GO|PACCMIT|TargetScan_v7_2
NRAS	P01111		hsa-miR-146a-5p	0.766234	14	Very High	BCmicrO|CoMeTa|Cupid|DIANA|MBStar|MirAncesTar|mirCoX|mirmap_May_2021|MiRNATIP|MirSNPInTarget|miRTar2GO|mirzag|RNA22|TargetScan_v7_2
LCOR	Q96JN0		hsa-miR-146a-5p	0.762477	16	Very High	BCmicrO|bitargeting_May_2021|Cupid|DIANA|MBStar|MirAncesTar|mirCoX|miRDB_v6|mirmap_May_2021|MiRNATIP|miRTar2GO|MirTar2|mirzag|MultiMiTar|RNA22|TargetScan_v7_2
ERBB4	Q15303		hsa-miR-146a-5p	0.762062	16	Very High	BCmicrO|bitargeting_May_2021|CoMeTa|DIANA|MBStar|MirAncesTar|mirCoX|miRDB_v6|mirmap_May_2021|MiRNATIP|MirSNPInTarget|mirzag|MultiMiTar|PACCMIT|RNA22|TargetScan_v7_2
MMP16	P51512		hsa-miR-146a-5p	0.759388	14	Very High	BCmicrO|CoMeTa|Cupid|DIANA|MBStar|MirAncesTar|mirCoX|miRDB_v6|mirmap_May_2021|MiRNATIP|mirzag|MultiMiTar|PACCMIT|TargetScan_v7_2
C16orf72	Q14CZ0		hsa-miR-146a-5p	0.756243	15	Very High	BCmicrO|bitargeting_May_2021|CoMeTa|Cupid|DIANA|MBStar|MirAncesTar|mirCoX|miRDB_v6|mirmap_May_2021|MiRNATIP|MirTar2|mirzag|MultiMiTar|TargetScan_v7_2
CASK	O14936		hsa-miR-146a-5p	0.756232	15	Very High	BCmicrO|CoMeTa|Cupid|DIANA|MBStar|MirAncesTar|mirbase|mirCoX|mirmap_May_2021|MiRNATIP|MirTar2|mirzag|PACCMIT|RNA22|TargetScan_v7_2
LRRC15	Q8TF66		hsa-miR-146a-5p	0.750435	16	Very High	BCmicrO|bitargeting_May_2021|CoMeTa|Cupid|DIANA|MBStar|MirAncesTar|mirCoX|miRDB_v6|mirmap_May_2021|MiRNATIP|MirTar2|mirzag|MultiMiTar|RNA22|TargetScan_v7_2
BZW1	Q7L1Q6		hsa-miR-146a-5p	0.746889	15	Very High	BCmicrO|bitargeting_May_2021|CoMeTa|Cupid|DIANA|MBStar|MirAncesTar|mirCoX|miRDB_v6|mirmap_May_2021|MiRNATIP|miRTar2GO|MirTar2|mirzag|MultiMiTar
CLASP2	O75122		hsa-miR-146a-5p	0.746432	16	Very High	BCmicrO|bitargeting_May_2021|CoMeTa|Cupid|DIANA|MBStar|MirAncesTar|mirbase|mirCoX|mirmap_May_2021|MiRNATIP|MirSNPInTarget|miRTar2GO|MirTar2|mirzag|MultiMiTar
CCDC6	Q16204		hsa-miR-146a-5p	0.74356	15	Very High	BCmicrO|bitargeting_May_2021|CoMeTa|Cupid|DIANA|MBStar|MirAncesTar|mirCoX|miRDB_v6|mirmap_May_2021|MiRNATIP|miRTar2GO|mirzag|MultiMiTar|TargetScan_v7_2
PRKCE	Q02156		hsa-miR-146a-5p	0.743542	17	Very High	BCmicrO|bitargeting_May_2021|CoMeTa|Cupid|DIANA|MBStar|MirAncesTar|mirCoX|miRDB_v6|mirmap_May_2021|MiRNATIP|MirSNPInTarget|miRTar2GO|MirTar2|mirzag|MultiMiTar|RNA22
ZDHHC13	Q8IUH4		hsa-miR-146a-5p	0.74162	11	Very High	BCmicrO|DIANA|MirAncesTar|mirbase|mirCoX|miRDB_v6|mirmap_May_2021|MirTar2|mirzag|RNA22|TargetScan_v7_2
SYT1	P21579		hsa-miR-146a-5p	0.740851	13	Very High	BCmicrO|CoMeTa|Cupid|DIANA|MBStar|MirAncesTar|mirCoX|miRDB_v6|mirmap_May_2021|MiRNATIP|MultiMiTar|PACCMIT|TargetScan_v7_2
KDM2B	Q8NHM5		hsa-miR-146a-5p	0.738335	15	Very High	BCmicrO|bitargeting_May_2021|Cupid|MBStar|MirAncesTar|mirbase|mirCoX|miRDB_v6|mirmap_May_2021|MiRNATIP|MirTar2|mirzag|PACCMIT|RNA22|TargetScan_v7_2
ZNRF3	Q9ULT6		hsa-miR-146a-5p	0.734487	15	Very High	BCmicrO|bitargeting_May_2021|Cupid|DIANA|MBStar|MirAncesTar|mirCoX|miRDB_v6|mirmap_May_2021|MiRNATIP|miRTar2GO|mirzag|PITA_May_2021|RNA22|TargetScan_v7_2
TDRKH	Q9Y2W6		hsa-miR-146a-5p	0.732357	12	Very High	BCmicrO|bitargeting_May_2021|CoMeTa|MBStar|MirAncesTar|mirbase|mirCoX|mirmap_May_2021|MiRNATIP|MirTar2|PACCMIT|TargetScan_v7_2
ZNF532	Q9HCE3		hsa-miR-146a-5p	0.731027	14	Very High	BCmicrO|bitargeting_May_2021|CoMeTa|Cupid|DIANA|MBStar|MirAncesTar|mirCoX|mirmap_May_2021|mirzag|MultiMiTar|PACCMIT|RNA22|TargetScan_v7_2
SCN3B	Q9NY72		hsa-miR-146a-5p	0.729533	17	Very High	BCmicrO|bitargeting_May_2021|CoMeTa|DIANA|MBStar|MirAncesTar|mirCoX|miRDB_v6|mirmap_May_2021|MiRNATIP|MirTar2|mirzag|MultiMiTar|PACCMIT|PITA_May_2021|RNA22|TargetScan_v7_2
LFNG	Q8NES3		hsa-miR-146a-5p	0.724863	12	Very High	BCmicrO|CoMeTa|DIANA|MBStar|MirAncesTar|mirCoX|mirmap_May_2021|MiRNATIP|miRTar2GO|mirzag|MultiMiTar|TargetScan_v7_2
TSPYL1	Q9H0U9		hsa-miR-146a-5p	0.72338	16	Very High	BCmicrO|bitargeting_May_2021|CoMeTa|DIANA|MBStar|MirAncesTar|mirbase|mirCoX|miRDB_v6|mirmap_May_2021|MirSNPInTarget|miRTar2GO|MirTar2|mirzag|MultiMiTar|PITA_May_2021
JAZF1	Q86VZ6		hsa-miR-146a-5p	0.719305	15	Very High	BCmicrO|Cupid|DIANA|MBStar|MirAncesTar|mirCoX|miRDB_v6|mirmap_May_2021|MiRNATIP|miRTar2GO|MirTar2|mirzag|MultiMiTar|PACCMIT|TargetScan_v7_2
NEMP1	O14524		hsa-miR-146a-5p	0.718703	15	Very High	BCmicrO|bitargeting_May_2021|DIANA|MBStar|MirAncesTar|mirCoX|miRDB_v6|mirmap_May_2021|MiRNATIP|miRTar2GO|MirTar2|mirzag|PITA_May_2021|RNA22|TargetScan_v7_2
BTG2	P78543		hsa-miR-146a-5p	0.716166	14	Very High	BCmicrO|bitargeting_May_2021|CoMeTa|Cupid|DIANA|MirAncesTar|mirCoX|miRDB_v6|mirmap_May_2021|MiRNATIP|miRTar2GO|mirzag|MultiMiTar|TargetScan_v7_2
GOSR1	O95249		hsa-miR-146a-5p	0.712971	14	Very High	BCmicrO|CoMeTa|Cupid|DIANA|MBStar|MirAncesTar|mirCoX|miRDB_v6|mirmap_May_2021|MiRNATIP|miRTar2GO|mirzag|MultiMiTar|TargetScan_v7_2
ZNF512B	Q96KM6		hsa-miR-146a-5p	0.71289	16	Very High	BCmicrO|bitargeting_May_2021|CoMeTa|DIANA|MBStar|MirAncesTar|mirCoX|miRDB_v6|mirmap_May_2021|MiRNATIP|miRTar2GO|mirzag|MultiMiTar|PACCMIT|RNA22|TargetScan_v7_2
STC1	P52823		hsa-miR-146a-5p	0.712452	12	Very High	BCmicrO|CoMeTa|Cupid|DIANA|MBStar|MirAncesTar|mirCoX|mirmap_May_2021|mirzag|MultiMiTar|RNA22|TargetScan_v7_2
CREBL2	O60519		hsa-miR-146a-5p	0.711529	14	Very High	BCmicrO|CoMeTa|Cupid|DIANA|MBStar|MirAncesTar|mirCoX|miRDB_v6|mirmap_May_2021|MiRNATIP|miRTar2GO|MirTar2|mirzag|MultiMiTar
DDHD1	Q8NEL9		hsa-miR-146a-5p	0.711409	16	Very High	BCmicrO|bitargeting_May_2021|DIANA|MBStar|MirAncesTar|mirbase|mirCoX|miRDB_v6|mirmap_May_2021|MiRNATIP|MirSNPInTarget|MirTar2|mirzag|MultiMiTar|RNA22|TargetScan_v7_2
KCTD15	Q96SI1		hsa-miR-146a-5p	0.711353	14	Very High	BCmicrO|bitargeting_May_2021|CoMeTa|Cupid|DIANA|MBStar|MirAncesTar|mirCoX|mirmap_May_2021|MiRNATIP|miRTar2GO|MultiMiTar|PACCMIT|TargetScan_v7_2
ZNF652	Q9Y2D9		hsa-miR-146a-5p	0.709033	16	Very High	BCmicrO|bitargeting_May_2021|Cupid|DIANA|MBStar|MirAncesTar|mirCoX|miRDB_v6|mirmap_May_2021|MiRNATIP|miRTar2GO|MirTar2|mirzag|PITA_May_2021|RNA22|TargetScan_v7_2
GRSF1	Q12849		hsa-miR-146a-5p	0.705288	16	Very High	BCmicrO|bitargeting_May_2021|CoMeTa|Cupid|DIANA|MBStar|MirAncesTar|mirCoX|mirmap_May_2021|MiRNATIP|miRTar2GO|mirzag|MultiMiTar|PITA_May_2021|RNA22|TargetScan_v7_2
ACKR2	O00590		hsa-miR-146a-5p	0.704949	13	Very High	BCmicrO|bitargeting_May_2021|CoMeTa|DIANA|MBStar|MirAncesTar|mirbase|mirCoX|miRDB_v6|mirmap_May_2021|mirzag|PITA_May_2021|TargetScan_v7_2
SIAH2	O43255		hsa-miR-146a-5p	0.704136	13	Very High	BCmicrO|bitargeting_May_2021|CoMeTa|DIANA|MBStar|MirAncesTar|mirCoX|miRDB_v6|mirmap_May_2021|MiRNATIP|mirzag|PACCMIT|TargetScan_v7_2
DNAJC12	Q9UKB3		hsa-miR-146a-5p	0.702494	16	Very High	BCmicrO|bitargeting_May_2021|CoMeTa|Cupid|DIANA|MBStar|MirAncesTar|mirbase|mirCoX|miRDB_v6|mirmap_May_2021|MiRNATIP|MirSNPInTarget|miRTar2GO|mirzag|RNA22
MARCHF6	O60337		hsa-miR-146a-5p	0.702053	13	Very High	BCmicrO|CoMeTa|DIANA|MBStar|MirAncesTar|mirCoX|miRDB_v6|mirmap_May_2021|MiRNATIP|MirTar2|mirzag|RNA22|TargetScan_v7_2
GALNT10	Q86SR1		hsa-miR-146a-5p	0.701841	13	Very High	BCmicrO|bitargeting_May_2021|CoMeTa|Cupid|DIANA|MBStar|MirAncesTar|mirCoX|miRDB_v6|mirmap_May_2021|MiRNATIP|mirzag|TargetScan_v7_2
DTNA	Q9Y4J8		hsa-miR-146a-5p	0.70172	14	Very High	BCmicrO|bitargeting_May_2021|CoMeTa|Cupid|DIANA|MBStar|MirAncesTar|mirCoX|miRDB_v6|mirmap_May_2021|MirTar2|mirzag|MultiMiTar|PACCMIT
SLC2A3	P11169		hsa-miR-146a-5p	0.701374	14	Very High	BCmicrO|bitargeting_May_2021|CoMeTa|Cupid|DIANA|MBStar|MirAncesTar|mirCoX|miRDB_v6|mirmap_May_2021|MiRNATIP|miRTar2GO|mirzag|TargetScan_v7_2
PHF20L1	A8MW92		hsa-miR-146a-5p	0.700712	15	Very High	BCmicrO|bitargeting_May_2021|CoMeTa|Cupid|DIANA|MBStar|MirAncesTar|mirCoX|miRDB_v6|mirmap_May_2021|MiRNATIP|miRTar2GO|MirTar2|mirzag|MultiMiTar
ESYT2	A0FGR8		hsa-miR-146a-5p	0.698865	13	Very High	BCmicrO|Cupid|DIANA|MBStar|MirAncesTar|mirCoX|miRDB_v6|mirmap_May_2021|MiRNATIP|MirTar2|mirzag|MultiMiTar|TargetScan_v7_2
RABGAP1	Q9Y3P9		hsa-miR-146a-5p	0.698497	12	Very High	BCmicrO|CoMeTa|Cupid|DIANA|MBStar|MirAncesTar|mirCoX|miRDB_v6|mirmap_May_2021|miRTar2GO|mirzag|TargetScan_v7_2
SIX4	Q9UIU6		hsa-miR-146a-5p	0.695329	14	Very High	BCmicrO|bitargeting_May_2021|Cupid|DIANA|MBStar|MirAncesTar|mirCoX|miRDB_v6|mirmap_May_2021|MiRNATIP|miRTar2GO|MirTar2|mirzag|MultiMiTar
TIMELESS	Q9UNS1		hsa-miR-146a-5p	0.695321	15	Very High	BCmicrO|bitargeting_May_2021|CoMeTa|DIANA|MirAncesTar|mirbase|mirCoX|miRDB_v6|mirmap_May_2021|MiRNATIP|MirSNPInTarget|miRTar2GO|MirTar2|mirzag|PITA_May_2021
ZNF148	Q9UQR1		hsa-miR-146a-5p	0.693958	13	Very High	BCmicrO|CoMeTa|Cupid|DIANA|MBStar|MirAncesTar|mirCoX|mirmap_May_2021|MiRNATIP|miRTar2GO|mirzag|MultiMiTar|TargetScan_v7_2
CLCN6	P51797		hsa-miR-146a-5p	0.693702	15	Very High	BCmicrO|bitargeting_May_2021|CoMeTa|Cupid|DIANA|MBStar|MirAncesTar|mirCoX|mirmap_May_2021|MiRNATIP|MirSNPInTarget|MirTar2|mirzag|RNA22|TargetScan_v7_2
DLGAP2	Q9P1A6		hsa-miR-146a-5p	0.692077	14	Very High	BCmicrO|bitargeting_May_2021|CoMeTa|DIANA|MBStar|MirAncesTar|mirCoX|mirmap_May_2021|MirSNPInTarget|MirTar2|mirzag|MultiMiTar|PITA_May_2021|TargetScan_v7_2
SORT1	Q99523		hsa-miR-146a-5p	0.691322	13	Very High	BCmicrO|CoMeTa|DIANA|MBStar|MirAncesTar|mirCoX|miRDB_v6|mirmap_May_2021|MiRNATIP|MirTar2|mirzag|RNA22|TargetScan_v7_2
NFAT5	O94916		hsa-miR-146a-5p	0.690622	15	Very High	BCmicrO|bitargeting_May_2021|CoMeTa|DIANA|MBStar|MirAncesTar|mirCoX|miRDB_v6|mirmap_May_2021|MiRNATIP|miRTar2GO|mirzag|MultiMiTar|PITA_May_2021|RNA22
ITCH	Q96J02		hsa-miR-146a-5p	0.689959	15	Very High	BCmicrO|Cupid|DIANA|MBStar|MirAncesTar|mirCoX|miRDB_v6|mirmap_May_2021|MiRNATIP|MirSNPInTarget|miRTar2GO|MirTar2|mirzag|MultiMiTar|RNA22
MYT1	Q01538		hsa-miR-146a-5p	0.689089	13	Very High	BCmicrO|bitargeting_May_2021|CoMeTa|Cupid|DIANA|MirAncesTar|mirCoX|miRDB_v6|mirmap_May_2021|mirzag|MultiMiTar|PITA_May_2021|TargetScan_v7_2
CDS1	Q92903		hsa-miR-146a-5p	0.688282	15	Very High	BCmicrO|bitargeting_May_2021|CoMeTa|DIANA|MBStar|MirAncesTar|mirbase|mirCoX|miRDB_v6|mirmap_May_2021|MirSNPInTarget|MirTar2|mirzag|RNA22|TargetScan_v7_2
ZNF367	Q7RTV3		hsa-miR-146a-5p	0.686009	14	Very High	BCmicrO|bitargeting_May_2021|Cupid|DIANA|MirAncesTar|mirbase|mirCoX|miRDB_v6|mirmap_May_2021|MiRNATIP|miRTar2GO|mirzag|PITA_May_2021|TargetScan_v7_2
PTGFRN	Q9P2B2		hsa-miR-146a-5p	0.685383	13	Very High	BCmicrO|bitargeting_May_2021|Cupid|DIANA|MBStar|MirAncesTar|mirCoX|miRDB_v6|mirmap_May_2021|mirzag|MultiMiTar|PACCMIT|TargetScan_v7_2
ZFAND5	O76080		hsa-miR-146a-5p	0.684238	14	Very High	BCmicrO|CoMeTa|DIANA|MBStar|MirAncesTar|mirCoX|miRDB_v6|mirmap_May_2021|MiRNATIP|miRTar2GO|MirTar2|mirzag|MultiMiTar|RNA22
ZNRF2	Q8NHG8		hsa-miR-146a-5p	0.678775	13	Very High	BCmicrO|bitargeting_May_2021|DIANA|MBStar|MirAncesTar|mirCoX|miRDB_v6|mirmap_May_2021|miRTar2GO|mirzag|MultiMiTar|RNA22|TargetScan_v7_2
CARD10	Q9BWT7		hsa-miR-146a-5p	0.6782	14	Very High	BCmicrO|bitargeting_May_2021|CoMeTa|DIANA|MBStar|MirAncesTar|mirCoX|miRDB_v6|mirmap_May_2021|MiRNATIP|miRTar2GO|mirzag|PITA_May_2021|TargetScan_v7_2
ARMC8	Q8IUR7		hsa-miR-146a-5p	0.677456	13	Very High	BCmicrO|CoMeTa|Cupid|DIANA|MBStar|MirAncesTar|mirCoX|miRDB_v6|mirmap_May_2021|MiRNATIP|miRTar2GO|mirzag|TargetScan_v7_2
LANCL1	O43813		hsa-miR-146a-5p	0.676594	12	Very High	BCmicrO|CoMeTa|DIANA|MBStar|MirAncesTar|mirCoX|miRDB_v6|mirmap_May_2021|MiRNATIP|miRTar2GO|MirTar2|MultiMiTar
SH3GL2	Q99962		hsa-miR-146a-5p	0.674914	13	Very High	BCmicrO|CoMeTa|DIANA|MBStar|MirAncesTar|mirCoX|mirmap_May_2021|MiRNATIP|MirSNPInTarget|mirzag|MultiMiTar|PACCMIT|TargetScan_v7_2
RAB8B	Q92930		hsa-miR-146a-5p	0.673518	16	Very High	BCmicrO|bitargeting_May_2021|CoMeTa|DIANA|MBStar|MirAncesTar|mirCoX|miRDB_v6|mirmap_May_2021|MiRNATIP|miRTar2GO|MirTar2|mirzag|MultiMiTar|PITA_May_2021|RNA22
GMFB	P60983		hsa-miR-146a-5p	0.673482	13	Very High	BCmicrO|bitargeting_May_2021|CoMeTa|Cupid|DIANA|MBStar|MirAncesTar|mirCoX|mirmap_May_2021|mirzag|MultiMiTar|PACCMIT|RNA22
WDR47	O94967		hsa-miR-146a-5p	0.673398	14	Very High	BCmicrO|CoMeTa|Cupid|DIANA|MBStar|MirAncesTar|mirbase|mirCoX|miRDB_v6|mirmap_May_2021|MiRNATIP|mirzag|MultiMiTar|RNA22
CD80	P33681		hsa-miR-146a-5p	0.672297	10	Very High	BCmicrO|CoMeTa|DIANA|MirAncesTar|mirCoX|miRDB_v6|mirmap_May_2021|MirTar2|mirzag|TargetScan_v7_2
PPP1R11	O60927		hsa-miR-146a-5p	0.671269	14	Very High	BCmicrO|bitargeting_May_2021|CoMeTa|DIANA|MBStar|MirAncesTar|mirbase|mirCoX|miRDB_v6|mirmap_May_2021|mirzag|PITA_May_2021|RNA22|TargetScan_v7_2
MYBL1	P10243		hsa-miR-146a-5p	0.670508	12	Very High	BCmicrO|CoMeTa|Cupid|DIANA|MBStar|MirAncesTar|mirCoX|miRDB_v6|mirmap_May_2021|MiRNATIP|mirzag|TargetScan_v7_2
FRYL	O94915		hsa-miR-146a-5p	0.67027	12	Very High	BCmicrO|bitargeting_May_2021|CoMeTa|Cupid|DIANA|MirAncesTar|mirCoX|mirmap_May_2021|miRTar2GO|mirzag|RNA22|TargetScan_v7_2
PHOX2B	Q99453		hsa-miR-146a-5p	0.669318	13	Very High	BCmicrO|bitargeting_May_2021|CoMeTa|Cupid|DIANA|MBStar|MirAncesTar|mirCoX|miRDB_v6|mirmap_May_2021|mirzag|MultiMiTar|TargetScan_v7_2
NRP2	O60462		hsa-miR-146a-5p	0.666166	14	Very High	BCmicrO|bitargeting_May_2021|CoMeTa|DIANA|MBStar|MirAncesTar|mirCoX|mirmap_May_2021|MiRNATIP|mirzag|MultiMiTar|PACCMIT|RNA22|TargetScan_v7_2
CELF2	O95319		hsa-miR-146a-5p	0.666043	14	Very High	BCmicrO|bitargeting_May_2021|CoMeTa|DIANA|MBStar|MirAncesTar|mirCoX|mirmap_May_2021|MiRNATIP|mirzag|MultiMiTar|PACCMIT|RNA22|TargetScan_v7_2
CCDC117	Q8IWD4		hsa-miR-146a-5p	0.66415	13	Very High	BCmicrO|bitargeting_May_2021|DIANA|MBStar|MirAncesTar|mirCoX|mirmap_May_2021|MiRNATIP|miRTar2GO|MirTar2|mirzag|MultiMiTar|PACCMIT
TCF20	Q9UGU0		hsa-miR-146a-5p	0.663131	14	Very High	BCmicrO|CoMeTa|Cupid|DIANA|MBStar|MirAncesTar|mirCoX|miRDB_v6|mirmap_May_2021|MiRNATIP|MirSNPInTarget|miRTar2GO|MultiMiTar|RNA22
CELF3	Q5SZQ8		hsa-miR-146a-5p	0.661049	11	Very High	BCmicrO|CoMeTa|Cupid|DIANA|MBStar|MirAncesTar|mirCoX|mirmap_May_2021|mirzag|PACCMIT|TargetScan_v7_2
RUNX1T1	Q06455		hsa-miR-146a-5p	0.65905	13	Very High	BCmicrO|CoMeTa|DIANA|MBStar|MirAncesTar|mirCoX|mirmap_May_2021|mirzag|MultiMiTar|PACCMIT|PITA_May_2021|RNA22|TargetScan_v7_2
QKI	Q96PU8		hsa-miR-146a-5p	0.658349	15	Very High	BCmicrO|bitargeting_May_2021|CoMeTa|DIANA|MBStar|MirAncesTar|mirCoX|mirmap_May_2021|MiRNATIP|miRTar2GO|mirzag|MultiMiTar|PITA_May_2021|RNA22|TargetScan_v7_2
FBXO3	Q9UK99		hsa-miR-146a-5p	0.657418	16	Very High	BCmicrO|bitargeting_May_2021|CoMeTa|Cupid|DIANA|MBStar|MirAncesTar|mirbase|mirCoX|miRDB_v6|mirmap_May_2021|MiRNATIP|MirTar2|mirzag|PITA_May_2021|RNA22
SLC38A1	Q9H2H9		hsa-miR-146a-5p	0.654681	14	Very High	BCmicrO|bitargeting_May_2021|CoMeTa|DIANA|MBStar|MirAncesTar|mirCoX|miRDB_v6|mirmap_May_2021|MiRNATIP|miRTar2GO|MirTar2|mirzag|MultiMiTar
GDNF	P39905		hsa-miR-146a-5p	0.65004	10	Very High	Cupid|DIANA|MBStar|MirAncesTar|mirCoX|miRDB_v6|mirmap_May_2021|mirzag|PACCMIT|TargetScan_v7_2
YES1	P07947		hsa-miR-146a-5p	0.647462	12	Very High	BCmicrO|CoMeTa|DIANA|MBStar|MirAncesTar|mirCoX|miRDB_v6|mirmap_May_2021|MiRNATIP|MirTar2|mirzag|MultiMiTar
AMPH	P49418		hsa-miR-146a-5p	0.646695	13	Very High	BCmicrO|CoMeTa|Cupid|DIANA|MBStar|MirAncesTar|mirCoX|miRDB_v6|mirmap_May_2021|MiRNATIP|MirTar2|mirzag|MultiMiTar
TBC1D20	Q96BZ9		hsa-miR-146a-5p	0.645848	12	Very High	BCmicrO|DIANA|MBStar|MirAncesTar|mirCoX|miRDB_v6|mirmap_May_2021|MiRNATIP|miRTar2GO|MirTar2|mirzag|TargetScan_v7_2
UBE2W	Q96B02		hsa-miR-146a-5p	0.645063	12	Very High	BCmicrO|Cupid|DIANA|MBStar|MirAncesTar|mirCoX|mirmap_May_2021|MiRNATIP|miRTar2GO|mirzag|MultiMiTar|TargetScan_v7_2
COPS8	Q99627		hsa-miR-146a-5p	0.644696	14	Very High	BCmicrO|CoMeTa|DIANA|MBStar|MirAncesTar|mirbase|mirCoX|miRDB_v6|mirmap_May_2021|MiRNATIP|miRTar2GO|MirTar2|mirzag|RNA22
VASN	Q6EMK4		hsa-miR-146a-5p	0.644513	11	Very High	BCmicrO|DIANA|MBStar|mirbase|mirCoX|miRDB_v6|mirmap_May_2021|MiRNATIP|mirzag|PACCMIT|TargetScan_v7_2
UBR5	O95071		hsa-miR-146a-5p	0.64396	12	Very High	BCmicrO|CoMeTa|Cupid|DIANA|MBStar|MirAncesTar|mirCoX|mirmap_May_2021|miRTar2GO|MirTar2|mirzag|RNA22
ERLEC1	Q96DZ1		hsa-miR-146a-5p	0.643248	11	Very High	BCmicrO|DIANA|MBStar|MirAncesTar|mirbase|mirCoX|miRDB_v6|mirmap_May_2021|MirSNPInTarget|mirzag|TargetScan_v7_2
HIPK1	Q86Z02		hsa-miR-146a-5p	0.643176	14	Very High	BCmicrO|CoMeTa|DIANA|MBStar|MirAncesTar|mirCoX|miRDB_v6|mirmap_May_2021|MiRNATIP|miRTar2GO|mirzag|MultiMiTar|PACCMIT|RNA22
ABL2	P42684		hsa-miR-146a-5p	0.64301	14	Very High	BCmicrO|bitargeting_May_2021|CoMeTa|DIANA|MBStar|MirAncesTar|mirCoX|miRDB_v6|mirmap_May_2021|MiRNATIP|miRTar2GO|mirzag|RNA22|TargetScan_v7_2
CALHM5	Q8N5C1		hsa-miR-146a-5p	0.642653	13	Very High	BCmicrO|bitargeting_May_2021|DIANA|MBStar|MirAncesTar|mirCoX|miRDB_v6|mirmap_May_2021|MiRNATIP|MirTar2|mirzag|RNA22|TargetScan_v7_2
PRX	Q9BXM0		hsa-miR-146a-5p	0.642481	15	Very High	BCmicrO|bitargeting_May_2021|CoMeTa|DIANA|MBStar|MirAncesTar|mirCoX|miRDB_v6|mirmap_May_2021|MirSNPInTarget|mirzag|MultiMiTar|PITA_May_2021|RNA22|TargetScan_v7_2
CUL4B	Q13620		hsa-miR-146a-5p	0.641282	14	Very High	BCmicrO|bitargeting_May_2021|CoMeTa|DIANA|MBStar|MirAncesTar|mirCoX|miRDB_v6|mirmap_May_2021|MiRNATIP|MirSNPInTarget|miRTar2GO|mirzag|PITA_May_2021
PTAR1	Q7Z6K3		hsa-miR-146a-5p	0.639836	14	Very High	BCmicrO|bitargeting_May_2021|DIANA|MBStar|MirAncesTar|mirCoX|miRDB_v6|mirmap_May_2021|MiRNATIP|MirSNPInTarget|miRTar2GO|MirTar2|mirzag|PITA_May_2021
SESN3	P58005		hsa-miR-146a-5p	0.639349	14	Very High	BCmicrO|bitargeting_May_2021|Cupid|DIANA|MBStar|MirAncesTar|mirbase|mirCoX|mirmap_May_2021|MiRNATIP|miRTar2GO|mirzag|MultiMiTar|PITA_May_2021
LRP2	P98164		hsa-miR-146a-5p	0.638886	14	Very High	BCmicrO|CoMeTa|Cupid|DIANA|MBStar|MirAncesTar|mirCoX|miRDB_v6|mirmap_May_2021|MiRNATIP|MirTar2|mirzag|RNA22|TargetScan_v7_2
PGK1	P00558		hsa-miR-146a-5p	0.63732	12	Very High	BCmicrO|CoMeTa|DIANA|MBStar|MirAncesTar|mirCoX|mirmap_May_2021|MirSNPInTarget|miRTar2GO|mirzag|RNA22|TargetScan_v7_2
RHOBTB3	O94955		hsa-miR-146a-5p	0.63676	12	Very High	BCmicrO|DIANA|MBStar|MirAncesTar|mirCoX|miRDB_v6|mirmap_May_2021|MiRNATIP|MirSNPInTarget|miRTar2GO|MirTar2|mirzag
ROBO1	Q9Y6N7		hsa-miR-146a-5p	0.635888	12	Very High	BCmicrO|CoMeTa|Cupid|DIANA|MBStar|MirAncesTar|mirCoX|miRDB_v6|mirmap_May_2021|MultiMiTar|RNA22|TargetScan_v7_2
TOX	O94900		hsa-miR-146a-5p	0.634542	13	Very High	BCmicrO|CoMeTa|Cupid|DIANA|MBStar|MirAncesTar|mirCoX|miRDB_v6|mirmap_May_2021|MirSNPInTarget|miRTar2GO|mirzag|MultiMiTar
FZD1	Q9UP38		hsa-miR-146a-5p	0.632684	12	Very High	BCmicrO|CoMeTa|DIANA|MBStar|MirAncesTar|mirCoX|miRDB_v6|mirmap_May_2021|miRTar2GO|mirzag|MultiMiTar|TargetScan_v7_2
PTPRA	P18433		hsa-miR-146a-5p	0.632195	11	Very High	BCmicrO|CoMeTa|DIANA|MBStar|MirAncesTar|mirbase|mirCoX|mirmap_May_2021|MiRNATIP|mirzag|TargetScan_v7_2
SRSF6	Q13247		hsa-miR-146a-5p	0.630279	12	Very High	BCmicrO|bitargeting_May_2021|DIANA|MBStar|MirAncesTar|mirCoX|miRDB_v6|mirmap_May_2021|MiRNATIP|MirTar2|mirzag|MultiMiTar
ST13	P50502		hsa-miR-146a-5p	0.630126	11	Very High	BCmicrO|bitargeting_May_2021|CoMeTa|DIANA|MirAncesTar|mirCoX|mirmap_May_2021|MirSNPInTarget|miRTar2GO|mirzag|MultiMiTar
KMT2D	O14686		hsa-miR-146a-5p	0.62807	14	Very High	BCmicrO|bitargeting_May_2021|CoMeTa|Cupid|DIANA|MBStar|MirAncesTar|mirCoX|mirmap_May_2021|miRTar2GO|MultiMiTar|PITA_May_2021|RNA22|TargetScan_v7_2
USP9X	Q93008		hsa-miR-146a-5p	0.626922	14	Very High	BCmicrO|bitargeting_May_2021|CoMeTa|Cupid|DIANA|MBStar|MirAncesTar|mirCoX|mirmap_May_2021|MiRNATIP|mirzag|MultiMiTar|PITA_May_2021|RNA22
TANC2	Q9HCD6		hsa-miR-146a-5p	0.626913	14	Very High	BCmicrO|bitargeting_May_2021|CoMeTa|DIANA|MBStar|MirAncesTar|mirbase|mirCoX|mirmap_May_2021|MiRNATIP|miRTar2GO|mirzag|RNA22|TargetScan_v7_2
MYO6	Q9UM54		hsa-miR-146a-5p	0.62502	12	Very High	BCmicrO|CoMeTa|Cupid|DIANA|MBStar|MirAncesTar|mirCoX|mirmap_May_2021|MiRNATIP|mirzag|MultiMiTar|TargetScan_v7_2
SERTAD2	Q14140		hsa-miR-146a-5p	0.62473	13	Very High	BCmicrO|bitargeting_May_2021|CoMeTa|Cupid|DIANA|MBStar|MirAncesTar|mirCoX|mirmap_May_2021|MiRNATIP|miRTar2GO|mirzag|MultiMiTar
USP47	Q96K76		hsa-miR-146a-5p	0.624515	13	Very High	BCmicrO|CoMeTa|DIANA|MBStar|MirAncesTar|mirCoX|miRDB_v6|mirmap_May_2021|MiRNATIP|MirTar2|mirzag|MultiMiTar|TargetScan_v7_2
EML4	Q9HC35		hsa-miR-146a-5p	0.622847	12	Very High	BCmicrO|CoMeTa|Cupid|DIANA|MBStar|MirAncesTar|mirCoX|mirmap_May_2021|miRTar2GO|mirzag|MultiMiTar|RNA22
INO80D	Q53TQ3		hsa-miR-146a-5p	0.622717	13	Very High	BCmicrO|bitargeting_May_2021|CoMeTa|Cupid|DIANA|MBStar|MirAncesTar|mirCoX|miRDB_v6|mirmap_May_2021|MiRNATIP|miRTar2GO|mirzag
SLC18A1	P54219		hsa-miR-146a-5p	0.621262	11	Very High	BCmicrO|CoMeTa|Cupid|DIANA|MBStar|MirAncesTar|mirCoX|mirmap_May_2021|mirzag|MultiMiTar|TargetScan_v7_2
PHKB	Q93100		hsa-miR-146a-5p	0.621167	14	Very High	BCmicrO|bitargeting_May_2021|CoMeTa|DIANA|MBStar|MirAncesTar|mirbase|mirCoX|miRDB_v6|mirmap_May_2021|MiRNATIP|MirTar2|mirzag|RNA22
TRAPPC10	P48553		hsa-miR-146a-5p	0.620284	12	Very High	BCmicrO|CoMeTa|Cupid|DIANA|MBStar|MirAncesTar|mirCoX|mirmap_May_2021|MiRNATIP|miRTar2GO|mirzag|MultiMiTar
SVIL	O95425		hsa-miR-146a-5p	0.619684	11	Very High	BCmicrO|CoMeTa|Cupid|DIANA|MBStar|MirAncesTar|mirCoX|mirmap_May_2021|MirTar2|mirzag|MultiMiTar
SPOPL	Q6IQ16		hsa-miR-146a-5p	0.618828	14	Very High	BCmicrO|bitargeting_May_2021|Cupid|DIANA|MBStar|MirAncesTar|mirCoX|mirmap_May_2021|MiRNATIP|miRTar2GO|MirTar2|mirzag|MultiMiTar|RNA22
SARAF	Q96BY9		hsa-miR-146a-5p	0.617445	13	Very High	BCmicrO|CoMeTa|DIANA|MBStar|MirAncesTar|mirbase|mirCoX|mirmap_May_2021|miRTar2GO|mirzag|MultiMiTar|PACCMIT|RNA22
TMEM120B	A0PK00		hsa-miR-146a-5p	0.61716	11	Very High	BCmicrO|bitargeting_May_2021|DIANA|MBStar|MirAncesTar|mirCoX|miRDB_v6|mirmap_May_2021|MiRNATIP|RNA22|TargetScan_v7_2
CAMSAP1	Q5T5Y3		hsa-miR-146a-5p	0.616801	11	Very High	BCmicrO|CoMeTa|Cupid|DIANA|MBStar|MirAncesTar|mirCoX|mirmap_May_2021|miRTar2GO|mirzag|TargetScan_v7_2
ZNF649	Q9BS31		hsa-miR-146a-5p	0.615513	11	Very High	BCmicrO|DIANA|MBStar|MirAncesTar|mirCoX|miRDB_v6|mirmap_May_2021|MirTar2|mirzag|MultiMiTar|PITA_May_2021
FAM210A	Q96ND0		hsa-miR-146a-5p	0.613339	11	Very High	BCmicrO|DIANA|MBStar|MirAncesTar|mirCoX|miRDB_v6|mirmap_May_2021|MiRNATIP|MirTar2|mirzag|TargetScan_v7_2
SLC38A2	Q96QD8		hsa-miR-146a-5p	0.612659	13	Very High	BCmicrO|CoMeTa|Cupid|DIANA|MBStar|MirAncesTar|mirCoX|miRDB_v6|mirmap_May_2021|MiRNATIP|miRTar2GO|mirzag|RNA22
LIN7C	Q9NUP9		hsa-miR-146a-5p	0.61091	12	Very High	BCmicrO|bitargeting_May_2021|CoMeTa|DIANA|MBStar|MirAncesTar|mirCoX|mirmap_May_2021|MiRNATIP|MirTar2|mirzag|MultiMiTar
UBE2G1	P62253		hsa-miR-146a-5p	0.610908	11	Very High	BCmicrO|CoMeTa|DIANA|MBStar|MirAncesTar|mirCoX|mirmap_May_2021|MiRNATIP|miRTar2GO|mirzag|MultiMiTar
TRIM37	O94972		hsa-miR-146a-5p	0.610684	13	Very High	BCmicrO|bitargeting_May_2021|CoMeTa|DIANA|MBStar|MirAncesTar|mirCoX|mirmap_May_2021|miRTar2GO|MirTar2|mirzag|MultiMiTar|RNA22
MTA2	O94776		hsa-miR-146a-5p	0.609747	14	Very High	BCmicrO|bitargeting_May_2021|CoMeTa|Cupid|DIANA|MBStar|MirAncesTar|mirbase|mirCoX|mirmap_May_2021|MiRNATIP|MirSNPInTarget|mirzag|MultiMiTar
TGIF1	Q15583		hsa-miR-146a-5p	0.608797	12	Very High	BCmicrO|CoMeTa|Cupid|MBStar|MirAncesTar|mirbase|mirCoX|mirmap_May_2021|MiRNATIP|MirSNPInTarget|PACCMIT|RNA22
TMX1	Q9H3N1		hsa-miR-146a-5p	0.60877	12	Very High	BCmicrO|bitargeting_May_2021|CoMeTa|DIANA|MBStar|MirAncesTar|mirCoX|miRDB_v6|mirmap_May_2021|miRTar2GO|mirzag|MultiMiTar
IST1	P53990		hsa-miR-146a-5p	0.608481	12	Very High	BCmicrO|CoMeTa|DIANA|MBStar|MirAncesTar|mirCoX|mirmap_May_2021|MiRNATIP|MirSNPInTarget|miRTar2GO|mirzag|TargetScan_v7_2
TAF9B	Q9HBM6		hsa-miR-146a-5p	0.607582	12	Very High	BCmicrO|CoMeTa|Cupid|DIANA|MBStar|MirAncesTar|mirCoX|miRDB_v6|mirmap_May_2021|MiRNATIP|mirzag|TargetScan_v7_2
SIKE1	Q9BRV8		hsa-miR-146a-5p	0.607168	13	Very High	BCmicrO|bitargeting_May_2021|CoMeTa|Cupid|DIANA|MBStar|MirAncesTar|mirCoX|mirmap_May_2021|MiRNATIP|miRTar2GO|mirzag|MultiMiTar
MOB1B	Q7L9L4		hsa-miR-146a-5p	0.60672	13	Very High	BCmicrO|bitargeting_May_2021|DIANA|MBStar|MirAncesTar|mirCoX|miRDB_v6|mirmap_May_2021|MiRNATIP|miRTar2GO|MirTar2|mirzag|PITA_May_2021
CDC14A	Q9UNH5		hsa-miR-146a-5p	0.606405	12	Very High	BCmicrO|bitargeting_May_2021|CoMeTa|DIANA|MBStar|MirAncesTar|mirCoX|mirmap_May_2021|MiRNATIP|miRTar2GO|PACCMIT|TargetScan_v7_2
PBX2P1		Yes	hsa-miR-146a-5p	0.605796	11	Very High	BCmicrO|CoMeTa|Cupid|DIANA|MBStar|MirAncesTar|mirbase|mirCoX|mirzag|PACCMIT|TargetScan_v7_2
KCMF1	Q9P0J7		hsa-miR-146a-5p	0.605201	13	Very High	BCmicrO|bitargeting_May_2021|CoMeTa|DIANA|MBStar|MirAncesTar|mirCoX|mirmap_May_2021|MirSNPInTarget|mirzag|MultiMiTar|RNA22|TargetScan_v7_2
RIMS2	Q9UQ26		hsa-miR-146a-5p	0.604978	13	Very High	BCmicrO|bitargeting_May_2021|CoMeTa|Cupid|DIANA|MBStar|MirAncesTar|mirCoX|miRDB_v6|mirmap_May_2021|MiRNATIP|MultiMiTar|TargetScan_v7_2
LRRTM2	O43300		hsa-miR-146a-5p	0.604326	12	Very High	BCmicrO|CoMeTa|Cupid|MirAncesTar|mirCoX|miRDB_v6|mirmap_May_2021|MirSNPInTarget|MirTar2|mirzag|MultiMiTar|RNA22
ST7L	Q8TDW4		hsa-miR-146a-5p	0.603519	12	Very High	BCmicrO|bitargeting_May_2021|CoMeTa|DIANA|MirAncesTar|mirCoX|miRDB_v6|mirmap_May_2021|MiRNATIP|MirTar2|mirzag|MultiMiTar
POFUT2	Q9Y2G5		hsa-miR-146a-5p	0.603433	13	Very High	BCmicrO|bitargeting_May_2021|CoMeTa|DIANA|MBStar|MirAncesTar|mirbase|mirCoX|miRDB_v6|mirmap_May_2021|MiRNATIP|MirTar2|mirzag
AUTS2	Q8WXX7		hsa-miR-146a-5p	0.60154	12	Very High	BCmicrO|Cupid|DIANA|MBStar|MirAncesTar|mirCoX|miRDB_v6|mirmap_May_2021|MiRNATIP|miRTar2GO|mirzag|MultiMiTar
PID1	Q7Z2X4		hsa-miR-146a-5p	0.60119	12	Very High	BCmicrO|bitargeting_May_2021|CoMeTa|DIANA|MBStar|MirAncesTar|mirCoX|mirmap_May_2021|miRTar2GO|MirTar2|mirzag|MultiMiTar
C9orf72	Q96LT7		hsa-miR-146a-5p	0.599748	11	Very High	BCmicrO|DIANA|MirAncesTar|mirCoX|miRDB_v6|mirmap_May_2021|MiRNATIP|miRTar2GO|MirTar2|mirzag|MultiMiTar
PLSCR4	Q9NRQ2		hsa-miR-146a-5p	0.599709	12	Very High	BCmicrO|DIANA|MBStar|MirAncesTar|mirCoX|miRDB_v6|mirmap_May_2021|MiRNATIP|MirSNPInTarget|miRTar2GO|MirTar2|mirzag
IGF2R	P11717		hsa-miR-146a-5p	0.59916	12	Very High	BCmicrO|Cupid|DIANA|MBStar|MirAncesTar|mirCoX|mirmap_May_2021|MiRNATIP|miRTar2GO|mirzag|MultiMiTar|TargetScan_v7_2
SRSF1	Q07955		hsa-miR-146a-5p	0.599052	14	Very High	BCmicrO|bitargeting_May_2021|CoMeTa|DIANA|MBStar|MirAncesTar|mirbase|mirCoX|mirmap_May_2021|MiRNATIP|miRTar2GO|MultiMiTar|PITA_May_2021|RNA22
PMAIP1	Q13794		hsa-miR-146a-5p	0.598686	13	Very High	BCmicrO|bitargeting_May_2021|Cupid|DIANA|MBStar|MirAncesTar|mirCoX|miRDB_v6|mirmap_May_2021|MiRNATIP|miRTar2GO|MirTar2|mirzag
ARPC5	O15511		hsa-miR-146a-5p	0.59728	12	Very High	BCmicrO|CoMeTa|DIANA|MBStar|MirAncesTar|mirCoX|mirmap_May_2021|MiRNATIP|miRTar2GO|mirzag|MultiMiTar|RNA22
CDON	Q4KMG0		hsa-miR-146a-5p	0.59599	12	Very High	BCmicrO|CoMeTa|DIANA|MBStar|MirAncesTar|mirCoX|mirmap_May_2021|miRTar2GO|MultiMiTar|PACCMIT|RNA22|TargetScan_v7_2
ELAVL1	Q15717		hsa-miR-146a-5p	0.595258	13	Very High	BCmicrO|CoMeTa|DIANA|MBStar|MirAncesTar|mirCoX|miRDB_v6|mirmap_May_2021|MiRNATIP|mirzag|MultiMiTar|PACCMIT|RNA22
TEAD1	P28347		hsa-miR-146a-5p	0.594655	14	Very High	BCmicrO|bitargeting_May_2021|CoMeTa|DIANA|MBStar|MirAncesTar|mirCoX|mirmap_May_2021|MiRNATIP|miRTar2GO|mirzag|MultiMiTar|PITA_May_2021|RNA22
SPIN1	Q9Y657		hsa-miR-146a-5p	0.593043	13	Very High	BCmicrO|CoMeTa|Cupid|DIANA|MBStar|MirAncesTar|mirCoX|mirmap_May_2021|MiRNATIP|miRTar2GO|mirzag|MultiMiTar|RNA22
AFAP1L2	Q8N4X5		hsa-miR-146a-5p	0.592962	12	Very High	BCmicrO|bitargeting_May_2021|DIANA|MBStar|MirAncesTar|mirbase|mirCoX|mirmap_May_2021|mirzag|PITA_May_2021|RNA22|TargetScan_v7_2
SLC19A3	Q9BZV2		hsa-miR-146a-5p	0.592856	10	Very High	BCmicrO|DIANA|MirAncesTar|mirCoX|mirmap_May_2021|MirSNPInTarget|MirTar2|mirzag|RNA22|TargetScan_v7_2
SAMD8	Q96LT4		hsa-miR-146a-5p	0.592697	12	Very High	BCmicrO|Cupid|DIANA|MBStar|MirAncesTar|mirCoX|miRDB_v6|mirmap_May_2021|MiRNATIP|miRTar2GO|mirzag|TargetScan_v7_2
ARF6	P62330		hsa-miR-146a-5p	0.591825	11	Very High	BCmicrO|CoMeTa|Cupid|MBStar|mirCoX|mirmap_May_2021|MiRNATIP|MirTar2|mirzag|MultiMiTar|RNA22
ONECUT2	O95948		hsa-miR-146a-5p	0.591818	14	Very High	BCmicrO|bitargeting_May_2021|CoMeTa|DIANA|MBStar|MirAncesTar|mirCoX|miRDB_v6|mirmap_May_2021|MiRNATIP|MirTar2|mirzag|MultiMiTar|RNA22
SLC16A14	Q7RTX9		hsa-miR-146a-5p	0.588856	12	Very High	BCmicrO|bitargeting_May_2021|Cupid|DIANA|MBStar|MirAncesTar|mirCoX|miRDB_v6|mirmap_May_2021|MirTar2|mirzag|MultiMiTar
MYO5A	Q9Y4I1		hsa-miR-146a-5p	0.58884	13	Very High	BCmicrO|bitargeting_May_2021|Cupid|DIANA|MBStar|MirAncesTar|mirCoX|mirmap_May_2021|MirSNPInTarget|mirzag|MultiMiTar|RNA22|TargetScan_v7_2
DIO2	Q92813		hsa-miR-146a-5p	0.588793	13	Very High	BCmicrO|bitargeting_May_2021|CoMeTa|DIANA|MBStar|MirAncesTar|mirbase|mirCoX|mirmap_May_2021|MirSNPInTarget|miRTar2GO|mirzag|PACCMIT
PTGS2	P35354		hsa-miR-146a-5p	0.588705	13	Very High	BCmicrO|CoMeTa|DIANA|MBStar|MirAncesTar|mirCoX|miRDB_v6|mirmap_May_2021|MiRNATIP|miRTar2GO|MirTar2|mirzag|MultiMiTar
FAM171A1	Q5VUB5		hsa-miR-146a-5p	0.588499	14	Very High	BCmicrO|CoMeTa|DIANA|MBStar|MirAncesTar|mirCoX|miRDB_v6|mirmap_May_2021|MiRNATIP|MirSNPInTarget|miRTar2GO|mirzag|PACCMIT|RNA22
MRS2	Q9HD23		hsa-miR-146a-5p	0.587725	12	Very High	BCmicrO|bitargeting_May_2021|DIANA|MBStar|MirAncesTar|mirbase|mirCoX|miRDB_v6|mirmap_May_2021|MiRNATIP|MirTar2|mirzag
BCL11A	Q9H165		hsa-miR-146a-5p	0.587294	14	Very High	BCmicrO|bitargeting_May_2021|CoMeTa|Cupid|DIANA|MBStar|MirAncesTar|mirCoX|miRDB_v6|mirmap_May_2021|MiRNATIP|mirzag|MultiMiTar|RNA22
CCK	P06307		hsa-miR-146a-5p	0.586442	12	Very High	BCmicrO|DIANA|MBStar|MirAncesTar|mirbase|mirCoX|miRDB_v6|mirmap_May_2021|MirTar2|mirzag|MultiMiTar|PITA_May_2021
SETD2	Q9BYW2		hsa-miR-146a-5p	0.585751	12	Very High	BCmicrO|CoMeTa|Cupid|DIANA|MBStar|MirAncesTar|mirCoX|mirmap_May_2021|MiRNATIP|MirSNPInTarget|mirzag|MultiMiTar
INTS2	Q9H0H0		hsa-miR-146a-5p	0.585398	13	Very High	BCmicrO|bitargeting_May_2021|Cupid|DIANA|MBStar|MirAncesTar|mirCoX|miRDB_v6|mirmap_May_2021|MiRNATIP|miRTar2GO|mirzag|RNA22
UPP2	O95045		hsa-miR-146a-5p	0.585055	11	Very High	BCmicrO|bitargeting_May_2021|DIANA|MBStar|MirAncesTar|mirCoX|miRDB_v6|mirmap_May_2021|MiRNATIP|MirTar2|mirzag
XIAP	P98170		hsa-miR-146a-5p	0.584535	12	Very High	BCmicrO|bitargeting_May_2021|CoMeTa|DIANA|MBStar|MirAncesTar|mirCoX|mirmap_May_2021|MiRNATIP|miRTar2GO|MultiMiTar|TargetScan_v7_2
PSMF1	Q92530		hsa-miR-146a-5p	0.583668	14	Very High	BCmicrO|bitargeting_May_2021|DIANA|MBStar|MirAncesTar|mirCoX|miRDB_v6|mirmap_May_2021|MiRNATIP|MirSNPInTarget|MirTar2|mirzag|MultiMiTar|PITA_May_2021
CADM2	Q8N3J6		hsa-miR-146a-5p	0.582769	13	Very High	BCmicrO|bitargeting_May_2021|Cupid|DIANA|MBStar|MirAncesTar|mirCoX|mirmap_May_2021|MirSNPInTarget|mirzag|MultiMiTar|PITA_May_2021|RNA22
ZNF605	Q86T29		hsa-miR-146a-5p	0.581861	14	Very High	BCmicrO|bitargeting_May_2021|DIANA|MBStar|MirAncesTar|mirCoX|miRDB_v6|mirmap_May_2021|MiRNATIP|MirTar2|mirzag|MultiMiTar|PITA_May_2021|RNA22
PRMT3	O60678		hsa-miR-146a-5p	0.581622	13	Very High	BCmicrO|CoMeTa|DIANA|MBStar|MirAncesTar|mirCoX|miRDB_v6|mirmap_May_2021|MiRNATIP|MirSNPInTarget|MirTar2|mirzag|RNA22
STAG2	Q8N3U4		hsa-miR-146a-5p	0.57964	12	Very High	BCmicrO|bitargeting_May_2021|CoMeTa|Cupid|DIANA|MBStar|MirAncesTar|mirCoX|MiRNATIP|miRTar2GO|MultiMiTar|RNA22
NF2	P35240		hsa-miR-146a-5p	0.579606	10	Very High	BCmicrO|bitargeting_May_2021|CoMeTa|DIANA|MBStar|MirAncesTar|mirCoX|mirmap_May_2021|mirzag|TargetScan_v7_2
CEMIP	Q8WUJ3		hsa-miR-146a-5p	0.579543	13	Very High	BCmicrO|CoMeTa|DIANA|MBStar|MirAncesTar|mirCoX|miRDB_v6|mirmap_May_2021|MiRNATIP|MirTar2|mirzag|MultiMiTar|PACCMIT
SEPTIN14	Q6ZU15		hsa-miR-146a-5p	0.578769	10	Very High	BCmicrO|Cupid|DIANA|MBStar|MirAncesTar|mirCoX|miRDB_v6|mirmap_May_2021|MirTar2|mirzag
RCAN1	P53805		hsa-miR-146a-5p	0.57766	12	Very High	BCmicrO|Cupid|DIANA|MBStar|MirAncesTar|mirCoX|mirmap_May_2021|MiRNATIP|mirzag|MultiMiTar|RNA22|TargetScan_v7_2
SLITRK3	O94933		hsa-miR-146a-5p	0.577482	10	Very High	BCmicrO|CoMeTa|Cupid|DIANA|MBStar|MirAncesTar|mirCoX|mirmap_May_2021|MultiMiTar|TargetScan_v7_2
KPNA6	O60684		hsa-miR-146a-5p	0.577055	12	Very High	BCmicrO|CoMeTa|DIANA|MBStar|MirAncesTar|mirCoX|mirmap_May_2021|MiRNATIP|miRTar2GO|mirzag|MultiMiTar|TargetScan_v7_2
C18orf25	Q96B23		hsa-miR-146a-5p	0.576917	13	Very High	BCmicrO|bitargeting_May_2021|CoMeTa|DIANA|MBStar|MirAncesTar|mirCoX|mirmap_May_2021|MiRNATIP|MirSNPInTarget|miRTar2GO|mirzag|MultiMiTar
CCNJ	Q5T5M9		hsa-miR-146a-5p	0.576893	12	Very High	BCmicrO|bitargeting_May_2021|Cupid|DIANA|MBStar|MirAncesTar|mirCoX|mirmap_May_2021|MiRNATIP|mirzag|MultiMiTar|TargetScan_v7_2
METTL7A	Q9H8H3		hsa-miR-146a-5p	0.576658	13	Very High	BCmicrO|CoMeTa|DIANA|MBStar|MirAncesTar|mirbase|mirCoX|miRDB_v6|mirmap_May_2021|MiRNATIP|miRTar2GO|mirzag|RNA22
HMBOX1	Q6NT76		hsa-miR-146a-5p	0.576237	12	Very High	BCmicrO|CoMeTa|DIANA|MBStar|MirAncesTar|mirbase|mirCoX|miRDB_v6|mirmap_May_2021|MiRNATIP|MirTar2|mirzag
DNPEP	Q9ULA0		hsa-miR-146a-5p	0.574734	11	Very High	BCmicrO|bitargeting_May_2021|CoMeTa|DIANA|MirAncesTar|mirbase|mirCoX|mirmap_May_2021|MiRNATIP|RNA22|TargetScan_v7_2
NSL1	Q96IY1		hsa-miR-146a-5p	0.572994	13	Very High	BCmicrO|bitargeting_May_2021|CoMeTa|MBStar|MirAncesTar|mirbase|mirCoX|mirmap_May_2021|MiRNATIP|miRTar2GO|MirTar2|mirzag|RNA22
GRID1	Q9ULK0		hsa-miR-146a-5p	0.572591	12	Very High	BCmicrO|bitargeting_May_2021|DIANA|MBStar|MirAncesTar|mirCoX|miRDB_v6|mirmap_May_2021|MirSNPInTarget|mirzag|PACCMIT|TargetScan_v7_2
YWHAB	P31946		hsa-miR-146a-5p	0.572197	14	Very High	BCmicrO|bitargeting_May_2021|DIANA|MBStar|MirAncesTar|mirCoX|miRDB_v6|mirmap_May_2021|MiRNATIP|miRTar2GO|mirzag|MultiMiTar|PACCMIT|RNA22
POU3F2	P20265		hsa-miR-146a-5p	0.571676	10	Very High	BCmicrO|CoMeTa|Cupid|DIANA|MBStar|MirAncesTar|mirCoX|mirmap_May_2021|MirSNPInTarget|TargetScan_v7_2
ZDHHC17	Q8IUH5		hsa-miR-146a-5p	0.571477	12	Very High	BCmicrO|bitargeting_May_2021|Cupid|DIANA|MBStar|MirAncesTar|mirCoX|miRDB_v6|mirmap_May_2021|miRTar2GO|mirzag|MultiMiTar
TMEM216	Q9P0N5		hsa-miR-146a-5p	0.570293	11	Very High	BCmicrO|DIANA|MirAncesTar|mirCoX|miRDB_v6|mirmap_May_2021|MirSNPInTarget|miRTar2GO|mirzag|RNA22|TargetScan_v7_2
ZNF506	Q5JVG8		hsa-miR-146a-5p	0.569946	10	Very High	BCmicrO|DIANA|MBStar|MirAncesTar|mirCoX|miRDB_v6|mirmap_May_2021|MiRNATIP|MirTar2|mirzag
SNRNP27	Q8WVK2		hsa-miR-146a-5p	0.56979	12	Very High	BCmicrO|bitargeting_May_2021|CoMeTa|DIANA|MBStar|MirAncesTar|mirCoX|mirmap_May_2021|MirSNPInTarget|miRTar2GO|mirzag|PITA_May_2021
PIP5K1B	O14986		hsa-miR-146a-5p	0.569282	9	Very High	BCmicrO|CoMeTa|Cupid|DIANA|MBStar|mirCoX|miRDB_v6|mirmap_May_2021|TargetScan_v7_2
SLC39A1	Q9NY26		hsa-miR-146a-5p	0.568911	11	Very High	BCmicrO|DIANA|MirAncesTar|mirCoX|mirmap_May_2021|MiRNATIP|miRTar2GO|MirTar2|mirzag|RNA22|TargetScan_v7_2
PTPRD	P23468		hsa-miR-146a-5p	0.56882	11	Very High	BCmicrO|CoMeTa|Cupid|DIANA|MBStar|MirAncesTar|mirbase|mirCoX|miRTar2GO|MultiMiTar|RNA22
CADM1	Q9BY67		hsa-miR-146a-5p	0.568563	11	Very High	BCmicrO|CoMeTa|Cupid|DIANA|MBStar|MirAncesTar|mirCoX|mirmap_May_2021|MiRNATIP|miRTar2GO|MultiMiTar
FAM169A	Q9Y6X4		hsa-miR-146a-5p	0.568317	10	Very High	BCmicrO|bitargeting_May_2021|DIANA|MBStar|MirAncesTar|mirCoX|mirmap_May_2021|miRTar2GO|RNA22|TargetScan_v7_2
ZNF253	O75346		hsa-miR-146a-5p	0.566839	11	Very High	BCmicrO|DIANA|MBStar|MirAncesTar|mirbase|mirCoX|miRDB_v6|mirmap_May_2021|MirTar2|mirzag|RNA22
HMG20A	Q9NP66		hsa-miR-146a-5p	0.566689	12	Very High	BCmicrO|CoMeTa|DIANA|MBStar|MirAncesTar|mirCoX|mirmap_May_2021|MiRNATIP|miRTar2GO|mirzag|MultiMiTar|RNA22

## Sheet: HPPA_C2vsHPPA_C1
Generated at: 2023/03/29 16:06:04
mirDIP version: 5.2.8.1.
Database version: 5.2.3.1
Gene Symbol -
Micro RNA - hsa-miR-146a-5p
hsa-miR-363-3p
Minimum Score - Very High
Results (418)
Gene Symbol	Uniprot	Pseudogene	MicroRNA	Integrated Score	Number of Sources	Score Class	Sources
MAN2A1	Q16706		hsa-miR-363-3p	0.954514	18	Very High	BCmicrO|bitargeting_May_2021|CoMeTa|Cupid|DIANA|MBStar|MirAncesTar|mirbase|miRcode|miRDB_v6|MiRNATIP|MirSNPInTarget|miRTar2GO|MirTar2|mirzag|MultiMiTar|PACCMIT|TargetScan_v7_2
G3BP2	Q9UN86		hsa-miR-363-3p	0.942385	15	Very High	BCmicrO|CoMeTa|Cupid|DIANA|MBStar|MirAncesTar|miRcode|miRDB_v6|MiRNATIP|miRTar2GO|MirTar2|mirzag|MultiMiTar|PACCMIT|TargetScan_v7_2
MYO1B	O43795		hsa-miR-363-3p	0.935126	17	Very High	BCmicrO|CoMeTa|Cupid|DIANA|MBStar|MirAncesTar|mirbase|miRcode|miRDB_v6|MiRNATIP|MirSNPInTarget|miRTar2GO|MirTar2|mirzag|MultiMiTar|PACCMIT|TargetScan_v7_2
SLC12A5	Q9H2X9		hsa-miR-363-3p	0.934184	15	Very High	BCmicrO|bitargeting_May_2021|CoMeTa|Cupid|DIANA|MBStar|MirAncesTar|miRcode|miRDB_v6|MirTar2|mirzag|MultiMiTar|PACCMIT|RNA22|TargetScan_v7_2
LHFPL2	Q6ZUX7		hsa-miR-363-3p	0.932652	16	Very High	BCmicrO|bitargeting_May_2021|CoMeTa|Cupid|DIANA|MBStar|MirAncesTar|miRcode|miRDB_v6|MiRNATIP|miRTar2GO|MirTar2|mirzag|MultiMiTar|PACCMIT|TargetScan_v7_2
MAP2K4	P45985		hsa-miR-363-3p	0.929803	15	Very High	BCmicrO|CoMeTa|Cupid|DIANA|MBStar|MirAncesTar|miRcode|miRDB_v6|MiRNATIP|miRTar2GO|MirTar2|mirzag|MultiMiTar|PACCMIT|TargetScan_v7_2
TRAF6	Q9Y4K3		hsa-miR-146a-5p	0.92814	19	Very High	BCmicrO|bitargeting_May_2021|CoMeTa|Cupid|DIANA|MBStar|MirAncesTar|mirbase|mirCoX|miRDB_v6|mirmap_May_2021|MiRNATIP|MirTar2|mirzag|MultiMiTar|PACCMIT|PITA_May_2021|RNA22|TargetScan_v7_2
RSBN1	Q5VWQ0		hsa-miR-363-3p	0.925931	18	Very High	BCmicrO|bitargeting_May_2021|CoMeTa|Cupid|DIANA|MBStar|MirAncesTar|miRcode|miRDB_v6|MiRNATIP|MirSNPInTarget|miRTar2GO|MirTar2|mirzag|MultiMiTar|PACCMIT|PITA_May_2021|TargetScan_v7_2
HIPK3	Q9H422		hsa-miR-363-3p	0.91954	17	Very High	BCmicrO|bitargeting_May_2021|CoMeTa|Cupid|DIANA|MBStar|MirAncesTar|mirbase|miRcode|miRDB_v6|MiRNATIP|miRTar2GO|MirTar2|mirzag|MultiMiTar|PACCMIT|TargetScan_v7_2
FNIP1	Q8TF40		hsa-miR-363-3p	0.917288	15	Very High	BCmicrO|bitargeting_May_2021|Cupid|DIANA|MBStar|MirAncesTar|miRcode|miRDB_v6|MiRNATIP|miRTar2GO|MirTar2|mirzag|MultiMiTar|PACCMIT|TargetScan_v7_2
RAB23	Q9ULC3		hsa-miR-363-3p	0.916099	16	Very High	BCmicrO|CoMeTa|Cupid|DIANA|MBStar|MirAncesTar|mirbase|miRcode|miRDB_v6|MiRNATIP|miRTar2GO|MirTar2|mirzag|MultiMiTar|PACCMIT|TargetScan_v7_2
MORC3	Q14149		hsa-miR-363-3p	0.914758	17	Very High	BCmicrO|CoMeTa|Cupid|DIANA|MBStar|MirAncesTar|miRcode|miRDB_v6|MiRNATIP|MirSNPInTarget|miRTar2GO|MirTar2|mirzag|MultiMiTar|PACCMIT|RNA22|TargetScan_v7_2
KLF4	O43474		hsa-miR-363-3p	0.914239	14	Very High	BCmicrO|CoMeTa|Cupid|DIANA|MirAncesTar|mirbase|miRcode|miRDB_v6|MirSNPInTarget|miRTar2GO|MirTar2|mirzag|PACCMIT|TargetScan_v7_2
RNF38	Q9H0F5		hsa-miR-363-3p	0.912342	15	Very High	BCmicrO|CoMeTa|Cupid|DIANA|MBStar|MirAncesTar|miRcode|miRDB_v6|MiRNATIP|miRTar2GO|MirTar2|mirzag|MultiMiTar|RNA22|TargetScan_v7_2
RBM47	A0AV96		hsa-miR-363-3p	0.911913	15	Very High	BCmicrO|CoMeTa|Cupid|DIANA|MBStar|MirAncesTar|miRcode|MiRNATIP|miRTar2GO|MirTar2|mirzag|MultiMiTar|PACCMIT|RNA22|TargetScan_v7_2
FMR1	Q06787		hsa-miR-363-3p	0.911843	17	Very High	BCmicrO|CoMeTa|Cupid|DIANA|MBStar|MirAncesTar|mirbase|miRcode|miRDB_v6|MiRNATIP|miRTar2GO|MirTar2|mirzag|MultiMiTar|PACCMIT|RNA22|TargetScan_v7_2
IRAK1	P51617		hsa-miR-146a-5p	0.910672	18	Very High	BCmicrO|bitargeting_May_2021|CoMeTa|Cupid|DIANA|MirAncesTar|mirbase|mirCoX|miRDB_v6|mirmap_May_2021|MiRNATIP|MirSNPInTarget|MirTar2|mirzag|PACCMIT|PITA_May_2021|RNA22|TargetScan_v7_2
CD69	Q07108		hsa-miR-363-3p	0.909185	17	Very High	BCmicrO|bitargeting_May_2021|CoMeTa|Cupid|DIANA|MirAncesTar|mirbase|miRcode|miRDB_v6|MiRNATIP|miRTar2GO|MirTar2|mirzag|MultiMiTar|PACCMIT|RNA22|TargetScan_v7_2
TEAD1	P28347		hsa-miR-363-3p	0.909154	15	Very High	BCmicrO|CoMeTa|Cupid|DIANA|MBStar|MirAncesTar|miRcode|miRDB_v6|MiRNATIP|MirTar2|mirzag|MultiMiTar|PACCMIT|RNA22|TargetScan_v7_2
FBXW7	Q969H0		hsa-miR-363-3p	0.908107	14	Very High	BCmicrO|CoMeTa|Cupid|DIANA|MBStar|MirAncesTar|miRcode|miRDB_v6|MiRNATIP|MirTar2|mirzag|MultiMiTar|PACCMIT|TargetScan_v7_2
REV3L	O60673		hsa-miR-363-3p	0.906985	15	Very High	BCmicrO|CoMeTa|Cupid|DIANA|MBStar|MirAncesTar|miRcode|miRDB_v6|MiRNATIP|miRTar2GO|MirTar2|mirzag|PACCMIT|RNA22|TargetScan_v7_2
GRAMD2B	Q96HH9		hsa-miR-363-3p	0.906416	16	Very High	BCmicrO|CoMeTa|Cupid|DIANA|MBStar|MirAncesTar|mirbase|miRcode|miRDB_v6|MiRNATIP|miRTar2GO|MirTar2|mirzag|MultiMiTar|PACCMIT|TargetScan_v7_2
DCAF6	Q58WW2		hsa-miR-363-3p	0.905759	16	Very High	BCmicrO|CoMeTa|Cupid|DIANA|MBStar|MirAncesTar|mirbase|miRcode|miRDB_v6|MiRNATIP|miRTar2GO|MirTar2|mirzag|PACCMIT|RNA22|TargetScan_v7_2
DUSP10	Q9Y6W6		hsa-miR-363-3p	0.902023	16	Very High	BCmicrO|CoMeTa|Cupid|DIANA|MBStar|MirAncesTar|mirbase|miRcode|miRDB_v6|MiRNATIP|miRTar2GO|MirTar2|mirzag|MultiMiTar|PACCMIT|TargetScan_v7_2
UBE2W	Q96B02		hsa-miR-363-3p	0.901807	17	Very High	BCmicrO|bitargeting_May_2021|CoMeTa|Cupid|DIANA|MBStar|MirAncesTar|miRcode|miRDB_v6|MiRNATIP|miRTar2GO|MirTar2|mirzag|MultiMiTar|PACCMIT|RNA22|TargetScan_v7_2
KLHL14	Q9P2G3		hsa-miR-363-3p	0.897277	14	Very High	BCmicrO|Cupid|DIANA|MBStar|MirAncesTar|miRcode|miRDB_v6|MiRNATIP|miRTar2GO|MirTar2|mirzag|PACCMIT|RNA22|TargetScan_v7_2
KAT2B	Q92831		hsa-miR-363-3p	0.896913	17	Very High	BCmicrO|bitargeting_May_2021|CoMeTa|Cupid|DIANA|MBStar|MirAncesTar|mirbase|miRcode|miRDB_v6|MiRNATIP|MirSNPInTarget|miRTar2GO|MirTar2|mirzag|RNA22|TargetScan_v7_2
PIKFYVE	Q9Y2I7		hsa-miR-363-3p	0.896726	17	Very High	BCmicrO|bitargeting_May_2021|CoMeTa|Cupid|DIANA|MBStar|MirAncesTar|miRcode|miRDB_v6|MiRNATIP|miRTar2GO|MirTar2|mirzag|MultiMiTar|PACCMIT|RNA22|TargetScan_v7_2
BTG2	P78543		hsa-miR-363-3p	0.896156	13	Very High	BCmicrO|CoMeTa|Cupid|DIANA|MirAncesTar|miRcode|miRDB_v6|MiRNATIP|miRTar2GO|mirzag|MultiMiTar|PACCMIT|TargetScan_v7_2
ITGAV	P06756		hsa-miR-363-3p	0.895919	16	Very High	BCmicrO|CoMeTa|Cupid|DIANA|MBStar|MirAncesTar|miRcode|miRDB_v6|MiRNATIP|miRTar2GO|MirTar2|mirzag|MultiMiTar|PACCMIT|RNA22|TargetScan_v7_2
CIC	Q96RK0		hsa-miR-363-3p	0.8955	15	Very High	BCmicrO|CoMeTa|Cupid|DIANA|MBStar|MirAncesTar|mirbase|miRcode|miRDB_v6|MiRNATIP|miRTar2GO|MirTar2|mirzag|PACCMIT|TargetScan_v7_2
UGP2	Q16851		hsa-miR-363-3p	0.895403	14	Very High	BCmicrO|CoMeTa|Cupid|MBStar|MirAncesTar|mirbase|miRcode|miRDB_v6|MiRNATIP|miRTar2GO|MirTar2|mirzag|PACCMIT|TargetScan_v7_2
RNF141	Q8WVD5		hsa-miR-363-3p	0.894443	17	Very High	BCmicrO|bitargeting_May_2021|CoMeTa|Cupid|DIANA|MBStar|MirAncesTar|miRcode|miRDB_v6|MiRNATIP|miRTar2GO|MirTar2|mirzag|MultiMiTar|PACCMIT|RNA22|TargetScan_v7_2
ANKIB1	Q9P2G1		hsa-miR-363-3p	0.893347	16	Very High	BCmicrO|bitargeting_May_2021|Cupid|DIANA|MBStar|MirAncesTar|miRcode|miRDB_v6|MiRNATIP|miRTar2GO|MirTar2|mirzag|MultiMiTar|PACCMIT|RNA22|TargetScan_v7_2
ERGIC2	Q96RQ1		hsa-miR-363-3p	0.893039	15	Very High	BCmicrO|bitargeting_May_2021|CoMeTa|Cupid|DIANA|MirAncesTar|miRcode|miRDB_v6|MiRNATIP|miRTar2GO|MirTar2|mirzag|PACCMIT|RNA22|TargetScan_v7_2
DNAJB9	Q9UBS3		hsa-miR-363-3p	0.892988	13	Very High	BCmicrO|CoMeTa|Cupid|DIANA|MirAncesTar|miRcode|miRDB_v6|MiRNATIP|miRTar2GO|MirTar2|mirzag|PACCMIT|TargetScan_v7_2
ARMC1	Q9NVT9		hsa-miR-363-3p	0.892523	14	Very High	BCmicrO|CoMeTa|Cupid|DIANA|MBStar|MirAncesTar|miRcode|miRDB_v6|MiRNATIP|miRTar2GO|mirzag|MultiMiTar|PACCMIT|TargetScan_v7_2
EFR3A	Q14156		hsa-miR-363-3p	0.891588	14	Very High	BCmicrO|bitargeting_May_2021|CoMeTa|DIANA|MirAncesTar|miRcode|miRDB_v6|MiRNATIP|miRTar2GO|MirTar2|mirzag|MultiMiTar|PACCMIT|TargetScan_v7_2
ITPRID2	P28290		hsa-miR-363-3p	0.891037	16	Very High	BCmicrO|bitargeting_May_2021|CoMeTa|Cupid|DIANA|MBStar|MirAncesTar|mirbase|miRcode|miRDB_v6|MiRNATIP|miRTar2GO|MirTar2|mirzag|PACCMIT|TargetScan_v7_2
TGIF1	Q15583		hsa-miR-363-3p	0.89061	15	Very High	BCmicrO|bitargeting_May_2021|CoMeTa|DIANA|MBStar|MirAncesTar|mirbase|miRcode|miRDB_v6|MiRNATIP|miRTar2GO|MirTar2|mirzag|PACCMIT|TargetScan_v7_2
SEC23IP	Q9Y6Y8		hsa-miR-146a-5p	0.890145	18	Very High	BCmicrO|CoMeTa|Cupid|DIANA|MBStar|MirAncesTar|mirCoX|miRDB_v6|mirmap_May_2021|MiRNATIP|MirSNPInTarget|miRTar2GO|MirTar2|mirzag|MultiMiTar|PACCMIT|RNA22|TargetScan_v7_2
NFIB	O00712		hsa-miR-363-3p	0.889459	16	Very High	BCmicrO|bitargeting_May_2021|CoMeTa|Cupid|DIANA|MBStar|MirAncesTar|miRcode|MiRNATIP|miRTar2GO|MirTar2|mirzag|MultiMiTar|PACCMIT|RNA22|TargetScan_v7_2
FNDC3B	Q53EP0		hsa-miR-363-3p	0.888229	14	Very High	BCmicrO|bitargeting_May_2021|CoMeTa|Cupid|DIANA|MBStar|MirAncesTar|miRcode|miRDB_v6|MiRNATIP|miRTar2GO|mirzag|PACCMIT|TargetScan_v7_2
SLC17A6	Q9P2U8		hsa-miR-363-3p	0.886859	14	Very High	BCmicrO|bitargeting_May_2021|CoMeTa|DIANA|MBStar|MirAncesTar|miRcode|miRDB_v6|MiRNATIP|MirTar2|mirzag|MultiMiTar|PACCMIT|TargetScan_v7_2
BCAT2	O15382		hsa-miR-363-3p	0.886806	17	Very High	BCmicrO|CoMeTa|Cupid|DIANA|MirAncesTar|mirbase|miRcode|miRDB_v6|mirmap_May_2021|MiRNATIP|MirSNPInTarget|miRTar2GO|MirTar2|mirzag|MultiMiTar|PACCMIT|TargetScan_v7_2
ZEB2	O60315		hsa-miR-363-3p	0.886599	16	Very High	BCmicrO|bitargeting_May_2021|CoMeTa|Cupid|DIANA|MBStar|MirAncesTar|miRcode|miRDB_v6|MiRNATIP|MirSNPInTarget|miRTar2GO|MirTar2|mirzag|PACCMIT|TargetScan_v7_2
NOVA1	P51513		hsa-miR-363-3p	0.886481	15	Very High	BCmicrO|bitargeting_May_2021|CoMeTa|Cupid|DIANA|MBStar|MirAncesTar|mirbase|miRcode|MiRNATIP|MirTar2|mirzag|MultiMiTar|PACCMIT|TargetScan_v7_2
PCOLCE2	Q9UKZ9		hsa-miR-363-3p	0.886413	15	Very High	BCmicrO|CoMeTa|Cupid|DIANA|MirAncesTar|mirbase|miRcode|miRDB_v6|MiRNATIP|MirSNPInTarget|miRTar2GO|MirTar2|mirzag|PACCMIT|TargetScan_v7_2
TOB1	P50616		hsa-miR-363-3p	0.886064	14	Very High	BCmicrO|CoMeTa|Cupid|DIANA|MBStar|MirAncesTar|mirbase|miRcode|miRDB_v6|MiRNATIP|miRTar2GO|MirTar2|mirzag|TargetScan_v7_2
RIC1	Q4ADV7		hsa-miR-363-3p	0.885955	14	Very High	BCmicrO|bitargeting_May_2021|Cupid|DIANA|MBStar|MirAncesTar|miRcode|miRDB_v6|MiRNATIP|miRTar2GO|MirTar2|mirzag|PACCMIT|TargetScan_v7_2
ZFC3H1	O60293		hsa-miR-363-3p	0.885863	15	Very High	BCmicrO|CoMeTa|Cupid|DIANA|MBStar|MirAncesTar|miRcode|miRDB_v6|MiRNATIP|miRTar2GO|MirTar2|mirzag|PACCMIT|RNA22|TargetScan_v7_2
SOX4	Q06945		hsa-miR-363-3p	0.885757	14	Very High	BCmicrO|CoMeTa|Cupid|DIANA|MBStar|MirAncesTar|miRcode|miRDB_v6|MiRNATIP|miRTar2GO|MirTar2|mirzag|PACCMIT|TargetScan_v7_2
BCL11B	Q9C0K0		hsa-miR-363-3p	0.885389	16	Very High	BCmicrO|CoMeTa|Cupid|DIANA|MBStar|MirAncesTar|miRcode|miRDB_v6|MiRNATIP|miRTar2GO|MirTar2|mirzag|MultiMiTar|PACCMIT|RNA22|TargetScan_v7_2
GPR180	Q86V85		hsa-miR-363-3p	0.884772	14	Very High	BCmicrO|bitargeting_May_2021|Cupid|DIANA|MBStar|MirAncesTar|miRcode|miRDB_v6|MiRNATIP|miRTar2GO|MirTar2|mirzag|PACCMIT|TargetScan_v7_2
MIA3	Q5JRA6		hsa-miR-363-3p	0.883185	14	Very High	BCmicrO|CoMeTa|Cupid|DIANA|MBStar|MirAncesTar|mirbase|miRcode|miRDB_v6|MiRNATIP|miRTar2GO|MirTar2|mirzag|TargetScan_v7_2
TENT4A	Q5XG87		hsa-miR-363-3p	0.882965	14	Very High	BCmicrO|CoMeTa|Cupid|DIANA|MBStar|MirAncesTar|miRcode|miRDB_v6|MiRNATIP|miRTar2GO|MirTar2|mirzag|PACCMIT|TargetScan_v7_2
RAP1B	P61224		hsa-miR-363-3p	0.882468	17	Very High	BCmicrO|bitargeting_May_2021|CoMeTa|Cupid|DIANA|MBStar|MirAncesTar|miRcode|miRDB_v6|MiRNATIP|MirTar2|mirzag|MultiMiTar|PACCMIT|PITA_May_2021|RNA22|TargetScan_v7_2
DUSP5	Q16690		hsa-miR-363-3p	0.881681	13	Very High	BCmicrO|CoMeTa|Cupid|DIANA|MirAncesTar|mirbase|miRcode|miRDB_v6|MiRNATIP|miRTar2GO|MirTar2|mirzag|TargetScan_v7_2
WASL	O00401		hsa-miR-363-3p	0.881425	14	Very High	BCmicrO|CoMeTa|Cupid|DIANA|MBStar|MirAncesTar|miRcode|miRDB_v6|MiRNATIP|miRTar2GO|mirzag|MultiMiTar|PACCMIT|TargetScan_v7_2
TULP4	Q9NRJ4		hsa-miR-363-3p	0.881069	15	Very High	BCmicrO|CoMeTa|Cupid|DIANA|MBStar|MirAncesTar|miRcode|miRDB_v6|MiRNATIP|miRTar2GO|MirTar2|mirzag|MultiMiTar|PACCMIT|TargetScan_v7_2
BCL2L11	O43521		hsa-miR-363-3p	0.880942	15	Very High	BCmicrO|CoMeTa|Cupid|DIANA|MBStar|MirAncesTar|mirbase|miRcode|miRDB_v6|MiRNATIP|miRTar2GO|mirzag|MultiMiTar|PACCMIT|TargetScan_v7_2
ADAM10	O14672		hsa-miR-363-3p	0.880306	14	Very High	BCmicrO|bitargeting_May_2021|CoMeTa|Cupid|DIANA|MirAncesTar|miRcode|miRDB_v6|MiRNATIP|miRTar2GO|mirzag|PACCMIT|RNA22|TargetScan_v7_2
PIK3R3	Q92569		hsa-miR-363-3p	0.879495	16	Very High	BCmicrO|CoMeTa|Cupid|DIANA|MBStar|MirAncesTar|miRcode|miRDB_v6|MiRNATIP|MirSNPInTarget|miRTar2GO|mirzag|MultiMiTar|PACCMIT|PITA_May_2021|TargetScan_v7_2
BSDC1	Q9NW68		hsa-miR-363-3p	0.87939	14	Very High	BCmicrO|CoMeTa|Cupid|DIANA|MBStar|MirAncesTar|miRcode|miRDB_v6|MiRNATIP|miRTar2GO|MirTar2|mirzag|PACCMIT|TargetScan_v7_2
GFPT2	O94808		hsa-miR-363-3p	0.879047	16	Very High	BCmicrO|CoMeTa|Cupid|DIANA|MBStar|MirAncesTar|mirbase|miRcode|miRDB_v6|MiRNATIP|miRTar2GO|MirTar2|mirzag|MultiMiTar|PACCMIT|TargetScan_v7_2
CLDN11	O75508		hsa-miR-363-3p	0.878998	14	Very High	BCmicrO|CoMeTa|Cupid|DIANA|MirAncesTar|mirbase|miRcode|miRDB_v6|miRTar2GO|MirTar2|mirzag|MultiMiTar|PACCMIT|TargetScan_v7_2
PHLPP2	Q6ZVD8		hsa-miR-363-3p	0.878082	18	Very High	BCmicrO|bitargeting_May_2021|CoMeTa|Cupid|DIANA|MBStar|MirAncesTar|miRcode|miRDB_v6|MiRNATIP|MirSNPInTarget|miRTar2GO|MirTar2|mirzag|MultiMiTar|PACCMIT|RNA22|TargetScan_v7_2
GOLGA4	Q13439		hsa-miR-363-3p	0.877171	13	Very High	BCmicrO|CoMeTa|Cupid|DIANA|MirAncesTar|miRcode|miRDB_v6|MiRNATIP|miRTar2GO|MirTar2|mirzag|PACCMIT|TargetScan_v7_2
FXR1	P51114		hsa-miR-363-3p	0.876916	15	Very High	BCmicrO|CoMeTa|DIANA|MBStar|MirAncesTar|mirbase|miRcode|miRDB_v6|MiRNATIP|miRTar2GO|MirTar2|mirzag|PACCMIT|RNA22|TargetScan_v7_2
WWC2	Q6AWC2		hsa-miR-146a-5p	0.876672	18	Very High	BCmicrO|bitargeting_May_2021|CoMeTa|Cupid|DIANA|MBStar|MirAncesTar|mirCoX|miRDB_v6|mirmap_May_2021|MiRNATIP|miRTar2GO|MirTar2|mirzag|MultiMiTar|PITA_May_2021|RNA22|TargetScan_v7_2
CDC27	P30260		hsa-miR-363-3p	0.875777	15	Very High	BCmicrO|bitargeting_May_2021|CoMeTa|Cupid|DIANA|MBStar|MirAncesTar|mirbase|miRcode|MiRNATIP|miRTar2GO|MirTar2|mirzag|MultiMiTar|TargetScan_v7_2
ACOX1	Q15067		hsa-miR-363-3p	0.875544	16	Very High	BCmicrO|bitargeting_May_2021|CoMeTa|Cupid|DIANA|MBStar|MirAncesTar|mirbase|miRcode|miRDB_v6|MiRNATIP|miRTar2GO|MirTar2|mirzag|MultiMiTar|TargetScan_v7_2
EIF4G2	P78344		hsa-miR-146a-5p	0.87543	16	Very High	BCmicrO|CoMeTa|Cupid|DIANA|MBStar|MirAncesTar|mirCoX|miRDB_v6|mirmap_May_2021|MiRNATIP|miRTar2GO|MirTar2|mirzag|MultiMiTar|PACCMIT|TargetScan_v7_2
KIAA1109	Q2LD37		hsa-miR-363-3p	0.874173	14	Very High	BCmicrO|CoMeTa|Cupid|DIANA|MirAncesTar|mirbase|miRcode|MiRNATIP|miRTar2GO|MirTar2|mirzag|PACCMIT|RNA22|TargetScan_v7_2
C21orf91	Q9NYK6		hsa-miR-363-3p	0.874157	16	Very High	BCmicrO|CoMeTa|Cupid|DIANA|MBStar|MirAncesTar|miRcode|miRDB_v6|MiRNATIP|MirSNPInTarget|miRTar2GO|MirTar2|mirzag|MultiMiTar|PACCMIT|TargetScan_v7_2
BAZ2B	Q9UIF8		hsa-miR-363-3p	0.873681	15	Very High	BCmicrO|CoMeTa|Cupid|DIANA|MBStar|MirAncesTar|mirbase|miRcode|miRDB_v6|MiRNATIP|miRTar2GO|MirTar2|MultiMiTar|PACCMIT|TargetScan_v7_2
TMF1	P82094		hsa-miR-363-3p	0.872217	14	Very High	BCmicrO|CoMeTa|DIANA|MBStar|MirAncesTar|mirbase|miRcode|miRDB_v6|MiRNATIP|miRTar2GO|MirTar2|mirzag|MultiMiTar|TargetScan_v7_2
ROBO2	Q9HCK4		hsa-miR-363-3p	0.871678	16	Very High	BCmicrO|CoMeTa|Cupid|DIANA|MBStar|MirAncesTar|miRcode|miRDB_v6|MiRNATIP|miRTar2GO|MirTar2|mirzag|MultiMiTar|PACCMIT|RNA22|TargetScan_v7_2
HNRNPD	Q14103		hsa-miR-146a-5p	0.871312	15	Very High	BCmicrO|CoMeTa|Cupid|DIANA|MirAncesTar|mirbase|mirCoX|miRDB_v6|mirmap_May_2021|MiRNATIP|MirTar2|mirzag|MultiMiTar|PACCMIT|TargetScan_v7_2
RGS17	Q9UGC6		hsa-miR-363-3p	0.870935	14	Very High	BCmicrO|CoMeTa|Cupid|DIANA|MirAncesTar|mirbase|miRcode|miRDB_v6|MiRNATIP|miRTar2GO|MirTar2|mirzag|RNA22|TargetScan_v7_2
ATRX	P46100		hsa-miR-363-3p	0.870529	15	Very High	BCmicrO|CoMeTa|Cupid|DIANA|MBStar|MirAncesTar|miRcode|miRDB_v6|MiRNATIP|miRTar2GO|MirTar2|mirzag|MultiMiTar|PACCMIT|TargetScan_v7_2
PDZD2	O15018		hsa-miR-363-3p	0.870517	14	Very High	BCmicrO|bitargeting_May_2021|CoMeTa|DIANA|MBStar|MirAncesTar|miRcode|miRDB_v6|MiRNATIP|MirTar2|mirzag|MultiMiTar|PACCMIT|TargetScan_v7_2
MYCBP2	O75592		hsa-miR-363-3p	0.870425	15	Very High	BCmicrO|CoMeTa|Cupid|DIANA|MBStar|MirAncesTar|miRcode|miRDB_v6|MiRNATIP|MirTar2|mirzag|MultiMiTar|PACCMIT|RNA22|TargetScan_v7_2
RAD21	O60216		hsa-miR-363-3p	0.870146	14	Very High	BCmicrO|bitargeting_May_2021|CoMeTa|DIANA|MBStar|MirAncesTar|miRcode|miRDB_v6|MiRNATIP|miRTar2GO|MirTar2|mirzag|PACCMIT|TargetScan_v7_2
SLC25A32	Q9H2D1		hsa-miR-363-3p	0.870128	15	Very High	BCmicrO|bitargeting_May_2021|CoMeTa|Cupid|DIANA|MBStar|MirAncesTar|miRcode|miRDB_v6|MiRNATIP|miRTar2GO|MirTar2|mirzag|PACCMIT|TargetScan_v7_2
PTAR1	Q7Z6K3		hsa-miR-363-3p	0.869446	14	Very High	BCmicrO|bitargeting_May_2021|DIANA|MBStar|MirAncesTar|miRcode|miRDB_v6|MiRNATIP|miRTar2GO|MirTar2|mirzag|PACCMIT|PITA_May_2021|TargetScan_v7_2
USP28	Q96RU2		hsa-miR-363-3p	0.869407	12	Very High	BCmicrO|bitargeting_May_2021|Cupid|MirAncesTar|mirbase|miRcode|miRDB_v6|MiRNATIP|miRTar2GO|MirTar2|PACCMIT|TargetScan_v7_2
NEFM	P07197		hsa-miR-363-3p	0.869207	13	Very High	BCmicrO|CoMeTa|Cupid|DIANA|MBStar|MirAncesTar|miRcode|miRDB_v6|MirTar2|mirzag|MultiMiTar|PACCMIT|TargetScan_v7_2
FAM135A	Q9P2D6		hsa-miR-363-3p	0.867781	16	Very High	BCmicrO|bitargeting_May_2021|CoMeTa|Cupid|DIANA|MBStar|MirAncesTar|miRcode|miRDB_v6|MiRNATIP|miRTar2GO|MirTar2|mirzag|PACCMIT|RNA22|TargetScan_v7_2
DOCK9	Q9BZ29		hsa-miR-363-3p	0.86752	14	Very High	BCmicrO|CoMeTa|MBStar|MirAncesTar|mirbase|miRcode|miRDB_v6|MiRNATIP|miRTar2GO|MirTar2|mirzag|PACCMIT|RNA22|TargetScan_v7_2
SYNJ1	O43426		hsa-miR-363-3p	0.865943	15	Very High	BCmicrO|CoMeTa|DIANA|MBStar|MirAncesTar|miRcode|miRDB_v6|MiRNATIP|MirSNPInTarget|miRTar2GO|MirTar2|mirzag|MultiMiTar|PACCMIT|TargetScan_v7_2
KLF2	Q9Y5W3		hsa-miR-363-3p	0.865793	14	Very High	BCmicrO|CoMeTa|Cupid|DIANA|MirAncesTar|mirbase|miRcode|miRDB_v6|MiRNATIP|miRTar2GO|MirTar2|mirzag|PACCMIT|TargetScan_v7_2
SGPP1	Q9BX95		hsa-miR-363-3p	0.864878	14	Very High	BCmicrO|CoMeTa|Cupid|DIANA|MBStar|MirAncesTar|miRcode|miRDB_v6|miRTar2GO|MirTar2|mirzag|MultiMiTar|PACCMIT|TargetScan_v7_2
ACTC1	P68032		hsa-miR-363-3p	0.864742	16	Very High	BCmicrO|bitargeting_May_2021|CoMeTa|DIANA|MBStar|MirAncesTar|mirbase|miRcode|miRDB_v6|MiRNATIP|miRTar2GO|MirTar2|mirzag|MultiMiTar|RNA22|TargetScan_v7_2
PLEKHB2	Q96CS7		hsa-miR-363-3p	0.864557	13	Very High	BCmicrO|CoMeTa|Cupid|DIANA|MBStar|MirAncesTar|miRcode|miRDB_v6|MiRNATIP|miRTar2GO|MirTar2|MultiMiTar|TargetScan_v7_2
CD2AP	Q9Y5K6		hsa-miR-363-3p	0.864233	15	Very High	BCmicrO|CoMeTa|Cupid|DIANA|MBStar|MirAncesTar|miRcode|miRDB_v6|MiRNATIP|miRTar2GO|MirTar2|mirzag|MultiMiTar|PACCMIT|TargetScan_v7_2
ARRDC3	Q96B67		hsa-miR-363-3p	0.863937	12	Very High	BCmicrO|Cupid|DIANA|MirAncesTar|miRcode|miRDB_v6|MiRNATIP|miRTar2GO|MirTar2|mirzag|PACCMIT|TargetScan_v7_2
SLC10A3	P09131		hsa-miR-146a-5p	0.863908	16	Very High	BCmicrO|CoMeTa|Cupid|DIANA|MBStar|MirAncesTar|mirbase|mirCoX|miRDB_v6|mirmap_May_2021|MiRNATIP|MirSNPInTarget|miRTar2GO|MirTar2|PACCMIT|TargetScan_v7_2
CPEB2	Q7Z5Q1		hsa-miR-363-3p	0.863763	15	Very High	BCmicrO|Cupid|DIANA|MBStar|MirAncesTar|miRcode|miRDB_v6|mirmap_May_2021|MiRNATIP|miRTar2GO|mirzag|MultiMiTar|PACCMIT|PITA_May_2021|TargetScan_v7_2
DUS2	Q9NX74		hsa-miR-363-3p	0.863708	15	Very High	BCmicrO|bitargeting_May_2021|CoMeTa|Cupid|MirAncesTar|mirbase|miRcode|miRDB_v6|MiRNATIP|miRTar2GO|MirTar2|PACCMIT|PITA_May_2021|RNA22|TargetScan_v7_2
TMEM87A	Q8NBN3		hsa-miR-363-3p	0.863038	15	Very High	BCmicrO|CoMeTa|Cupid|DIANA|MBStar|MirAncesTar|miRcode|miRDB_v6|MiRNATIP|MirSNPInTarget|miRTar2GO|MirTar2|mirzag|PACCMIT|TargetScan_v7_2
IDH1	O75874		hsa-miR-363-3p	0.86284	13	Very High	BCmicrO|CoMeTa|Cupid|DIANA|MBStar|MirAncesTar|miRcode|miRDB_v6|MiRNATIP|miRTar2GO|MirTar2|mirzag|TargetScan_v7_2
NUMB	P49757		hsa-miR-146a-5p	0.862609	15	Very High	BCmicrO|CoMeTa|Cupid|DIANA|MBStar|MirAncesTar|mirCoX|miRDB_v6|mirmap_May_2021|MiRNATIP|miRTar2GO|mirzag|MultiMiTar|PACCMIT|TargetScan_v7_2
SRPRA	P08240		hsa-miR-363-3p	0.861327	14	Very High	BCmicrO|bitargeting_May_2021|CoMeTa|DIANA|MBStar|MirAncesTar|mirbase|miRcode|miRDB_v6|MiRNATIP|miRTar2GO|MirTar2|mirzag|TargetScan_v7_2
SOCS5	O75159		hsa-miR-363-3p	0.86106	15	Very High	BCmicrO|CoMeTa|Cupid|DIANA|MBStar|MirAncesTar|miRcode|miRDB_v6|MiRNATIP|miRTar2GO|MirTar2|mirzag|MultiMiTar|PACCMIT|TargetScan_v7_2
TACC2	O95359		hsa-miR-363-3p	0.86051	14	Very High	BCmicrO|CoMeTa|Cupid|MBStar|MirAncesTar|mirbase|miRcode|miRDB_v6|MiRNATIP|MirSNPInTarget|miRTar2GO|MirTar2|PACCMIT|TargetScan_v7_2
PHTF2	Q8N3S3		hsa-miR-363-3p	0.860067	14	Very High	BCmicrO|CoMeTa|Cupid|DIANA|MBStar|MirAncesTar|miRcode|miRDB_v6|MiRNATIP|miRTar2GO|MirTar2|mirzag|RNA22|TargetScan_v7_2
USP3	Q9Y6I4		hsa-miR-146a-5p	0.859047	18	Very High	BCmicrO|bitargeting_May_2021|CoMeTa|Cupid|DIANA|MBStar|MirAncesTar|mirCoX|miRDB_v6|mirmap_May_2021|MiRNATIP|miRTar2GO|MirTar2|mirzag|MultiMiTar|PACCMIT|RNA22|TargetScan_v7_2
YIPF4	Q9BSR8		hsa-miR-363-3p	0.858854	16	Very High	BCmicrO|bitargeting_May_2021|CoMeTa|Cupid|DIANA|MirAncesTar|miRcode|miRDB_v6|MiRNATIP|MirSNPInTarget|miRTar2GO|MirTar2|mirzag|PACCMIT|RNA22|TargetScan_v7_2
ANP32E	Q9BTT0		hsa-miR-363-3p	0.858813	16	Very High	BCmicrO|bitargeting_May_2021|CoMeTa|DIANA|MBStar|MirAncesTar|mirbase|miRcode|miRDB_v6|MiRNATIP|miRTar2GO|MirTar2|mirzag|MultiMiTar|PACCMIT|TargetScan_v7_2
PLEKHA1	Q9HB21		hsa-miR-363-3p	0.858636	15	Very High	BCmicrO|bitargeting_May_2021|CoMeTa|DIANA|MBStar|MirAncesTar|miRcode|miRDB_v6|MiRNATIP|miRTar2GO|MirTar2|mirzag|MultiMiTar|PACCMIT|TargetScan_v7_2
MARK1	Q9P0L2		hsa-miR-363-3p	0.85852	16	Very High	BCmicrO|bitargeting_May_2021|CoMeTa|Cupid|DIANA|MBStar|MirAncesTar|mirbase|miRcode|miRDB_v6|miRTar2GO|MirTar2|mirzag|MultiMiTar|PACCMIT|TargetScan_v7_2
NFIA	Q12857		hsa-miR-363-3p	0.858322	14	Very High	BCmicrO|Cupid|DIANA|MBStar|MirAncesTar|mirbase|miRcode|miRDB_v6|MiRNATIP|miRTar2GO|MirTar2|mirzag|PACCMIT|TargetScan_v7_2
ITPR1	Q14643		hsa-miR-363-3p	0.857962	15	Very High	BCmicrO|CoMeTa|Cupid|DIANA|MBStar|MirAncesTar|mirbase|miRcode|miRDB_v6|MiRNATIP|miRTar2GO|MirTar2|mirzag|MultiMiTar|TargetScan_v7_2
DYRK2	Q92630		hsa-miR-363-3p	0.857796	15	Very High	BCmicrO|CoMeTa|Cupid|DIANA|MBStar|MirAncesTar|miRcode|miRDB_v6|MiRNATIP|miRTar2GO|MirTar2|mirzag|MultiMiTar|PACCMIT|TargetScan_v7_2
CPEB3	Q8NE35		hsa-miR-363-3p	0.857455	15	Very High	BCmicrO|bitargeting_May_2021|CoMeTa|Cupid|DIANA|MBStar|MirAncesTar|miRcode|miRDB_v6|MiRNATIP|miRTar2GO|mirzag|MultiMiTar|RNA22|TargetScan_v7_2
SNN	O75324		hsa-miR-363-3p	0.857318	13	Very High	BCmicrO|CoMeTa|Cupid|DIANA|MBStar|MirAncesTar|miRcode|miRDB_v6|miRTar2GO|MirTar2|mirzag|PACCMIT|TargetScan_v7_2
PCMTD1	Q96MG8		hsa-miR-363-3p	0.85697	15	Very High	BCmicrO|Cupid|DIANA|MBStar|MirAncesTar|miRcode|miRDB_v6|MiRNATIP|MirSNPInTarget|miRTar2GO|MirTar2|mirzag|PACCMIT|RNA22|TargetScan_v7_2
PTEN	P60484		hsa-miR-363-3p	0.856446	14	Very High	BCmicrO|CoMeTa|DIANA|MBStar|MirAncesTar|miRcode|miRDB_v6|MiRNATIP|miRTar2GO|MirTar2|mirzag|MultiMiTar|PACCMIT|TargetScan_v7_2
LATS2	Q9NRM7		hsa-miR-363-3p	0.855587	13	Very High	BCmicrO|bitargeting_May_2021|Cupid|DIANA|MBStar|MirAncesTar|miRcode|miRDB_v6|MiRNATIP|miRTar2GO|MirTar2|PACCMIT|TargetScan_v7_2
APPL1	Q9UKG1		hsa-miR-363-3p	0.855564	15	Very High	BCmicrO|bitargeting_May_2021|CoMeTa|DIANA|MBStar|MirAncesTar|miRcode|miRDB_v6|MiRNATIP|miRTar2GO|MirTar2|mirzag|MultiMiTar|PACCMIT|TargetScan_v7_2
NOVA1	P51513		hsa-miR-146a-5p	0.855494	14	Very High	BCmicrO|CoMeTa|Cupid|DIANA|MBStar|MirAncesTar|mirCoX|mirmap_May_2021|MiRNATIP|MirTar2|mirzag|MultiMiTar|PACCMIT|TargetScan_v7_2
FRY	Q5TBA9		hsa-miR-363-3p	0.855116	16	Very High	BCmicrO|bitargeting_May_2021|CoMeTa|Cupid|DIANA|MBStar|MirAncesTar|mirbase|miRcode|miRDB_v6|MiRNATIP|MirTar2|mirzag|PACCMIT|RNA22|TargetScan_v7_2
SUN1	O94901		hsa-miR-363-3p	0.854838	15	Very High	BCmicrO|bitargeting_May_2021|CoMeTa|Cupid|MBStar|MirAncesTar|mirbase|miRcode|MiRNATIP|MirSNPInTarget|miRTar2GO|MirTar2|mirzag|PACCMIT|TargetScan_v7_2
MYLIP	Q8WY64		hsa-miR-363-3p	0.854229	16	Very High	BCmicrO|bitargeting_May_2021|CoMeTa|Cupid|DIANA|MBStar|MirAncesTar|miRcode|miRDB_v6|MiRNATIP|MirSNPInTarget|miRTar2GO|MirTar2|mirzag|RNA22|TargetScan_v7_2
ADM	P35318		hsa-miR-363-3p	0.85405	15	Very High	BCmicrO|CoMeTa|Cupid|DIANA|MirAncesTar|mirbase|miRcode|miRDB_v6|MiRNATIP|miRTar2GO|MirTar2|mirzag|PACCMIT|RNA22|TargetScan_v7_2
CDKN1C	P49918		hsa-miR-363-3p	0.853614	15	Very High	BCmicrO|CoMeTa|DIANA|MBStar|MirAncesTar|mirbase|miRcode|miRDB_v6|MiRNATIP|MirSNPInTarget|miRTar2GO|MirTar2|mirzag|PACCMIT|TargetScan_v7_2
HERPUD2	Q9BSE4		hsa-miR-363-3p	0.853602	12	Very High	BCmicrO|DIANA|MirAncesTar|mirbase|miRcode|miRDB_v6|MiRNATIP|miRTar2GO|MirTar2|mirzag|PACCMIT|TargetScan_v7_2
CPEB4	Q17RY0		hsa-miR-363-3p	0.853317	14	Very High	BCmicrO|Cupid|DIANA|MBStar|MirAncesTar|miRcode|miRDB_v6|MiRNATIP|miRTar2GO|mirzag|MultiMiTar|PACCMIT|RNA22|TargetScan_v7_2
NSMAF	Q92636		hsa-miR-363-3p	0.853252	15	Very High	BCmicrO|bitargeting_May_2021|CoMeTa|Cupid|DIANA|MirAncesTar|mirbase|miRcode|miRDB_v6|MiRNATIP|MirTar2|mirzag|PACCMIT|RNA22|TargetScan_v7_2
DAB2IP	Q5VWQ8		hsa-miR-363-3p	0.85232	14	Very High	BCmicrO|bitargeting_May_2021|Cupid|DIANA|MirAncesTar|mirbase|miRcode|miRDB_v6|MiRNATIP|miRTar2GO|mirzag|MultiMiTar|PACCMIT|TargetScan_v7_2
ZBTB2	Q8N680		hsa-miR-146a-5p	0.851098	17	Very High	BCmicrO|bitargeting_May_2021|DIANA|MBStar|MirAncesTar|mirbase|mirCoX|miRDB_v6|mirmap_May_2021|MiRNATIP|MirSNPInTarget|miRTar2GO|MirTar2|mirzag|MultiMiTar|RNA22|TargetScan_v7_2
NEFH	P12036		hsa-miR-363-3p	0.850552	12	Very High	BCmicrO|CoMeTa|Cupid|DIANA|MirAncesTar|mirbase|miRcode|miRDB_v6|MiRNATIP|miRTar2GO|MirTar2|TargetScan_v7_2
PAX9	P55771		hsa-miR-363-3p	0.850315	13	Very High	BCmicrO|CoMeTa|Cupid|DIANA|MBStar|MirAncesTar|mirbase|miRcode|miRTar2GO|MirTar2|mirzag|PACCMIT|TargetScan_v7_2
SGK3	Q96BR1		hsa-miR-363-3p	0.849717	15	Very High	BCmicrO|CoMeTa|Cupid|DIANA|MBStar|MirAncesTar|miRcode|miRDB_v6|MiRNATIP|miRTar2GO|MirTar2|mirzag|MultiMiTar|PACCMIT|TargetScan_v7_2
PPCS	Q9HAB8		hsa-miR-363-3p	0.849411	13	Very High	BCmicrO|CoMeTa|Cupid|DIANA|MirAncesTar|mirbase|miRcode|miRDB_v6|MiRNATIP|miRTar2GO|MirTar2|PACCMIT|TargetScan_v7_2
RARB	P10826		hsa-miR-146a-5p	0.849396	14	Very High	BCmicrO|CoMeTa|Cupid|DIANA|MBStar|MirAncesTar|mirCoX|miRDB_v6|mirmap_May_2021|MiRNATIP|mirzag|MultiMiTar|PACCMIT|TargetScan_v7_2
KLHDC10	Q6PID8		hsa-miR-363-3p	0.849123	14	Very High	BCmicrO|CoMeTa|Cupid|DIANA|MBStar|MirAncesTar|miRcode|miRDB_v6|MiRNATIP|miRTar2GO|MirTar2|PACCMIT|RNA22|TargetScan_v7_2
DSTYK	Q6XUX3		hsa-miR-363-3p	0.848991	15	Very High	BCmicrO|CoMeTa|Cupid|DIANA|MBStar|MirAncesTar|miRcode|miRDB_v6|MiRNATIP|miRTar2GO|MirTar2|mirzag|MultiMiTar|RNA22|TargetScan_v7_2
FZD10	Q9ULW2		hsa-miR-363-3p	0.848817	13	Very High	BCmicrO|CoMeTa|Cupid|DIANA|MBStar|MirAncesTar|miRcode|miRDB_v6|MiRNATIP|miRTar2GO|mirzag|PACCMIT|TargetScan_v7_2
ITGA6	P23229		hsa-miR-363-3p	0.848079	14	Very High	BCmicrO|CoMeTa|Cupid|DIANA|MBStar|MirAncesTar|miRcode|miRDB_v6|MiRNATIP|miRTar2GO|MirTar2|mirzag|PACCMIT|TargetScan_v7_2
JOSD1	Q15040		hsa-miR-363-3p	0.847792	15	Very High	BCmicrO|bitargeting_May_2021|CoMeTa|DIANA|MirAncesTar|miRcode|miRDB_v6|MiRNATIP|miRTar2GO|MirTar2|mirzag|MultiMiTar|PACCMIT|RNA22|TargetScan_v7_2
DKK3	Q9UBP4		hsa-miR-363-3p	0.847586	13	Very High	BCmicrO|bitargeting_May_2021|CoMeTa|Cupid|DIANA|MirAncesTar|mirbase|miRcode|miRDB_v6|MirSNPInTarget|miRTar2GO|PACCMIT|TargetScan_v7_2
OTUD3	Q5T2D3		hsa-miR-363-3p	0.847515	16	Very High	BCmicrO|bitargeting_May_2021|CoMeTa|Cupid|DIANA|MBStar|MirAncesTar|miRcode|miRDB_v6|MiRNATIP|miRTar2GO|MirTar2|mirzag|PACCMIT|RNA22|TargetScan_v7_2
ADRB1	P08588		hsa-miR-363-3p	0.847098	11	Very High	BCmicrO|CoMeTa|Cupid|DIANA|MBStar|MirAncesTar|miRcode|miRDB_v6|miRTar2GO|PACCMIT|TargetScan_v7_2
TEF	Q10587		hsa-miR-363-3p	0.846659	13	Very High	BCmicrO|CoMeTa|DIANA|MirAncesTar|miRcode|miRDB_v6|MiRNATIP|MirSNPInTarget|miRTar2GO|MirTar2|mirzag|PACCMIT|TargetScan_v7_2
PKDCC	Q504Y2		hsa-miR-363-3p	0.846497	12	Very High	BCmicrO|Cupid|MBStar|MirAncesTar|miRcode|miRDB_v6|MiRNATIP|miRTar2GO|MirTar2|mirzag|PACCMIT|TargetScan_v7_2
FAM126B	Q8IXS8		hsa-miR-363-3p	0.846239	14	Very High	BCmicrO|Cupid|DIANA|MBStar|MirAncesTar|miRcode|miRDB_v6|MiRNATIP|MirSNPInTarget|miRTar2GO|mirzag|MultiMiTar|PACCMIT|TargetScan_v7_2
B3GALT2	O43825		hsa-miR-363-3p	0.845847	12	Very High	BCmicrO|CoMeTa|Cupid|DIANA|MBStar|MirAncesTar|miRcode|miRDB_v6|mirzag|MultiMiTar|RNA22|TargetScan_v7_2
CBLN4	Q9NTU7		hsa-miR-363-3p	0.844196	13	Very High	BCmicrO|Cupid|DIANA|MBStar|MirAncesTar|mirbase|miRcode|miRDB_v6|MiRNATIP|MirTar2|mirzag|PACCMIT|TargetScan_v7_2
LMBR1L	Q6UX01		hsa-miR-363-3p	0.843801	13	Very High	BCmicrO|Cupid|DIANA|MirAncesTar|mirbase|miRcode|miRDB_v6|MiRNATIP|MirSNPInTarget|miRTar2GO|mirzag|PACCMIT|TargetScan_v7_2
EDEM1	Q92611		hsa-miR-363-3p	0.843299	15	Very High	BCmicrO|CoMeTa|DIANA|MBStar|MirAncesTar|miRcode|miRDB_v6|MiRNATIP|miRTar2GO|MirTar2|mirzag|MultiMiTar|PACCMIT|RNA22|TargetScan_v7_2
TBL1XR1	Q9BZK7		hsa-miR-363-3p	0.842702	14	Very High	BCmicrO|CoMeTa|Cupid|DIANA|MBStar|MirAncesTar|miRcode|miRDB_v6|MiRNATIP|miRTar2GO|MirTar2|mirzag|MultiMiTar|TargetScan_v7_2
CNEP1R1	Q8N9A8		hsa-miR-363-3p	0.842533	13	Very High	BCmicrO|Cupid|DIANA|MBStar|MirAncesTar|miRcode|miRDB_v6|MiRNATIP|miRTar2GO|MirTar2|mirzag|PACCMIT|TargetScan_v7_2
RNF44	Q7L0R7		hsa-miR-363-3p	0.842142	15	Very High	BCmicrO|CoMeTa|Cupid|DIANA|MBStar|MirAncesTar|miRcode|miRDB_v6|MiRNATIP|miRTar2GO|mirzag|MultiMiTar|PACCMIT|RNA22|TargetScan_v7_2
SH3PXD2A	Q5TCZ1		hsa-miR-363-3p	0.842025	16	Very High	BCmicrO|bitargeting_May_2021|CoMeTa|Cupid|DIANA|MBStar|MirAncesTar|miRcode|miRDB_v6|MiRNATIP|miRTar2GO|MirTar2|mirzag|PACCMIT|RNA22|TargetScan_v7_2
NSF	P46459		hsa-miR-363-3p	0.84186	12	Very High	BCmicrO|CoMeTa|Cupid|MBStar|MirAncesTar|miRcode|miRDB_v6|MiRNATIP|miRTar2GO|MirTar2|mirzag|TargetScan_v7_2
SNX13	Q9Y5W8		hsa-miR-363-3p	0.841744	16	Very High	BCmicrO|bitargeting_May_2021|CoMeTa|Cupid|DIANA|MBStar|MirAncesTar|mirbase|miRcode|miRDB_v6|MiRNATIP|miRTar2GO|MirTar2|mirzag|PITA_May_2021|TargetScan_v7_2
IQGAP2	Q13576		hsa-miR-363-3p	0.841129	14	Very High	BCmicrO|bitargeting_May_2021|CoMeTa|Cupid|DIANA|MirAncesTar|mirbase|miRcode|miRDB_v6|miRTar2GO|mirzag|PACCMIT|RNA22|TargetScan_v7_2
CCNJL	Q8IV13		hsa-miR-363-3p	0.840329	15	Very High	BCmicrO|bitargeting_May_2021|CoMeTa|Cupid|DIANA|MBStar|MirAncesTar|miRcode|miRDB_v6|MirSNPInTarget|MirTar2|mirzag|MultiMiTar|PACCMIT|TargetScan_v7_2
COL1A2	P08123		hsa-miR-363-3p	0.840158	14	Very High	BCmicrO|CoMeTa|Cupid|DIANA|MBStar|MirAncesTar|mirbase|miRcode|miRDB_v6|MiRNATIP|MirTar2|mirzag|PACCMIT|TargetScan_v7_2
CNIH1	O95406		hsa-miR-363-3p	0.839684	11	Very High	BCmicrO|CoMeTa|Cupid|DIANA|MirAncesTar|miRcode|miRDB_v6|MiRNATIP|miRTar2GO|MirTar2|TargetScan_v7_2
UBE2Z	Q9H832		hsa-miR-363-3p	0.839306	13	Very High	BCmicrO|CoMeTa|DIANA|MBStar|MirAncesTar|miRcode|miRDB_v6|miRTar2GO|MirTar2|MultiMiTar|PACCMIT|RNA22|TargetScan_v7_2
TRAF3	Q13114		hsa-miR-363-3p	0.839146	14	Very High	BCmicrO|CoMeTa|Cupid|DIANA|MBStar|MirAncesTar|miRcode|MiRNATIP|MirSNPInTarget|MirTar2|mirzag|MultiMiTar|PACCMIT|TargetScan_v7_2
GOLGA3	Q08378		hsa-miR-363-3p	0.83881	14	Very High	BCmicrO|bitargeting_May_2021|CoMeTa|DIANA|MBStar|MirAncesTar|miRcode|miRDB_v6|MiRNATIP|miRTar2GO|MirTar2|MultiMiTar|RNA22|TargetScan_v7_2
BSN	Q9UPA5		hsa-miR-363-3p	0.83852	16	Very High	BCmicrO|bitargeting_May_2021|CoMeTa|Cupid|DIANA|MirAncesTar|miRcode|miRDB_v6|MiRNATIP|miRTar2GO|MirTar2|mirzag|MultiMiTar|PACCMIT|RNA22|TargetScan_v7_2
SLC38A2	Q96QD8		hsa-miR-363-3p	0.838246	16	Very High	BCmicrO|bitargeting_May_2021|CoMeTa|Cupid|DIANA|MBStar|MirAncesTar|miRcode|miRDB_v6|MiRNATIP|miRTar2GO|MirTar2|mirzag|MultiMiTar|PACCMIT|TargetScan_v7_2
NPTN	Q9Y639		hsa-miR-363-3p	0.837622	14	Very High	BCmicrO|bitargeting_May_2021|CoMeTa|Cupid|DIANA|MBStar|MirAncesTar|mirbase|miRcode|MiRNATIP|miRTar2GO|MirTar2|mirzag|TargetScan_v7_2
E2F3	O00716		hsa-miR-363-3p	0.837138	17	Very High	BCmicrO|bitargeting_May_2021|CoMeTa|Cupid|DIANA|MBStar|MirAncesTar|mirbase|miRcode|miRDB_v6|MiRNATIP|miRTar2GO|mirzag|MultiMiTar|PACCMIT|RNA22|TargetScan_v7_2
DPP10	Q8N608		hsa-miR-363-3p	0.836783	13	Very High	BCmicrO|Cupid|DIANA|MBStar|MirAncesTar|miRcode|miRDB_v6|MirSNPInTarget|MirTar2|mirzag|MultiMiTar|PACCMIT|TargetScan_v7_2
ATP2A2	P16615		hsa-miR-363-3p	0.836711	14	Very High	BCmicrO|bitargeting_May_2021|CoMeTa|Cupid|DIANA|MBStar|MirAncesTar|mirbase|miRcode|MiRNATIP|miRTar2GO|MirTar2|mirzag|TargetScan_v7_2
ITM2B	Q9Y287		hsa-miR-363-3p	0.836602	15	Very High	BCmicrO|bitargeting_May_2021|CoMeTa|Cupid|DIANA|MBStar|MirAncesTar|mirbase|miRcode|miRDB_v6|MiRNATIP|miRTar2GO|mirzag|RNA22|TargetScan_v7_2
FOXN2	P32314		hsa-miR-363-3p	0.836516	13	Very High	BCmicrO|CoMeTa|DIANA|MBStar|MirAncesTar|miRcode|miRDB_v6|MiRNATIP|miRTar2GO|mirzag|MultiMiTar|PACCMIT|TargetScan_v7_2
EXOC5	O00471		hsa-miR-363-3p	0.836205	14	Very High	BCmicrO|CoMeTa|Cupid|DIANA|MBStar|MirAncesTar|miRcode|miRDB_v6|MiRNATIP|miRTar2GO|mirzag|MultiMiTar|PACCMIT|TargetScan_v7_2
SMAD7	O15105		hsa-miR-363-3p	0.835223	13	Very High	BCmicrO|CoMeTa|DIANA|MirAncesTar|mirbase|miRcode|miRDB_v6|MiRNATIP|miRTar2GO|MirTar2|mirzag|PACCMIT|TargetScan_v7_2
PCDH11Y	Q9BZA8		hsa-miR-363-3p	0.835031	14	Very High	BCmicrO|CoMeTa|DIANA|MBStar|MirAncesTar|miRcode|miRDB_v6|miRTar2GO|MirTar2|mirzag|MultiMiTar|PACCMIT|RNA22|TargetScan_v7_2
KIF5B	P33176		hsa-miR-363-3p	0.83469	16	Very High	BCmicrO|bitargeting_May_2021|CoMeTa|Cupid|DIANA|MBStar|MirAncesTar|mirbase|miRcode|miRDB_v6|MiRNATIP|miRTar2GO|MirTar2|mirzag|PACCMIT|TargetScan_v7_2
RNF4	P78317		hsa-miR-363-3p	0.834141	14	Very High	BCmicrO|CoMeTa|Cupid|DIANA|MBStar|MirAncesTar|miRcode|miRDB_v6|miRTar2GO|MirTar2|mirzag|PACCMIT|RNA22|TargetScan_v7_2
PEAK1	Q9H792		hsa-miR-363-3p	0.833187	14	Very High	BCmicrO|bitargeting_May_2021|CoMeTa|Cupid|DIANA|MBStar|MirAncesTar|MiRNATIP|miRTar2GO|MirTar2|mirzag|PACCMIT|RNA22|TargetScan_v7_2
SESN3	P58005		hsa-miR-363-3p	0.833126	14	Very High	BCmicrO|Cupid|DIANA|MBStar|MirAncesTar|mirbase|miRcode|miRDB_v6|MiRNATIP|MirTar2|mirzag|PACCMIT|RNA22|TargetScan_v7_2
PTPRK	Q15262		hsa-miR-363-3p	0.832798	14	Very High	BCmicrO|CoMeTa|Cupid|MBStar|MirAncesTar|miRcode|miRDB_v6|MiRNATIP|MirSNPInTarget|miRTar2GO|MirTar2|mirzag|PACCMIT|TargetScan_v7_2
DDX3X	O00571		hsa-miR-363-3p	0.832773	13	Very High	BCmicrO|CoMeTa|Cupid|DIANA|MBStar|MirAncesTar|miRcode|MiRNATIP|miRTar2GO|MirTar2|mirzag|PACCMIT|TargetScan_v7_2
KBTBD8	Q8NFY9		hsa-miR-363-3p	0.832553	12	Very High	BCmicrO|Cupid|DIANA|MBStar|MirAncesTar|miRcode|miRDB_v6|MiRNATIP|miRTar2GO|MirTar2|mirzag|TargetScan_v7_2
CEP41	Q9BYV8		hsa-miR-363-3p	0.832404	14	Very High	BCmicrO|bitargeting_May_2021|CoMeTa|Cupid|DIANA|MBStar|MirAncesTar|miRcode|miRDB_v6|MiRNATIP|MirTar2|mirzag|PACCMIT|TargetScan_v7_2
PCDH11X	Q9BZA7		hsa-miR-363-3p	0.831941	15	Very High	BCmicrO|CoMeTa|DIANA|MBStar|MirAncesTar|miRcode|miRDB_v6|MirSNPInTarget|miRTar2GO|MirTar2|mirzag|MultiMiTar|PACCMIT|RNA22|TargetScan_v7_2
ITGA5	P08648		hsa-miR-363-3p	0.831849	12	Very High	BCmicrO|CoMeTa|Cupid|DIANA|MirAncesTar|miRcode|miRDB_v6|miRTar2GO|MirTar2|PACCMIT|RNA22|TargetScan_v7_2
CDCA7L	Q96GN5		hsa-miR-363-3p	0.831398	14	Very High	BCmicrO|DIANA|MBStar|MirAncesTar|miRcode|miRDB_v6|MiRNATIP|miRTar2GO|MirTar2|mirzag|MultiMiTar|PACCMIT|RNA22|TargetScan_v7_2
PDS5B	Q9NTI5		hsa-miR-363-3p	0.831277	15	Very High	BCmicrO|CoMeTa|Cupid|DIANA|MBStar|MirAncesTar|miRcode|miRDB_v6|MiRNATIP|miRTar2GO|MirTar2|mirzag|MultiMiTar|PACCMIT|TargetScan_v7_2
HAND2	P61296		hsa-miR-363-3p	0.83066	11	Very High	BCmicrO|CoMeTa|DIANA|MBStar|MirAncesTar|miRcode|miRDB_v6|MiRNATIP|mirzag|PACCMIT|TargetScan_v7_2
FAR1	Q8WVX9		hsa-miR-363-3p	0.830557	15	Very High	BCmicrO|bitargeting_May_2021|Cupid|DIANA|MBStar|MirAncesTar|miRcode|miRDB_v6|MiRNATIP|MirSNPInTarget|miRTar2GO|mirzag|PACCMIT|PITA_May_2021|TargetScan_v7_2
CHST7	Q9NS84		hsa-miR-363-3p	0.830062	14	Very High	BCmicrO|bitargeting_May_2021|CoMeTa|DIANA|MirAncesTar|mirbase|miRcode|miRDB_v6|MiRNATIP|miRTar2GO|MirTar2|mirzag|PACCMIT|TargetScan_v7_2
DNAJB12	Q9NXW2		hsa-miR-363-3p	0.829857	15	Very High	BCmicrO|bitargeting_May_2021|CoMeTa|Cupid|DIANA|MirAncesTar|miRcode|miRDB_v6|MiRNATIP|miRTar2GO|MirTar2|mirzag|MultiMiTar|RNA22|TargetScan_v7_2
DMXL1	Q9Y485		hsa-miR-363-3p	0.829262	16	Very High	BCmicrO|CoMeTa|Cupid|DIANA|MBStar|MirAncesTar|mirbase|miRcode|miRDB_v6|MiRNATIP|miRTar2GO|MirTar2|mirzag|MultiMiTar|PACCMIT|TargetScan_v7_2
HIVEP1	P15822		hsa-miR-363-3p	0.828458	12	Very High	BCmicrO|CoMeTa|Cupid|MirAncesTar|mirbase|miRcode|miRDB_v6|MiRNATIP|miRTar2GO|mirzag|PACCMIT|TargetScan_v7_2
PPP1R12A	O14974		hsa-miR-363-3p	0.82808	13	Very High	BCmicrO|CoMeTa|Cupid|DIANA|MBStar|MirAncesTar|miRcode|miRDB_v6|MiRNATIP|mirzag|PACCMIT|RNA22|TargetScan_v7_2
QSER1	Q2KHR3		hsa-miR-363-3p	0.82793	15	Very High	BCmicrO|bitargeting_May_2021|CoMeTa|Cupid|DIANA|MBStar|MirAncesTar|miRcode|MiRNATIP|miRTar2GO|MirTar2|mirzag|PACCMIT|RNA22|TargetScan_v7_2
SERTAD2	Q14140		hsa-miR-363-3p	0.827888	13	Very High	BCmicrO|CoMeTa|Cupid|DIANA|MBStar|miRcode|miRDB_v6|MiRNATIP|miRTar2GO|mirzag|MultiMiTar|PACCMIT|TargetScan_v7_2
KMT5B	Q4FZB7		hsa-miR-363-3p	0.827251	14	Very High	BCmicrO|CoMeTa|Cupid|DIANA|MBStar|MirAncesTar|miRcode|miRDB_v6|MiRNATIP|miRTar2GO|mirzag|MultiMiTar|PACCMIT|TargetScan_v7_2
AP1AR	Q63HQ0		hsa-miR-363-3p	0.826348	12	Very High	BCmicrO|CoMeTa|Cupid|DIANA|MBStar|MirAncesTar|miRcode|MiRNATIP|miRTar2GO|MirTar2|mirzag|TargetScan_v7_2
TENT4B	Q8NDF8		hsa-miR-363-3p	0.826162	15	Very High	BCmicrO|Cupid|DIANA|MBStar|MirAncesTar|mirbase|miRcode|MiRNATIP|MirSNPInTarget|miRTar2GO|MirTar2|mirzag|MultiMiTar|PACCMIT|TargetScan_v7_2
SNAPC1	Q16533		hsa-miR-363-3p	0.825278	12	Very High	BCmicrO|CoMeTa|DIANA|MBStar|MirAncesTar|miRcode|miRDB_v6|MiRNATIP|miRTar2GO|mirzag|PACCMIT|TargetScan_v7_2
ZDHHC5	Q9C0B5		hsa-miR-363-3p	0.825205	12	Very High	BCmicrO|bitargeting_May_2021|DIANA|MirAncesTar|mirbase|miRcode|miRDB_v6|MiRNATIP|miRTar2GO|mirzag|PACCMIT|TargetScan_v7_2
CDKN2AIP	Q9NXV6		hsa-miR-146a-5p	0.824788	14	Very High	BCmicrO|CoMeTa|Cupid|DIANA|MBStar|MirAncesTar|mirCoX|miRDB_v6|mirmap_May_2021|MiRNATIP|miRTar2GO|mirzag|MultiMiTar|TargetScan_v7_2
MYO5A	Q9Y4I1		hsa-miR-363-3p	0.824539	14	Very High	BCmicrO|CoMeTa|DIANA|MBStar|MirAncesTar|miRcode|miRDB_v6|MiRNATIP|miRTar2GO|MirTar2|mirzag|MultiMiTar|PACCMIT|TargetScan_v7_2
RAB14	P61106		hsa-miR-363-3p	0.824537	14	Very High	BCmicrO|CoMeTa|Cupid|DIANA|MBStar|MirAncesTar|miRcode|miRDB_v6|MiRNATIP|miRTar2GO|mirzag|MultiMiTar|PACCMIT|TargetScan_v7_2
VPS54	Q9P1Q0		hsa-miR-363-3p	0.824213	13	Very High	BCmicrO|CoMeTa|Cupid|DIANA|MirAncesTar|miRcode|MiRNATIP|miRTar2GO|MirTar2|mirzag|PACCMIT|RNA22|TargetScan_v7_2
PALLD	Q8WX93		hsa-miR-363-3p	0.824121	15	Very High	BCmicrO|bitargeting_May_2021|CoMeTa|Cupid|DIANA|MBStar|MirAncesTar|miRcode|miRDB_v6|MiRNATIP|miRTar2GO|MirTar2|mirzag|RNA22|TargetScan_v7_2
BCORL1	Q5H9F3		hsa-miR-146a-5p	0.823105	16	Very High	BCmicrO|bitargeting_May_2021|CoMeTa|Cupid|DIANA|MBStar|MirAncesTar|mirCoX|miRDB_v6|mirmap_May_2021|MiRNATIP|miRTar2GO|MirTar2|mirzag|MultiMiTar|TargetScan_v7_2
SDC2	P34741		hsa-miR-363-3p	0.823024	12	Very High	BCmicrO|CoMeTa|Cupid|DIANA|MBStar|MirAncesTar|miRcode|miRTar2GO|mirzag|MultiMiTar|PACCMIT|TargetScan_v7_2
SERTAD3	Q9UJW9		hsa-miR-363-3p	0.822168	13	Very High	BCmicrO|bitargeting_May_2021|CoMeTa|Cupid|DIANA|mirbase|miRcode|miRDB_v6|MiRNATIP|MirSNPInTarget|miRTar2GO|PACCMIT|TargetScan_v7_2
DCAF12	Q5T6F0		hsa-miR-146a-5p	0.819481	16	Very High	BCmicrO|Cupid|DIANA|MirAncesTar|mirbase|mirCoX|miRDB_v6|mirmap_May_2021|MiRNATIP|MirSNPInTarget|miRTar2GO|mirzag|MultiMiTar|PACCMIT|RNA22|TargetScan_v7_2
SMAD4	Q13485		hsa-miR-146a-5p	0.814171	15	Very High	BCmicrO|bitargeting_May_2021|CoMeTa|Cupid|DIANA|MBStar|MirAncesTar|mirCoX|mirmap_May_2021|MiRNATIP|MirTar2|mirzag|MultiMiTar|PACCMIT|TargetScan_v7_2
IGSF1	Q8N6C5		hsa-miR-146a-5p	0.811581	15	Very High	BCmicrO|bitargeting_May_2021|CoMeTa|Cupid|DIANA|MBStar|MirAncesTar|mirbase|mirCoX|mirmap_May_2021|MiRNATIP|MirTar2|mirzag|MultiMiTar|TargetScan_v7_2
FBXW2	Q9UKT8		hsa-miR-146a-5p	0.804437	17	Very High	BCmicrO|bitargeting_May_2021|CoMeTa|DIANA|MBStar|MirAncesTar|mirbase|mirCoX|mirmap_May_2021|MiRNATIP|MirTar2|mirzag|MultiMiTar|PACCMIT|PITA_May_2021|RNA22|TargetScan_v7_2
STRBP	Q96SI9		hsa-miR-146a-5p	0.804022	15	Very High	BCmicrO|bitargeting_May_2021|Cupid|DIANA|MBStar|MirAncesTar|mirbase|mirCoX|miRDB_v6|mirmap_May_2021|MiRNATIP|miRTar2GO|MirTar2|mirzag|TargetScan_v7_2
APPL1	Q9UKG1		hsa-miR-146a-5p	0.800041	16	Very High	BCmicrO|CoMeTa|Cupid|DIANA|MBStar|MirAncesTar|mirCoX|miRDB_v6|mirmap_May_2021|MiRNATIP|miRTar2GO|mirzag|MultiMiTar|PACCMIT|PITA_May_2021|TargetScan_v7_2
MED1	Q15648		hsa-miR-146a-5p	0.788734	17	Very High	BCmicrO|bitargeting_May_2021|CoMeTa|Cupid|DIANA|MBStar|MirAncesTar|mirCoX|miRDB_v6|mirmap_May_2021|miRTar2GO|MirTar2|mirzag|MultiMiTar|PACCMIT|RNA22|TargetScan_v7_2
RFX7	Q2KHR2		hsa-miR-146a-5p	0.781222	16	Very High	BCmicrO|bitargeting_May_2021|CoMeTa|Cupid|DIANA|MBStar|MirAncesTar|mirCoX|miRDB_v6|mirmap_May_2021|MirTar2|mirzag|MultiMiTar|PACCMIT|RNA22|TargetScan_v7_2
FBXO28	Q9NVF7		hsa-miR-146a-5p	0.776785	17	Very High	BCmicrO|bitargeting_May_2021|CoMeTa|Cupid|DIANA|MBStar|MirAncesTar|mirCoX|mirmap_May_2021|MiRNATIP|MirSNPInTarget|miRTar2GO|mirzag|MultiMiTar|PITA_May_2021|RNA22|TargetScan_v7_2
MARK1	Q9P0L2		hsa-miR-146a-5p	0.774613	14	Very High	BCmicrO|CoMeTa|Cupid|DIANA|MBStar|MirAncesTar|mirbase|mirCoX|mirmap_May_2021|miRTar2GO|MirTar2|mirzag|MultiMiTar|TargetScan_v7_2
KLF7	O75840		hsa-miR-146a-5p	0.772222	14	Very High	BCmicrO|bitargeting_May_2021|CoMeTa|DIANA|MBStar|MirAncesTar|mirbase|mirCoX|miRDB_v6|mirmap_May_2021|MiRNATIP|miRTar2GO|PACCMIT|TargetScan_v7_2
NRAS	P01111		hsa-miR-146a-5p	0.766234	14	Very High	BCmicrO|CoMeTa|Cupid|DIANA|MBStar|MirAncesTar|mirCoX|mirmap_May_2021|MiRNATIP|MirSNPInTarget|miRTar2GO|mirzag|RNA22|TargetScan_v7_2
LCOR	Q96JN0		hsa-miR-146a-5p	0.762477	16	Very High	BCmicrO|bitargeting_May_2021|Cupid|DIANA|MBStar|MirAncesTar|mirCoX|miRDB_v6|mirmap_May_2021|MiRNATIP|miRTar2GO|MirTar2|mirzag|MultiMiTar|RNA22|TargetScan_v7_2
ERBB4	Q15303		hsa-miR-146a-5p	0.762062	16	Very High	BCmicrO|bitargeting_May_2021|CoMeTa|DIANA|MBStar|MirAncesTar|mirCoX|miRDB_v6|mirmap_May_2021|MiRNATIP|MirSNPInTarget|mirzag|MultiMiTar|PACCMIT|RNA22|TargetScan_v7_2
MMP16	P51512		hsa-miR-146a-5p	0.759388	14	Very High	BCmicrO|CoMeTa|Cupid|DIANA|MBStar|MirAncesTar|mirCoX|miRDB_v6|mirmap_May_2021|MiRNATIP|mirzag|MultiMiTar|PACCMIT|TargetScan_v7_2
C16orf72	Q14CZ0		hsa-miR-146a-5p	0.756243	15	Very High	BCmicrO|bitargeting_May_2021|CoMeTa|Cupid|DIANA|MBStar|MirAncesTar|mirCoX|miRDB_v6|mirmap_May_2021|MiRNATIP|MirTar2|mirzag|MultiMiTar|TargetScan_v7_2
CASK	O14936		hsa-miR-146a-5p	0.756232	15	Very High	BCmicrO|CoMeTa|Cupid|DIANA|MBStar|MirAncesTar|mirbase|mirCoX|mirmap_May_2021|MiRNATIP|MirTar2|mirzag|PACCMIT|RNA22|TargetScan_v7_2
LRRC15	Q8TF66		hsa-miR-146a-5p	0.750435	16	Very High	BCmicrO|bitargeting_May_2021|CoMeTa|Cupid|DIANA|MBStar|MirAncesTar|mirCoX|miRDB_v6|mirmap_May_2021|MiRNATIP|MirTar2|mirzag|MultiMiTar|RNA22|TargetScan_v7_2
BZW1	Q7L1Q6		hsa-miR-146a-5p	0.746889	15	Very High	BCmicrO|bitargeting_May_2021|CoMeTa|Cupid|DIANA|MBStar|MirAncesTar|mirCoX|miRDB_v6|mirmap_May_2021|MiRNATIP|miRTar2GO|MirTar2|mirzag|MultiMiTar
CLASP2	O75122		hsa-miR-146a-5p	0.746432	16	Very High	BCmicrO|bitargeting_May_2021|CoMeTa|Cupid|DIANA|MBStar|MirAncesTar|mirbase|mirCoX|mirmap_May_2021|MiRNATIP|MirSNPInTarget|miRTar2GO|MirTar2|mirzag|MultiMiTar
CCDC6	Q16204		hsa-miR-146a-5p	0.74356	15	Very High	BCmicrO|bitargeting_May_2021|CoMeTa|Cupid|DIANA|MBStar|MirAncesTar|mirCoX|miRDB_v6|mirmap_May_2021|MiRNATIP|miRTar2GO|mirzag|MultiMiTar|TargetScan_v7_2
PRKCE	Q02156		hsa-miR-146a-5p	0.743542	17	Very High	BCmicrO|bitargeting_May_2021|CoMeTa|Cupid|DIANA|MBStar|MirAncesTar|mirCoX|miRDB_v6|mirmap_May_2021|MiRNATIP|MirSNPInTarget|miRTar2GO|MirTar2|mirzag|MultiMiTar|RNA22
ZDHHC13	Q8IUH4		hsa-miR-146a-5p	0.74162	11	Very High	BCmicrO|DIANA|MirAncesTar|mirbase|mirCoX|miRDB_v6|mirmap_May_2021|MirTar2|mirzag|RNA22|TargetScan_v7_2
SYT1	P21579		hsa-miR-146a-5p	0.740851	13	Very High	BCmicrO|CoMeTa|Cupid|DIANA|MBStar|MirAncesTar|mirCoX|miRDB_v6|mirmap_May_2021|MiRNATIP|MultiMiTar|PACCMIT|TargetScan_v7_2
KDM2B	Q8NHM5		hsa-miR-146a-5p	0.738335	15	Very High	BCmicrO|bitargeting_May_2021|Cupid|MBStar|MirAncesTar|mirbase|mirCoX|miRDB_v6|mirmap_May_2021|MiRNATIP|MirTar2|mirzag|PACCMIT|RNA22|TargetScan_v7_2
ZNRF3	Q9ULT6		hsa-miR-146a-5p	0.734487	15	Very High	BCmicrO|bitargeting_May_2021|Cupid|DIANA|MBStar|MirAncesTar|mirCoX|miRDB_v6|mirmap_May_2021|MiRNATIP|miRTar2GO|mirzag|PITA_May_2021|RNA22|TargetScan_v7_2
TDRKH	Q9Y2W6		hsa-miR-146a-5p	0.732357	12	Very High	BCmicrO|bitargeting_May_2021|CoMeTa|MBStar|MirAncesTar|mirbase|mirCoX|mirmap_May_2021|MiRNATIP|MirTar2|PACCMIT|TargetScan_v7_2
ZNF532	Q9HCE3		hsa-miR-146a-5p	0.731027	14	Very High	BCmicrO|bitargeting_May_2021|CoMeTa|Cupid|DIANA|MBStar|MirAncesTar|mirCoX|mirmap_May_2021|mirzag|MultiMiTar|PACCMIT|RNA22|TargetScan_v7_2
SCN3B	Q9NY72		hsa-miR-146a-5p	0.729533	17	Very High	BCmicrO|bitargeting_May_2021|CoMeTa|DIANA|MBStar|MirAncesTar|mirCoX|miRDB_v6|mirmap_May_2021|MiRNATIP|MirTar2|mirzag|MultiMiTar|PACCMIT|PITA_May_2021|RNA22|TargetScan_v7_2
LFNG	Q8NES3		hsa-miR-146a-5p	0.724863	12	Very High	BCmicrO|CoMeTa|DIANA|MBStar|MirAncesTar|mirCoX|mirmap_May_2021|MiRNATIP|miRTar2GO|mirzag|MultiMiTar|TargetScan_v7_2
TSPYL1	Q9H0U9		hsa-miR-146a-5p	0.72338	16	Very High	BCmicrO|bitargeting_May_2021|CoMeTa|DIANA|MBStar|MirAncesTar|mirbase|mirCoX|miRDB_v6|mirmap_May_2021|MirSNPInTarget|miRTar2GO|MirTar2|mirzag|MultiMiTar|PITA_May_2021
JAZF1	Q86VZ6		hsa-miR-146a-5p	0.719305	15	Very High	BCmicrO|Cupid|DIANA|MBStar|MirAncesTar|mirCoX|miRDB_v6|mirmap_May_2021|MiRNATIP|miRTar2GO|MirTar2|mirzag|MultiMiTar|PACCMIT|TargetScan_v7_2
NEMP1	O14524		hsa-miR-146a-5p	0.718703	15	Very High	BCmicrO|bitargeting_May_2021|DIANA|MBStar|MirAncesTar|mirCoX|miRDB_v6|mirmap_May_2021|MiRNATIP|miRTar2GO|MirTar2|mirzag|PITA_May_2021|RNA22|TargetScan_v7_2
BTG2	P78543		hsa-miR-146a-5p	0.716166	14	Very High	BCmicrO|bitargeting_May_2021|CoMeTa|Cupid|DIANA|MirAncesTar|mirCoX|miRDB_v6|mirmap_May_2021|MiRNATIP|miRTar2GO|mirzag|MultiMiTar|TargetScan_v7_2
GOSR1	O95249		hsa-miR-146a-5p	0.712971	14	Very High	BCmicrO|CoMeTa|Cupid|DIANA|MBStar|MirAncesTar|mirCoX|miRDB_v6|mirmap_May_2021|MiRNATIP|miRTar2GO|mirzag|MultiMiTar|TargetScan_v7_2
ZNF512B	Q96KM6		hsa-miR-146a-5p	0.71289	16	Very High	BCmicrO|bitargeting_May_2021|CoMeTa|DIANA|MBStar|MirAncesTar|mirCoX|miRDB_v6|mirmap_May_2021|MiRNATIP|miRTar2GO|mirzag|MultiMiTar|PACCMIT|RNA22|TargetScan_v7_2
STC1	P52823		hsa-miR-146a-5p	0.712452	12	Very High	BCmicrO|CoMeTa|Cupid|DIANA|MBStar|MirAncesTar|mirCoX|mirmap_May_2021|mirzag|MultiMiTar|RNA22|TargetScan_v7_2
CREBL2	O60519		hsa-miR-146a-5p	0.711529	14	Very High	BCmicrO|CoMeTa|Cupid|DIANA|MBStar|MirAncesTar|mirCoX|miRDB_v6|mirmap_May_2021|MiRNATIP|miRTar2GO|MirTar2|mirzag|MultiMiTar
DDHD1	Q8NEL9		hsa-miR-146a-5p	0.711409	16	Very High	BCmicrO|bitargeting_May_2021|DIANA|MBStar|MirAncesTar|mirbase|mirCoX|miRDB_v6|mirmap_May_2021|MiRNATIP|MirSNPInTarget|MirTar2|mirzag|MultiMiTar|RNA22|TargetScan_v7_2
KCTD15	Q96SI1		hsa-miR-146a-5p	0.711353	14	Very High	BCmicrO|bitargeting_May_2021|CoMeTa|Cupid|DIANA|MBStar|MirAncesTar|mirCoX|mirmap_May_2021|MiRNATIP|miRTar2GO|MultiMiTar|PACCMIT|TargetScan_v7_2
ZNF652	Q9Y2D9		hsa-miR-146a-5p	0.709033	16	Very High	BCmicrO|bitargeting_May_2021|Cupid|DIANA|MBStar|MirAncesTar|mirCoX|miRDB_v6|mirmap_May_2021|MiRNATIP|miRTar2GO|MirTar2|mirzag|PITA_May_2021|RNA22|TargetScan_v7_2
GRSF1	Q12849		hsa-miR-146a-5p	0.705288	16	Very High	BCmicrO|bitargeting_May_2021|CoMeTa|Cupid|DIANA|MBStar|MirAncesTar|mirCoX|mirmap_May_2021|MiRNATIP|miRTar2GO|mirzag|MultiMiTar|PITA_May_2021|RNA22|TargetScan_v7_2
ACKR2	O00590		hsa-miR-146a-5p	0.704949	13	Very High	BCmicrO|bitargeting_May_2021|CoMeTa|DIANA|MBStar|MirAncesTar|mirbase|mirCoX|miRDB_v6|mirmap_May_2021|mirzag|PITA_May_2021|TargetScan_v7_2
SIAH2	O43255		hsa-miR-146a-5p	0.704136	13	Very High	BCmicrO|bitargeting_May_2021|CoMeTa|DIANA|MBStar|MirAncesTar|mirCoX|miRDB_v6|mirmap_May_2021|MiRNATIP|mirzag|PACCMIT|TargetScan_v7_2
DNAJC12	Q9UKB3		hsa-miR-146a-5p	0.702494	16	Very High	BCmicrO|bitargeting_May_2021|CoMeTa|Cupid|DIANA|MBStar|MirAncesTar|mirbase|mirCoX|miRDB_v6|mirmap_May_2021|MiRNATIP|MirSNPInTarget|miRTar2GO|mirzag|RNA22
MARCHF6	O60337		hsa-miR-146a-5p	0.702053	13	Very High	BCmicrO|CoMeTa|DIANA|MBStar|MirAncesTar|mirCoX|miRDB_v6|mirmap_May_2021|MiRNATIP|MirTar2|mirzag|RNA22|TargetScan_v7_2
GALNT10	Q86SR1		hsa-miR-146a-5p	0.701841	13	Very High	BCmicrO|bitargeting_May_2021|CoMeTa|Cupid|DIANA|MBStar|MirAncesTar|mirCoX|miRDB_v6|mirmap_May_2021|MiRNATIP|mirzag|TargetScan_v7_2
DTNA	Q9Y4J8		hsa-miR-146a-5p	0.70172	14	Very High	BCmicrO|bitargeting_May_2021|CoMeTa|Cupid|DIANA|MBStar|MirAncesTar|mirCoX|miRDB_v6|mirmap_May_2021|MirTar2|mirzag|MultiMiTar|PACCMIT
SLC2A3	P11169		hsa-miR-146a-5p	0.701374	14	Very High	BCmicrO|bitargeting_May_2021|CoMeTa|Cupid|DIANA|MBStar|MirAncesTar|mirCoX|miRDB_v6|mirmap_May_2021|MiRNATIP|miRTar2GO|mirzag|TargetScan_v7_2
PHF20L1	A8MW92		hsa-miR-146a-5p	0.700712	15	Very High	BCmicrO|bitargeting_May_2021|CoMeTa|Cupid|DIANA|MBStar|MirAncesTar|mirCoX|miRDB_v6|mirmap_May_2021|MiRNATIP|miRTar2GO|MirTar2|mirzag|MultiMiTar
ESYT2	A0FGR8		hsa-miR-146a-5p	0.698865	13	Very High	BCmicrO|Cupid|DIANA|MBStar|MirAncesTar|mirCoX|miRDB_v6|mirmap_May_2021|MiRNATIP|MirTar2|mirzag|MultiMiTar|TargetScan_v7_2
RABGAP1	Q9Y3P9		hsa-miR-146a-5p	0.698497	12	Very High	BCmicrO|CoMeTa|Cupid|DIANA|MBStar|MirAncesTar|mirCoX|miRDB_v6|mirmap_May_2021|miRTar2GO|mirzag|TargetScan_v7_2
SIX4	Q9UIU6		hsa-miR-146a-5p	0.695329	14	Very High	BCmicrO|bitargeting_May_2021|Cupid|DIANA|MBStar|MirAncesTar|mirCoX|miRDB_v6|mirmap_May_2021|MiRNATIP|miRTar2GO|MirTar2|mirzag|MultiMiTar
TIMELESS	Q9UNS1		hsa-miR-146a-5p	0.695321	15	Very High	BCmicrO|bitargeting_May_2021|CoMeTa|DIANA|MirAncesTar|mirbase|mirCoX|miRDB_v6|mirmap_May_2021|MiRNATIP|MirSNPInTarget|miRTar2GO|MirTar2|mirzag|PITA_May_2021
ZNF148	Q9UQR1		hsa-miR-146a-5p	0.693958	13	Very High	BCmicrO|CoMeTa|Cupid|DIANA|MBStar|MirAncesTar|mirCoX|mirmap_May_2021|MiRNATIP|miRTar2GO|mirzag|MultiMiTar|TargetScan_v7_2
CLCN6	P51797		hsa-miR-146a-5p	0.693702	15	Very High	BCmicrO|bitargeting_May_2021|CoMeTa|Cupid|DIANA|MBStar|MirAncesTar|mirCoX|mirmap_May_2021|MiRNATIP|MirSNPInTarget|MirTar2|mirzag|RNA22|TargetScan_v7_2
DLGAP2	Q9P1A6		hsa-miR-146a-5p	0.692077	14	Very High	BCmicrO|bitargeting_May_2021|CoMeTa|DIANA|MBStar|MirAncesTar|mirCoX|mirmap_May_2021|MirSNPInTarget|MirTar2|mirzag|MultiMiTar|PITA_May_2021|TargetScan_v7_2
SORT1	Q99523		hsa-miR-146a-5p	0.691322	13	Very High	BCmicrO|CoMeTa|DIANA|MBStar|MirAncesTar|mirCoX|miRDB_v6|mirmap_May_2021|MiRNATIP|MirTar2|mirzag|RNA22|TargetScan_v7_2
NFAT5	O94916		hsa-miR-146a-5p	0.690622	15	Very High	BCmicrO|bitargeting_May_2021|CoMeTa|DIANA|MBStar|MirAncesTar|mirCoX|miRDB_v6|mirmap_May_2021|MiRNATIP|miRTar2GO|mirzag|MultiMiTar|PITA_May_2021|RNA22
ITCH	Q96J02		hsa-miR-146a-5p	0.689959	15	Very High	BCmicrO|Cupid|DIANA|MBStar|MirAncesTar|mirCoX|miRDB_v6|mirmap_May_2021|MiRNATIP|MirSNPInTarget|miRTar2GO|MirTar2|mirzag|MultiMiTar|RNA22
MYT1	Q01538		hsa-miR-146a-5p	0.689089	13	Very High	BCmicrO|bitargeting_May_2021|CoMeTa|Cupid|DIANA|MirAncesTar|mirCoX|miRDB_v6|mirmap_May_2021|mirzag|MultiMiTar|PITA_May_2021|TargetScan_v7_2
CDS1	Q92903		hsa-miR-146a-5p	0.688282	15	Very High	BCmicrO|bitargeting_May_2021|CoMeTa|DIANA|MBStar|MirAncesTar|mirbase|mirCoX|miRDB_v6|mirmap_May_2021|MirSNPInTarget|MirTar2|mirzag|RNA22|TargetScan_v7_2
ZNF367	Q7RTV3		hsa-miR-146a-5p	0.686009	14	Very High	BCmicrO|bitargeting_May_2021|Cupid|DIANA|MirAncesTar|mirbase|mirCoX|miRDB_v6|mirmap_May_2021|MiRNATIP|miRTar2GO|mirzag|PITA_May_2021|TargetScan_v7_2
PTGFRN	Q9P2B2		hsa-miR-146a-5p	0.685383	13	Very High	BCmicrO|bitargeting_May_2021|Cupid|DIANA|MBStar|MirAncesTar|mirCoX|miRDB_v6|mirmap_May_2021|mirzag|MultiMiTar|PACCMIT|TargetScan_v7_2
ZFAND5	O76080		hsa-miR-146a-5p	0.684238	14	Very High	BCmicrO|CoMeTa|DIANA|MBStar|MirAncesTar|mirCoX|miRDB_v6|mirmap_May_2021|MiRNATIP|miRTar2GO|MirTar2|mirzag|MultiMiTar|RNA22
ZNRF2	Q8NHG8		hsa-miR-146a-5p	0.678775	13	Very High	BCmicrO|bitargeting_May_2021|DIANA|MBStar|MirAncesTar|mirCoX|miRDB_v6|mirmap_May_2021|miRTar2GO|mirzag|MultiMiTar|RNA22|TargetScan_v7_2
CARD10	Q9BWT7		hsa-miR-146a-5p	0.6782	14	Very High	BCmicrO|bitargeting_May_2021|CoMeTa|DIANA|MBStar|MirAncesTar|mirCoX|miRDB_v6|mirmap_May_2021|MiRNATIP|miRTar2GO|mirzag|PITA_May_2021|TargetScan_v7_2
ARMC8	Q8IUR7		hsa-miR-146a-5p	0.677456	13	Very High	BCmicrO|CoMeTa|Cupid|DIANA|MBStar|MirAncesTar|mirCoX|miRDB_v6|mirmap_May_2021|MiRNATIP|miRTar2GO|mirzag|TargetScan_v7_2
LANCL1	O43813		hsa-miR-146a-5p	0.676594	12	Very High	BCmicrO|CoMeTa|DIANA|MBStar|MirAncesTar|mirCoX|miRDB_v6|mirmap_May_2021|MiRNATIP|miRTar2GO|MirTar2|MultiMiTar
SH3GL2	Q99962		hsa-miR-146a-5p	0.674914	13	Very High	BCmicrO|CoMeTa|DIANA|MBStar|MirAncesTar|mirCoX|mirmap_May_2021|MiRNATIP|MirSNPInTarget|mirzag|MultiMiTar|PACCMIT|TargetScan_v7_2
RAB8B	Q92930		hsa-miR-146a-5p	0.673518	16	Very High	BCmicrO|bitargeting_May_2021|CoMeTa|DIANA|MBStar|MirAncesTar|mirCoX|miRDB_v6|mirmap_May_2021|MiRNATIP|miRTar2GO|MirTar2|mirzag|MultiMiTar|PITA_May_2021|RNA22
GMFB	P60983		hsa-miR-146a-5p	0.673482	13	Very High	BCmicrO|bitargeting_May_2021|CoMeTa|Cupid|DIANA|MBStar|MirAncesTar|mirCoX|mirmap_May_2021|mirzag|MultiMiTar|PACCMIT|RNA22
WDR47	O94967		hsa-miR-146a-5p	0.673398	14	Very High	BCmicrO|CoMeTa|Cupid|DIANA|MBStar|MirAncesTar|mirbase|mirCoX|miRDB_v6|mirmap_May_2021|MiRNATIP|mirzag|MultiMiTar|RNA22
CD80	P33681		hsa-miR-146a-5p	0.672297	10	Very High	BCmicrO|CoMeTa|DIANA|MirAncesTar|mirCoX|miRDB_v6|mirmap_May_2021|MirTar2|mirzag|TargetScan_v7_2
PPP1R11	O60927		hsa-miR-146a-5p	0.671269	14	Very High	BCmicrO|bitargeting_May_2021|CoMeTa|DIANA|MBStar|MirAncesTar|mirbase|mirCoX|miRDB_v6|mirmap_May_2021|mirzag|PITA_May_2021|RNA22|TargetScan_v7_2
MYBL1	P10243		hsa-miR-146a-5p	0.670508	12	Very High	BCmicrO|CoMeTa|Cupid|DIANA|MBStar|MirAncesTar|mirCoX|miRDB_v6|mirmap_May_2021|MiRNATIP|mirzag|TargetScan_v7_2
FRYL	O94915		hsa-miR-146a-5p	0.67027	12	Very High	BCmicrO|bitargeting_May_2021|CoMeTa|Cupid|DIANA|MirAncesTar|mirCoX|mirmap_May_2021|miRTar2GO|mirzag|RNA22|TargetScan_v7_2
PHOX2B	Q99453		hsa-miR-146a-5p	0.669318	13	Very High	BCmicrO|bitargeting_May_2021|CoMeTa|Cupid|DIANA|MBStar|MirAncesTar|mirCoX|miRDB_v6|mirmap_May_2021|mirzag|MultiMiTar|TargetScan_v7_2
NRP2	O60462		hsa-miR-146a-5p	0.666166	14	Very High	BCmicrO|bitargeting_May_2021|CoMeTa|DIANA|MBStar|MirAncesTar|mirCoX|mirmap_May_2021|MiRNATIP|mirzag|MultiMiTar|PACCMIT|RNA22|TargetScan_v7_2
CELF2	O95319		hsa-miR-146a-5p	0.666043	14	Very High	BCmicrO|bitargeting_May_2021|CoMeTa|DIANA|MBStar|MirAncesTar|mirCoX|mirmap_May_2021|MiRNATIP|mirzag|MultiMiTar|PACCMIT|RNA22|TargetScan_v7_2
CCDC117	Q8IWD4		hsa-miR-146a-5p	0.66415	13	Very High	BCmicrO|bitargeting_May_2021|DIANA|MBStar|MirAncesTar|mirCoX|mirmap_May_2021|MiRNATIP|miRTar2GO|MirTar2|mirzag|MultiMiTar|PACCMIT
TCF20	Q9UGU0		hsa-miR-146a-5p	0.663131	14	Very High	BCmicrO|CoMeTa|Cupid|DIANA|MBStar|MirAncesTar|mirCoX|miRDB_v6|mirmap_May_2021|MiRNATIP|MirSNPInTarget|miRTar2GO|MultiMiTar|RNA22
CELF3	Q5SZQ8		hsa-miR-146a-5p	0.661049	11	Very High	BCmicrO|CoMeTa|Cupid|DIANA|MBStar|MirAncesTar|mirCoX|mirmap_May_2021|mirzag|PACCMIT|TargetScan_v7_2
RUNX1T1	Q06455		hsa-miR-146a-5p	0.65905	13	Very High	BCmicrO|CoMeTa|DIANA|MBStar|MirAncesTar|mirCoX|mirmap_May_2021|mirzag|MultiMiTar|PACCMIT|PITA_May_2021|RNA22|TargetScan_v7_2
QKI	Q96PU8		hsa-miR-146a-5p	0.658349	15	Very High	BCmicrO|bitargeting_May_2021|CoMeTa|DIANA|MBStar|MirAncesTar|mirCoX|mirmap_May_2021|MiRNATIP|miRTar2GO|mirzag|MultiMiTar|PITA_May_2021|RNA22|TargetScan_v7_2
FBXO3	Q9UK99		hsa-miR-146a-5p	0.657418	16	Very High	BCmicrO|bitargeting_May_2021|CoMeTa|Cupid|DIANA|MBStar|MirAncesTar|mirbase|mirCoX|miRDB_v6|mirmap_May_2021|MiRNATIP|MirTar2|mirzag|PITA_May_2021|RNA22
SLC38A1	Q9H2H9		hsa-miR-146a-5p	0.654681	14	Very High	BCmicrO|bitargeting_May_2021|CoMeTa|DIANA|MBStar|MirAncesTar|mirCoX|miRDB_v6|mirmap_May_2021|MiRNATIP|miRTar2GO|MirTar2|mirzag|MultiMiTar
GDNF	P39905		hsa-miR-146a-5p	0.65004	10	Very High	Cupid|DIANA|MBStar|MirAncesTar|mirCoX|miRDB_v6|mirmap_May_2021|mirzag|PACCMIT|TargetScan_v7_2
YES1	P07947		hsa-miR-146a-5p	0.647462	12	Very High	BCmicrO|CoMeTa|DIANA|MBStar|MirAncesTar|mirCoX|miRDB_v6|mirmap_May_2021|MiRNATIP|MirTar2|mirzag|MultiMiTar
AMPH	P49418		hsa-miR-146a-5p	0.646695	13	Very High	BCmicrO|CoMeTa|Cupid|DIANA|MBStar|MirAncesTar|mirCoX|miRDB_v6|mirmap_May_2021|MiRNATIP|MirTar2|mirzag|MultiMiTar
TBC1D20	Q96BZ9		hsa-miR-146a-5p	0.645848	12	Very High	BCmicrO|DIANA|MBStar|MirAncesTar|mirCoX|miRDB_v6|mirmap_May_2021|MiRNATIP|miRTar2GO|MirTar2|mirzag|TargetScan_v7_2
UBE2W	Q96B02		hsa-miR-146a-5p	0.645063	12	Very High	BCmicrO|Cupid|DIANA|MBStar|MirAncesTar|mirCoX|mirmap_May_2021|MiRNATIP|miRTar2GO|mirzag|MultiMiTar|TargetScan_v7_2
COPS8	Q99627		hsa-miR-146a-5p	0.644696	14	Very High	BCmicrO|CoMeTa|DIANA|MBStar|MirAncesTar|mirbase|mirCoX|miRDB_v6|mirmap_May_2021|MiRNATIP|miRTar2GO|MirTar2|mirzag|RNA22
VASN	Q6EMK4		hsa-miR-146a-5p	0.644513	11	Very High	BCmicrO|DIANA|MBStar|mirbase|mirCoX|miRDB_v6|mirmap_May_2021|MiRNATIP|mirzag|PACCMIT|TargetScan_v7_2
UBR5	O95071		hsa-miR-146a-5p	0.64396	12	Very High	BCmicrO|CoMeTa|Cupid|DIANA|MBStar|MirAncesTar|mirCoX|mirmap_May_2021|miRTar2GO|MirTar2|mirzag|RNA22
ERLEC1	Q96DZ1		hsa-miR-146a-5p	0.643248	11	Very High	BCmicrO|DIANA|MBStar|MirAncesTar|mirbase|mirCoX|miRDB_v6|mirmap_May_2021|MirSNPInTarget|mirzag|TargetScan_v7_2
HIPK1	Q86Z02		hsa-miR-146a-5p	0.643176	14	Very High	BCmicrO|CoMeTa|DIANA|MBStar|MirAncesTar|mirCoX|miRDB_v6|mirmap_May_2021|MiRNATIP|miRTar2GO|mirzag|MultiMiTar|PACCMIT|RNA22
ABL2	P42684		hsa-miR-146a-5p	0.64301	14	Very High	BCmicrO|bitargeting_May_2021|CoMeTa|DIANA|MBStar|MirAncesTar|mirCoX|miRDB_v6|mirmap_May_2021|MiRNATIP|miRTar2GO|mirzag|RNA22|TargetScan_v7_2
CALHM5	Q8N5C1		hsa-miR-146a-5p	0.642653	13	Very High	BCmicrO|bitargeting_May_2021|DIANA|MBStar|MirAncesTar|mirCoX|miRDB_v6|mirmap_May_2021|MiRNATIP|MirTar2|mirzag|RNA22|TargetScan_v7_2
PRX	Q9BXM0		hsa-miR-146a-5p	0.642481	15	Very High	BCmicrO|bitargeting_May_2021|CoMeTa|DIANA|MBStar|MirAncesTar|mirCoX|miRDB_v6|mirmap_May_2021|MirSNPInTarget|mirzag|MultiMiTar|PITA_May_2021|RNA22|TargetScan_v7_2
CUL4B	Q13620		hsa-miR-146a-5p	0.641282	14	Very High	BCmicrO|bitargeting_May_2021|CoMeTa|DIANA|MBStar|MirAncesTar|mirCoX|miRDB_v6|mirmap_May_2021|MiRNATIP|MirSNPInTarget|miRTar2GO|mirzag|PITA_May_2021
PTAR1	Q7Z6K3		hsa-miR-146a-5p	0.639836	14	Very High	BCmicrO|bitargeting_May_2021|DIANA|MBStar|MirAncesTar|mirCoX|miRDB_v6|mirmap_May_2021|MiRNATIP|MirSNPInTarget|miRTar2GO|MirTar2|mirzag|PITA_May_2021
SESN3	P58005		hsa-miR-146a-5p	0.639349	14	Very High	BCmicrO|bitargeting_May_2021|Cupid|DIANA|MBStar|MirAncesTar|mirbase|mirCoX|mirmap_May_2021|MiRNATIP|miRTar2GO|mirzag|MultiMiTar|PITA_May_2021
LRP2	P98164		hsa-miR-146a-5p	0.638886	14	Very High	BCmicrO|CoMeTa|Cupid|DIANA|MBStar|MirAncesTar|mirCoX|miRDB_v6|mirmap_May_2021|MiRNATIP|MirTar2|mirzag|RNA22|TargetScan_v7_2
PGK1	P00558		hsa-miR-146a-5p	0.63732	12	Very High	BCmicrO|CoMeTa|DIANA|MBStar|MirAncesTar|mirCoX|mirmap_May_2021|MirSNPInTarget|miRTar2GO|mirzag|RNA22|TargetScan_v7_2
RHOBTB3	O94955		hsa-miR-146a-5p	0.63676	12	Very High	BCmicrO|DIANA|MBStar|MirAncesTar|mirCoX|miRDB_v6|mirmap_May_2021|MiRNATIP|MirSNPInTarget|miRTar2GO|MirTar2|mirzag
ROBO1	Q9Y6N7		hsa-miR-146a-5p	0.635888	12	Very High	BCmicrO|CoMeTa|Cupid|DIANA|MBStar|MirAncesTar|mirCoX|miRDB_v6|mirmap_May_2021|MultiMiTar|RNA22|TargetScan_v7_2
TOX	O94900		hsa-miR-146a-5p	0.634542	13	Very High	BCmicrO|CoMeTa|Cupid|DIANA|MBStar|MirAncesTar|mirCoX|miRDB_v6|mirmap_May_2021|MirSNPInTarget|miRTar2GO|mirzag|MultiMiTar
FZD1	Q9UP38		hsa-miR-146a-5p	0.632684	12	Very High	BCmicrO|CoMeTa|DIANA|MBStar|MirAncesTar|mirCoX|miRDB_v6|mirmap_May_2021|miRTar2GO|mirzag|MultiMiTar|TargetScan_v7_2
PTPRA	P18433		hsa-miR-146a-5p	0.632195	11	Very High	BCmicrO|CoMeTa|DIANA|MBStar|MirAncesTar|mirbase|mirCoX|mirmap_May_2021|MiRNATIP|mirzag|TargetScan_v7_2
SRSF6	Q13247		hsa-miR-146a-5p	0.630279	12	Very High	BCmicrO|bitargeting_May_2021|DIANA|MBStar|MirAncesTar|mirCoX|miRDB_v6|mirmap_May_2021|MiRNATIP|MirTar2|mirzag|MultiMiTar
ST13	P50502		hsa-miR-146a-5p	0.630126	11	Very High	BCmicrO|bitargeting_May_2021|CoMeTa|DIANA|MirAncesTar|mirCoX|mirmap_May_2021|MirSNPInTarget|miRTar2GO|mirzag|MultiMiTar
KMT2D	O14686		hsa-miR-146a-5p	0.62807	14	Very High	BCmicrO|bitargeting_May_2021|CoMeTa|Cupid|DIANA|MBStar|MirAncesTar|mirCoX|mirmap_May_2021|miRTar2GO|MultiMiTar|PITA_May_2021|RNA22|TargetScan_v7_2
USP9X	Q93008		hsa-miR-146a-5p	0.626922	14	Very High	BCmicrO|bitargeting_May_2021|CoMeTa|Cupid|DIANA|MBStar|MirAncesTar|mirCoX|mirmap_May_2021|MiRNATIP|mirzag|MultiMiTar|PITA_May_2021|RNA22
TANC2	Q9HCD6		hsa-miR-146a-5p	0.626913	14	Very High	BCmicrO|bitargeting_May_2021|CoMeTa|DIANA|MBStar|MirAncesTar|mirbase|mirCoX|mirmap_May_2021|MiRNATIP|miRTar2GO|mirzag|RNA22|TargetScan_v7_2
MYO6	Q9UM54		hsa-miR-146a-5p	0.62502	12	Very High	BCmicrO|CoMeTa|Cupid|DIANA|MBStar|MirAncesTar|mirCoX|mirmap_May_2021|MiRNATIP|mirzag|MultiMiTar|TargetScan_v7_2
SERTAD2	Q14140		hsa-miR-146a-5p	0.62473	13	Very High	BCmicrO|bitargeting_May_2021|CoMeTa|Cupid|DIANA|MBStar|MirAncesTar|mirCoX|mirmap_May_2021|MiRNATIP|miRTar2GO|mirzag|MultiMiTar
USP47	Q96K76		hsa-miR-146a-5p	0.624515	13	Very High	BCmicrO|CoMeTa|DIANA|MBStar|MirAncesTar|mirCoX|miRDB_v6|mirmap_May_2021|MiRNATIP|MirTar2|mirzag|MultiMiTar|TargetScan_v7_2
EML4	Q9HC35		hsa-miR-146a-5p	0.622847	12	Very High	BCmicrO|CoMeTa|Cupid|DIANA|MBStar|MirAncesTar|mirCoX|mirmap_May_2021|miRTar2GO|mirzag|MultiMiTar|RNA22
INO80D	Q53TQ3		hsa-miR-146a-5p	0.622717	13	Very High	BCmicrO|bitargeting_May_2021|CoMeTa|Cupid|DIANA|MBStar|MirAncesTar|mirCoX|miRDB_v6|mirmap_May_2021|MiRNATIP|miRTar2GO|mirzag
SLC18A1	P54219		hsa-miR-146a-5p	0.621262	11	Very High	BCmicrO|CoMeTa|Cupid|DIANA|MBStar|MirAncesTar|mirCoX|mirmap_May_2021|mirzag|MultiMiTar|TargetScan_v7_2
PHKB	Q93100		hsa-miR-146a-5p	0.621167	14	Very High	BCmicrO|bitargeting_May_2021|CoMeTa|DIANA|MBStar|MirAncesTar|mirbase|mirCoX|miRDB_v6|mirmap_May_2021|MiRNATIP|MirTar2|mirzag|RNA22
TRAPPC10	P48553		hsa-miR-146a-5p	0.620284	12	Very High	BCmicrO|CoMeTa|Cupid|DIANA|MBStar|MirAncesTar|mirCoX|mirmap_May_2021|MiRNATIP|miRTar2GO|mirzag|MultiMiTar
SVIL	O95425		hsa-miR-146a-5p	0.619684	11	Very High	BCmicrO|CoMeTa|Cupid|DIANA|MBStar|MirAncesTar|mirCoX|mirmap_May_2021|MirTar2|mirzag|MultiMiTar
SPOPL	Q6IQ16		hsa-miR-146a-5p	0.618828	14	Very High	BCmicrO|bitargeting_May_2021|Cupid|DIANA|MBStar|MirAncesTar|mirCoX|mirmap_May_2021|MiRNATIP|miRTar2GO|MirTar2|mirzag|MultiMiTar|RNA22
SARAF	Q96BY9		hsa-miR-146a-5p	0.617445	13	Very High	BCmicrO|CoMeTa|DIANA|MBStar|MirAncesTar|mirbase|mirCoX|mirmap_May_2021|miRTar2GO|mirzag|MultiMiTar|PACCMIT|RNA22
TMEM120B	A0PK00		hsa-miR-146a-5p	0.61716	11	Very High	BCmicrO|bitargeting_May_2021|DIANA|MBStar|MirAncesTar|mirCoX|miRDB_v6|mirmap_May_2021|MiRNATIP|RNA22|TargetScan_v7_2
CAMSAP1	Q5T5Y3		hsa-miR-146a-5p	0.616801	11	Very High	BCmicrO|CoMeTa|Cupid|DIANA|MBStar|MirAncesTar|mirCoX|mirmap_May_2021|miRTar2GO|mirzag|TargetScan_v7_2
ZNF649	Q9BS31		hsa-miR-146a-5p	0.615513	11	Very High	BCmicrO|DIANA|MBStar|MirAncesTar|mirCoX|miRDB_v6|mirmap_May_2021|MirTar2|mirzag|MultiMiTar|PITA_May_2021
FAM210A	Q96ND0		hsa-miR-146a-5p	0.613339	11	Very High	BCmicrO|DIANA|MBStar|MirAncesTar|mirCoX|miRDB_v6|mirmap_May_2021|MiRNATIP|MirTar2|mirzag|TargetScan_v7_2
SLC38A2	Q96QD8		hsa-miR-146a-5p	0.612659	13	Very High	BCmicrO|CoMeTa|Cupid|DIANA|MBStar|MirAncesTar|mirCoX|miRDB_v6|mirmap_May_2021|MiRNATIP|miRTar2GO|mirzag|RNA22
LIN7C	Q9NUP9		hsa-miR-146a-5p	0.61091	12	Very High	BCmicrO|bitargeting_May_2021|CoMeTa|DIANA|MBStar|MirAncesTar|mirCoX|mirmap_May_2021|MiRNATIP|MirTar2|mirzag|MultiMiTar
UBE2G1	P62253		hsa-miR-146a-5p	0.610908	11	Very High	BCmicrO|CoMeTa|DIANA|MBStar|MirAncesTar|mirCoX|mirmap_May_2021|MiRNATIP|miRTar2GO|mirzag|MultiMiTar
TRIM37	O94972		hsa-miR-146a-5p	0.610684	13	Very High	BCmicrO|bitargeting_May_2021|CoMeTa|DIANA|MBStar|MirAncesTar|mirCoX|mirmap_May_2021|miRTar2GO|MirTar2|mirzag|MultiMiTar|RNA22
MTA2	O94776		hsa-miR-146a-5p	0.609747	14	Very High	BCmicrO|bitargeting_May_2021|CoMeTa|Cupid|DIANA|MBStar|MirAncesTar|mirbase|mirCoX|mirmap_May_2021|MiRNATIP|MirSNPInTarget|mirzag|MultiMiTar
TGIF1	Q15583		hsa-miR-146a-5p	0.608797	12	Very High	BCmicrO|CoMeTa|Cupid|MBStar|MirAncesTar|mirbase|mirCoX|mirmap_May_2021|MiRNATIP|MirSNPInTarget|PACCMIT|RNA22
TMX1	Q9H3N1		hsa-miR-146a-5p	0.60877	12	Very High	BCmicrO|bitargeting_May_2021|CoMeTa|DIANA|MBStar|MirAncesTar|mirCoX|miRDB_v6|mirmap_May_2021|miRTar2GO|mirzag|MultiMiTar
IST1	P53990		hsa-miR-146a-5p	0.608481	12	Very High	BCmicrO|CoMeTa|DIANA|MBStar|MirAncesTar|mirCoX|mirmap_May_2021|MiRNATIP|MirSNPInTarget|miRTar2GO|mirzag|TargetScan_v7_2
TAF9B	Q9HBM6		hsa-miR-146a-5p	0.607582	12	Very High	BCmicrO|CoMeTa|Cupid|DIANA|MBStar|MirAncesTar|mirCoX|miRDB_v6|mirmap_May_2021|MiRNATIP|mirzag|TargetScan_v7_2
SIKE1	Q9BRV8		hsa-miR-146a-5p	0.607168	13	Very High	BCmicrO|bitargeting_May_2021|CoMeTa|Cupid|DIANA|MBStar|MirAncesTar|mirCoX|mirmap_May_2021|MiRNATIP|miRTar2GO|mirzag|MultiMiTar
MOB1B	Q7L9L4		hsa-miR-146a-5p	0.60672	13	Very High	BCmicrO|bitargeting_May_2021|DIANA|MBStar|MirAncesTar|mirCoX|miRDB_v6|mirmap_May_2021|MiRNATIP|miRTar2GO|MirTar2|mirzag|PITA_May_2021
CDC14A	Q9UNH5		hsa-miR-146a-5p	0.606405	12	Very High	BCmicrO|bitargeting_May_2021|CoMeTa|DIANA|MBStar|MirAncesTar|mirCoX|mirmap_May_2021|MiRNATIP|miRTar2GO|PACCMIT|TargetScan_v7_2
PBX2P1		Yes	hsa-miR-146a-5p	0.605796	11	Very High	BCmicrO|CoMeTa|Cupid|DIANA|MBStar|MirAncesTar|mirbase|mirCoX|mirzag|PACCMIT|TargetScan_v7_2
KCMF1	Q9P0J7		hsa-miR-146a-5p	0.605201	13	Very High	BCmicrO|bitargeting_May_2021|CoMeTa|DIANA|MBStar|MirAncesTar|mirCoX|mirmap_May_2021|MirSNPInTarget|mirzag|MultiMiTar|RNA22|TargetScan_v7_2
RIMS2	Q9UQ26		hsa-miR-146a-5p	0.604978	13	Very High	BCmicrO|bitargeting_May_2021|CoMeTa|Cupid|DIANA|MBStar|MirAncesTar|mirCoX|miRDB_v6|mirmap_May_2021|MiRNATIP|MultiMiTar|TargetScan_v7_2
LRRTM2	O43300		hsa-miR-146a-5p	0.604326	12	Very High	BCmicrO|CoMeTa|Cupid|MirAncesTar|mirCoX|miRDB_v6|mirmap_May_2021|MirSNPInTarget|MirTar2|mirzag|MultiMiTar|RNA22
ST7L	Q8TDW4		hsa-miR-146a-5p	0.603519	12	Very High	BCmicrO|bitargeting_May_2021|CoMeTa|DIANA|MirAncesTar|mirCoX|miRDB_v6|mirmap_May_2021|MiRNATIP|MirTar2|mirzag|MultiMiTar
POFUT2	Q9Y2G5		hsa-miR-146a-5p	0.603433	13	Very High	BCmicrO|bitargeting_May_2021|CoMeTa|DIANA|MBStar|MirAncesTar|mirbase|mirCoX|miRDB_v6|mirmap_May_2021|MiRNATIP|MirTar2|mirzag
AUTS2	Q8WXX7		hsa-miR-146a-5p	0.60154	12	Very High	BCmicrO|Cupid|DIANA|MBStar|MirAncesTar|mirCoX|miRDB_v6|mirmap_May_2021|MiRNATIP|miRTar2GO|mirzag|MultiMiTar
PID1	Q7Z2X4		hsa-miR-146a-5p	0.60119	12	Very High	BCmicrO|bitargeting_May_2021|CoMeTa|DIANA|MBStar|MirAncesTar|mirCoX|mirmap_May_2021|miRTar2GO|MirTar2|mirzag|MultiMiTar
C9orf72	Q96LT7		hsa-miR-146a-5p	0.599748	11	Very High	BCmicrO|DIANA|MirAncesTar|mirCoX|miRDB_v6|mirmap_May_2021|MiRNATIP|miRTar2GO|MirTar2|mirzag|MultiMiTar
PLSCR4	Q9NRQ2		hsa-miR-146a-5p	0.599709	12	Very High	BCmicrO|DIANA|MBStar|MirAncesTar|mirCoX|miRDB_v6|mirmap_May_2021|MiRNATIP|MirSNPInTarget|miRTar2GO|MirTar2|mirzag
IGF2R	P11717		hsa-miR-146a-5p	0.59916	12	Very High	BCmicrO|Cupid|DIANA|MBStar|MirAncesTar|mirCoX|mirmap_May_2021|MiRNATIP|miRTar2GO|mirzag|MultiMiTar|TargetScan_v7_2
SRSF1	Q07955		hsa-miR-146a-5p	0.599052	14	Very High	BCmicrO|bitargeting_May_2021|CoMeTa|DIANA|MBStar|MirAncesTar|mirbase|mirCoX|mirmap_May_2021|MiRNATIP|miRTar2GO|MultiMiTar|PITA_May_2021|RNA22
PMAIP1	Q13794		hsa-miR-146a-5p	0.598686	13	Very High	BCmicrO|bitargeting_May_2021|Cupid|DIANA|MBStar|MirAncesTar|mirCoX|miRDB_v6|mirmap_May_2021|MiRNATIP|miRTar2GO|MirTar2|mirzag
ARPC5	O15511		hsa-miR-146a-5p	0.59728	12	Very High	BCmicrO|CoMeTa|DIANA|MBStar|MirAncesTar|mirCoX|mirmap_May_2021|MiRNATIP|miRTar2GO|mirzag|MultiMiTar|RNA22
CDON	Q4KMG0		hsa-miR-146a-5p	0.59599	12	Very High	BCmicrO|CoMeTa|DIANA|MBStar|MirAncesTar|mirCoX|mirmap_May_2021|miRTar2GO|MultiMiTar|PACCMIT|RNA22|TargetScan_v7_2
ELAVL1	Q15717		hsa-miR-146a-5p	0.595258	13	Very High	BCmicrO|CoMeTa|DIANA|MBStar|MirAncesTar|mirCoX|miRDB_v6|mirmap_May_2021|MiRNATIP|mirzag|MultiMiTar|PACCMIT|RNA22
TEAD1	P28347		hsa-miR-146a-5p	0.594655	14	Very High	BCmicrO|bitargeting_May_2021|CoMeTa|DIANA|MBStar|MirAncesTar|mirCoX|mirmap_May_2021|MiRNATIP|miRTar2GO|mirzag|MultiMiTar|PITA_May_2021|RNA22
SPIN1	Q9Y657		hsa-miR-146a-5p	0.593043	13	Very High	BCmicrO|CoMeTa|Cupid|DIANA|MBStar|MirAncesTar|mirCoX|mirmap_May_2021|MiRNATIP|miRTar2GO|mirzag|MultiMiTar|RNA22
AFAP1L2	Q8N4X5		hsa-miR-146a-5p	0.592962	12	Very High	BCmicrO|bitargeting_May_2021|DIANA|MBStar|MirAncesTar|mirbase|mirCoX|mirmap_May_2021|mirzag|PITA_May_2021|RNA22|TargetScan_v7_2
SLC19A3	Q9BZV2		hsa-miR-146a-5p	0.592856	10	Very High	BCmicrO|DIANA|MirAncesTar|mirCoX|mirmap_May_2021|MirSNPInTarget|MirTar2|mirzag|RNA22|TargetScan_v7_2
SAMD8	Q96LT4		hsa-miR-146a-5p	0.592697	12	Very High	BCmicrO|Cupid|DIANA|MBStar|MirAncesTar|mirCoX|miRDB_v6|mirmap_May_2021|MiRNATIP|miRTar2GO|mirzag|TargetScan_v7_2
ARF6	P62330		hsa-miR-146a-5p	0.591825	11	Very High	BCmicrO|CoMeTa|Cupid|MBStar|mirCoX|mirmap_May_2021|MiRNATIP|MirTar2|mirzag|MultiMiTar|RNA22
ONECUT2	O95948		hsa-miR-146a-5p	0.591818	14	Very High	BCmicrO|bitargeting_May_2021|CoMeTa|DIANA|MBStar|MirAncesTar|mirCoX|miRDB_v6|mirmap_May_2021|MiRNATIP|MirTar2|mirzag|MultiMiTar|RNA22
SLC16A14	Q7RTX9		hsa-miR-146a-5p	0.588856	12	Very High	BCmicrO|bitargeting_May_2021|Cupid|DIANA|MBStar|MirAncesTar|mirCoX|miRDB_v6|mirmap_May_2021|MirTar2|mirzag|MultiMiTar
MYO5A	Q9Y4I1		hsa-miR-146a-5p	0.58884	13	Very High	BCmicrO|bitargeting_May_2021|Cupid|DIANA|MBStar|MirAncesTar|mirCoX|mirmap_May_2021|MirSNPInTarget|mirzag|MultiMiTar|RNA22|TargetScan_v7_2
DIO2	Q92813		hsa-miR-146a-5p	0.588793	13	Very High	BCmicrO|bitargeting_May_2021|CoMeTa|DIANA|MBStar|MirAncesTar|mirbase|mirCoX|mirmap_May_2021|MirSNPInTarget|miRTar2GO|mirzag|PACCMIT
PTGS2	P35354		hsa-miR-146a-5p	0.588705	13	Very High	BCmicrO|CoMeTa|DIANA|MBStar|MirAncesTar|mirCoX|miRDB_v6|mirmap_May_2021|MiRNATIP|miRTar2GO|MirTar2|mirzag|MultiMiTar
FAM171A1	Q5VUB5		hsa-miR-146a-5p	0.588499	14	Very High	BCmicrO|CoMeTa|DIANA|MBStar|MirAncesTar|mirCoX|miRDB_v6|mirmap_May_2021|MiRNATIP|MirSNPInTarget|miRTar2GO|mirzag|PACCMIT|RNA22
MRS2	Q9HD23		hsa-miR-146a-5p	0.587725	12	Very High	BCmicrO|bitargeting_May_2021|DIANA|MBStar|MirAncesTar|mirbase|mirCoX|miRDB_v6|mirmap_May_2021|MiRNATIP|MirTar2|mirzag
BCL11A	Q9H165		hsa-miR-146a-5p	0.587294	14	Very High	BCmicrO|bitargeting_May_2021|CoMeTa|Cupid|DIANA|MBStar|MirAncesTar|mirCoX|miRDB_v6|mirmap_May_2021|MiRNATIP|mirzag|MultiMiTar|RNA22
CCK	P06307		hsa-miR-146a-5p	0.586442	12	Very High	BCmicrO|DIANA|MBStar|MirAncesTar|mirbase|mirCoX|miRDB_v6|mirmap_May_2021|MirTar2|mirzag|MultiMiTar|PITA_May_2021
SETD2	Q9BYW2		hsa-miR-146a-5p	0.585751	12	Very High	BCmicrO|CoMeTa|Cupid|DIANA|MBStar|MirAncesTar|mirCoX|mirmap_May_2021|MiRNATIP|MirSNPInTarget|mirzag|MultiMiTar
INTS2	Q9H0H0		hsa-miR-146a-5p	0.585398	13	Very High	BCmicrO|bitargeting_May_2021|Cupid|DIANA|MBStar|MirAncesTar|mirCoX|miRDB_v6|mirmap_May_2021|MiRNATIP|miRTar2GO|mirzag|RNA22
UPP2	O95045		hsa-miR-146a-5p	0.585055	11	Very High	BCmicrO|bitargeting_May_2021|DIANA|MBStar|MirAncesTar|mirCoX|miRDB_v6|mirmap_May_2021|MiRNATIP|MirTar2|mirzag
XIAP	P98170		hsa-miR-146a-5p	0.584535	12	Very High	BCmicrO|bitargeting_May_2021|CoMeTa|DIANA|MBStar|MirAncesTar|mirCoX|mirmap_May_2021|MiRNATIP|miRTar2GO|MultiMiTar|TargetScan_v7_2
PSMF1	Q92530		hsa-miR-146a-5p	0.583668	14	Very High	BCmicrO|bitargeting_May_2021|DIANA|MBStar|MirAncesTar|mirCoX|miRDB_v6|mirmap_May_2021|MiRNATIP|MirSNPInTarget|MirTar2|mirzag|MultiMiTar|PITA_May_2021
CADM2	Q8N3J6		hsa-miR-146a-5p	0.582769	13	Very High	BCmicrO|bitargeting_May_2021|Cupid|DIANA|MBStar|MirAncesTar|mirCoX|mirmap_May_2021|MirSNPInTarget|mirzag|MultiMiTar|PITA_May_2021|RNA22
ZNF605	Q86T29		hsa-miR-146a-5p	0.581861	14	Very High	BCmicrO|bitargeting_May_2021|DIANA|MBStar|MirAncesTar|mirCoX|miRDB_v6|mirmap_May_2021|MiRNATIP|MirTar2|mirzag|MultiMiTar|PITA_May_2021|RNA22
PRMT3	O60678		hsa-miR-146a-5p	0.581622	13	Very High	BCmicrO|CoMeTa|DIANA|MBStar|MirAncesTar|mirCoX|miRDB_v6|mirmap_May_2021|MiRNATIP|MirSNPInTarget|MirTar2|mirzag|RNA22
STAG2	Q8N3U4		hsa-miR-146a-5p	0.57964	12	Very High	BCmicrO|bitargeting_May_2021|CoMeTa|Cupid|DIANA|MBStar|MirAncesTar|mirCoX|MiRNATIP|miRTar2GO|MultiMiTar|RNA22
NF2	P35240		hsa-miR-146a-5p	0.579606	10	Very High	BCmicrO|bitargeting_May_2021|CoMeTa|DIANA|MBStar|MirAncesTar|mirCoX|mirmap_May_2021|mirzag|TargetScan_v7_2
CEMIP	Q8WUJ3		hsa-miR-146a-5p	0.579543	13	Very High	BCmicrO|CoMeTa|DIANA|MBStar|MirAncesTar|mirCoX|miRDB_v6|mirmap_May_2021|MiRNATIP|MirTar2|mirzag|MultiMiTar|PACCMIT
SEPTIN14	Q6ZU15		hsa-miR-146a-5p	0.578769	10	Very High	BCmicrO|Cupid|DIANA|MBStar|MirAncesTar|mirCoX|miRDB_v6|mirmap_May_2021|MirTar2|mirzag
RCAN1	P53805		hsa-miR-146a-5p	0.57766	12	Very High	BCmicrO|Cupid|DIANA|MBStar|MirAncesTar|mirCoX|mirmap_May_2021|MiRNATIP|mirzag|MultiMiTar|RNA22|TargetScan_v7_2
SLITRK3	O94933		hsa-miR-146a-5p	0.577482	10	Very High	BCmicrO|CoMeTa|Cupid|DIANA|MBStar|MirAncesTar|mirCoX|mirmap_May_2021|MultiMiTar|TargetScan_v7_2
KPNA6	O60684		hsa-miR-146a-5p	0.577055	12	Very High	BCmicrO|CoMeTa|DIANA|MBStar|MirAncesTar|mirCoX|mirmap_May_2021|MiRNATIP|miRTar2GO|mirzag|MultiMiTar|TargetScan_v7_2
C18orf25	Q96B23		hsa-miR-146a-5p	0.576917	13	Very High	BCmicrO|bitargeting_May_2021|CoMeTa|DIANA|MBStar|MirAncesTar|mirCoX|mirmap_May_2021|MiRNATIP|MirSNPInTarget|miRTar2GO|mirzag|MultiMiTar
CCNJ	Q5T5M9		hsa-miR-146a-5p	0.576893	12	Very High	BCmicrO|bitargeting_May_2021|Cupid|DIANA|MBStar|MirAncesTar|mirCoX|mirmap_May_2021|MiRNATIP|mirzag|MultiMiTar|TargetScan_v7_2
METTL7A	Q9H8H3		hsa-miR-146a-5p	0.576658	13	Very High	BCmicrO|CoMeTa|DIANA|MBStar|MirAncesTar|mirbase|mirCoX|miRDB_v6|mirmap_May_2021|MiRNATIP|miRTar2GO|mirzag|RNA22
HMBOX1	Q6NT76		hsa-miR-146a-5p	0.576237	12	Very High	BCmicrO|CoMeTa|DIANA|MBStar|MirAncesTar|mirbase|mirCoX|miRDB_v6|mirmap_May_2021|MiRNATIP|MirTar2|mirzag
DNPEP	Q9ULA0		hsa-miR-146a-5p	0.574734	11	Very High	BCmicrO|bitargeting_May_2021|CoMeTa|DIANA|MirAncesTar|mirbase|mirCoX|mirmap_May_2021|MiRNATIP|RNA22|TargetScan_v7_2
NSL1	Q96IY1		hsa-miR-146a-5p	0.572994	13	Very High	BCmicrO|bitargeting_May_2021|CoMeTa|MBStar|MirAncesTar|mirbase|mirCoX|mirmap_May_2021|MiRNATIP|miRTar2GO|MirTar2|mirzag|RNA22
GRID1	Q9ULK0		hsa-miR-146a-5p	0.572591	12	Very High	BCmicrO|bitargeting_May_2021|DIANA|MBStar|MirAncesTar|mirCoX|miRDB_v6|mirmap_May_2021|MirSNPInTarget|mirzag|PACCMIT|TargetScan_v7_2
YWHAB	P31946		hsa-miR-146a-5p	0.572197	14	Very High	BCmicrO|bitargeting_May_2021|DIANA|MBStar|MirAncesTar|mirCoX|miRDB_v6|mirmap_May_2021|MiRNATIP|miRTar2GO|mirzag|MultiMiTar|PACCMIT|RNA22
POU3F2	P20265		hsa-miR-146a-5p	0.571676	10	Very High	BCmicrO|CoMeTa|Cupid|DIANA|MBStar|MirAncesTar|mirCoX|mirmap_May_2021|MirSNPInTarget|TargetScan_v7_2
ZDHHC17	Q8IUH5		hsa-miR-146a-5p	0.571477	12	Very High	BCmicrO|bitargeting_May_2021|Cupid|DIANA|MBStar|MirAncesTar|mirCoX|miRDB_v6|mirmap_May_2021|miRTar2GO|mirzag|MultiMiTar
TMEM216	Q9P0N5		hsa-miR-146a-5p	0.570293	11	Very High	BCmicrO|DIANA|MirAncesTar|mirCoX|miRDB_v6|mirmap_May_2021|MirSNPInTarget|miRTar2GO|mirzag|RNA22|TargetScan_v7_2
ZNF506	Q5JVG8		hsa-miR-146a-5p	0.569946	10	Very High	BCmicrO|DIANA|MBStar|MirAncesTar|mirCoX|miRDB_v6|mirmap_May_2021|MiRNATIP|MirTar2|mirzag
SNRNP27	Q8WVK2		hsa-miR-146a-5p	0.56979	12	Very High	BCmicrO|bitargeting_May_2021|CoMeTa|DIANA|MBStar|MirAncesTar|mirCoX|mirmap_May_2021|MirSNPInTarget|miRTar2GO|mirzag|PITA_May_2021
PIP5K1B	O14986		hsa-miR-146a-5p	0.569282	9	Very High	BCmicrO|CoMeTa|Cupid|DIANA|MBStar|mirCoX|miRDB_v6|mirmap_May_2021|TargetScan_v7_2
SLC39A1	Q9NY26		hsa-miR-146a-5p	0.568911	11	Very High	BCmicrO|DIANA|MirAncesTar|mirCoX|mirmap_May_2021|MiRNATIP|miRTar2GO|MirTar2|mirzag|RNA22|TargetScan_v7_2
PTPRD	P23468		hsa-miR-146a-5p	0.56882	11	Very High	BCmicrO|CoMeTa|Cupid|DIANA|MBStar|MirAncesTar|mirbase|mirCoX|miRTar2GO|MultiMiTar|RNA22
CADM1	Q9BY67		hsa-miR-146a-5p	0.568563	11	Very High	BCmicrO|CoMeTa|Cupid|DIANA|MBStar|MirAncesTar|mirCoX|mirmap_May_2021|MiRNATIP|miRTar2GO|MultiMiTar
FAM169A	Q9Y6X4		hsa-miR-146a-5p	0.568317	10	Very High	BCmicrO|bitargeting_May_2021|DIANA|MBStar|MirAncesTar|mirCoX|mirmap_May_2021|miRTar2GO|RNA22|TargetScan_v7_2
ZNF253	O75346		hsa-miR-146a-5p	0.566839	11	Very High	BCmicrO|DIANA|MBStar|MirAncesTar|mirbase|mirCoX|miRDB_v6|mirmap_May_2021|MirTar2|mirzag|RNA22
HMG20A	Q9NP66		hsa-miR-146a-5p	0.566689	12	Very High	BCmicrO|CoMeTa|DIANA|MBStar|MirAncesTar|mirCoX|mirmap_May_2021|MiRNATIP|miRTar2GO|mirzag|MultiMiTar|RNA22

## Sheet: HPPA+_C1vsDMEM+
Generated at: 2023/04/06 16:00:11
mirDIP version: 5.2.8.1.
Database version: 5.2.3.1
Gene Symbol -
Micro RNA - hsa-miR-1260b
hsa-miR-548g-3p
hsa-miR-2116-5p
hsa-miR-6721-5p
hsa-miR-627-3p
hsa-miR-548a-5p
hsa-miR-944
hsa-miR-520d-5p+hsa-miR-527+hsa-miR-518a-5p
hsa-miR-302a-5p
hsa-miR-888-5p
hsa-miR-570-3p
hsa-miR-656-3p
hsa-miR-585-3p
hsa-miR-556-5p
hsa-miR-1297
hsa-miR-873-5p
hsa-miR-549a
hsa-miR-1250-5p
hsa-miR-644a
hsa-miR-363-3p
hsa-miR-548n
hsa-miR-593-3p
hsa-miR-195-5p
hsa-miR-874-3p
hsa-miR-3136-5p
hsa-miR-1290
hsa-miR-544a
hsa-miR-942-5p
hsa-miR-105-5p
hsa-miR-548d-3p
hsa-miR-514b-5p
hsa-miR-337-3p
hsa-miR-548q
hsa-miR-601
hsa-miR-524-3p
hsa-miR-147b
hsa-miR-27a-3p
hsa-miR-542-5p
hsa-miR-422a
hsa-miR-101-3p
hsa-miR-367-3p
hsa-miR-371b-5p
hsa-miR-1244
hsa-miR-193b-3p
hsa-miR-1915-3p
hsa-miR-587
hsa-miR-320a
hsa-miR-210-5p
hsa-miR-597-5p
hsa-miR-1257
hsa-miR-1305
hsa-miR-484
hsa-miR-4284
hsa-miR-451a
hsa-miR-339-5p
Minimum Score - Very High
Results (9508)
Gene Symbol	Uniprot	Pseudogene	MicroRNA	Integrated Score	Number of Sources	Score Class	Sources
MAN2A1	Q16706		hsa-miR-363-3p	0.954514	18	Very High	BCmicrO|bitargeting_May_2021|CoMeTa|Cupid|DIANA|MBStar|MirAncesTar|mirbase|miRcode|miRDB_v6|MiRNATIP|MirSNPInTarget|miRTar2GO|MirTar2|mirzag|MultiMiTar|PACCMIT|TargetScan_v7_2
PAPPA	Q13219		hsa-miR-195-5p	0.95404	19	Very High	BCmicrO|bitargeting_May_2021|CoMeTa|Cupid|DIANA|MBStar|MirAncesTar|miranda_May_2021|miRcode|miRDB_v6|mirmap_May_2021|MiRNATIP|MirSNPInTarget|miRTar2GO|MirTar2|mirzag|MultiMiTar|PACCMIT|TargetScan_v7_2
SPRYD3	Q8NCJ5		hsa-miR-195-5p	0.944149	18	Very High	BCmicrO|bitargeting_May_2021|Cupid|DIANA|MBStar|MirAncesTar|miranda_May_2021|miRcode|miRDB_v6|mirmap_May_2021|MiRNATIP|MirSNPInTarget|miRTar2GO|MirTar2|mirzag|MultiMiTar|PACCMIT|TargetScan_v7_2
TLK1	Q9UKI8		hsa-miR-195-5p	0.942857	17	Very High	BCmicrO|CoMeTa|Cupid|DIANA|MBStar|MirAncesTar|miranda_May_2021|miRcode|miRDB_v6|mirmap_May_2021|MiRNATIP|miRTar2GO|MirTar2|mirzag|MultiMiTar|PACCMIT|TargetScan_v7_2
G3BP2	Q9UN86		hsa-miR-363-3p	0.942385	15	Very High	BCmicrO|CoMeTa|Cupid|DIANA|MBStar|MirAncesTar|miRcode|miRDB_v6|MiRNATIP|miRTar2GO|MirTar2|mirzag|MultiMiTar|PACCMIT|TargetScan_v7_2
TNPO1	Q92973		hsa-miR-27a-3p	0.942296	16	Very High	BCmicrO|bitargeting_May_2021|CoMeTa|Cupid|DIANA|MBStar|MirAncesTar|miRcode|miRDB_v6|MiRNATIP|miRTar2GO|MirTar2|mirzag|MultiMiTar|PACCMIT|TargetScan_v7_2
SHOC2	Q9UQ13		hsa-miR-195-5p	0.939058	18	Very High	BCmicrO|bitargeting_May_2021|CoMeTa|Cupid|DIANA|MBStar|MirAncesTar|miranda_May_2021|miRcode|miRDB_v6|mirmap_May_2021|MiRNATIP|miRTar2GO|MirTar2|mirzag|MultiMiTar|PACCMIT|TargetScan_v7_2
NUP50	Q9UKX7		hsa-miR-195-5p	0.938562	19	Very High	BCmicrO|bitargeting_May_2021|CoMeTa|Cupid|DIANA|MBStar|MirAncesTar|miranda_May_2021|miRcode|miRDB_v6|mirmap_May_2021|MiRNATIP|MirSNPInTarget|miRTar2GO|MirTar2|mirzag|MultiMiTar|PACCMIT|TargetScan_v7_2
AKIRIN1	Q9H9L7		hsa-miR-27a-3p	0.936425	16	Very High	BCmicrO|bitargeting_May_2021|CoMeTa|Cupid|DIANA|MBStar|MirAncesTar|miRcode|miRDB_v6|MiRNATIP|miRTar2GO|MirTar2|mirzag|MultiMiTar|PACCMIT|TargetScan_v7_2
MAN2A1	Q16706		hsa-miR-367-3p	0.935287	15	Very High	CoMeTa|Cupid|DIANA|MBStar|MirAncesTar|miranda_May_2021|mirbase|miRcode|miRDB_v6|MiRNATIP|MirTar2|mirzag|MultiMiTar|PACCMIT|TargetScan_v7_2
CCNT2	O60583		hsa-miR-195-5p	0.9352	20	Very High	BCmicrO|bitargeting_May_2021|CoMeTa|Cupid|DIANA|MBStar|MirAncesTar|miranda_May_2021|mirbase|miRcode|miRDB_v6|mirmap_May_2021|MiRNATIP|miRTar2GO|MirTar2|mirzag|MultiMiTar|PACCMIT|PITA_May_2021|TargetScan_v7_2
MYO1B	O43795		hsa-miR-363-3p	0.935126	17	Very High	BCmicrO|CoMeTa|Cupid|DIANA|MBStar|MirAncesTar|mirbase|miRcode|miRDB_v6|MiRNATIP|MirSNPInTarget|miRTar2GO|MirTar2|mirzag|MultiMiTar|PACCMIT|TargetScan_v7_2
CCND2	P30279		hsa-miR-195-5p	0.934963	17	Very High	BCmicrO|bitargeting_May_2021|CoMeTa|Cupid|DIANA|MBStar|MirAncesTar|miranda_May_2021|miRcode|miRDB_v6|mirmap_May_2021|MiRNATIP|miRTar2GO|mirzag|MultiMiTar|PACCMIT|TargetScan_v7_2
BTRC	Q9Y297		hsa-miR-195-5p	0.934924	18	Very High	BCmicrO|bitargeting_May_2021|CoMeTa|Cupid|DIANA|MirAncesTar|miranda_May_2021|miRcode|miRDB_v6|mirmap_May_2021|MiRNATIP|miRTar2GO|MirTar2|mirzag|MultiMiTar|PACCMIT|RNA22|TargetScan_v7_2
PHF19	Q5T6S3		hsa-miR-195-5p	0.934623	17	Very High	BCmicrO|bitargeting_May_2021|Cupid|DIANA|MBStar|MirAncesTar|miranda_May_2021|miRcode|miRDB_v6|mirmap_May_2021|MiRNATIP|miRTar2GO|MirTar2|mirzag|MultiMiTar|PACCMIT|TargetScan_v7_2
SLC12A5	Q9H2X9		hsa-miR-363-3p	0.934184	15	Very High	BCmicrO|bitargeting_May_2021|CoMeTa|Cupid|DIANA|MBStar|MirAncesTar|miRcode|miRDB_v6|MirTar2|mirzag|MultiMiTar|PACCMIT|RNA22|TargetScan_v7_2
MYB	P10242		hsa-miR-195-5p	0.933746	19	Very High	BCmicrO|bitargeting_May_2021|CoMeTa|Cupid|DIANA|MBStar|MirAncesTar|miranda_May_2021|miRcode|miRDB_v6|mirmap_May_2021|MiRNATIP|miRTar2GO|MirTar2|mirzag|MultiMiTar|PACCMIT|RNA22|TargetScan_v7_2
LHFPL2	Q6ZUX7		hsa-miR-363-3p	0.932652	16	Very High	BCmicrO|bitargeting_May_2021|CoMeTa|Cupid|DIANA|MBStar|MirAncesTar|miRcode|miRDB_v6|MiRNATIP|miRTar2GO|MirTar2|mirzag|MultiMiTar|PACCMIT|TargetScan_v7_2
KCNJ2	P63252		hsa-miR-195-5p	0.931891	17	Very High	BCmicrO|bitargeting_May_2021|CoMeTa|Cupid|DIANA|MBStar|miranda_May_2021|miRcode|miRDB_v6|mirmap_May_2021|MiRNATIP|MirSNPInTarget|MirTar2|mirzag|MultiMiTar|PACCMIT|TargetScan_v7_2
HELZ	P42694		hsa-miR-195-5p	0.931455	21	Very High	BCmicrO|bitargeting_May_2021|CoMeTa|Cupid|DIANA|MBStar|MirAncesTar|miranda_May_2021|mirbase|miRcode|miRDB_v6|mirmap_May_2021|MiRNATIP|MirSNPInTarget|miRTar2GO|MirTar2|mirzag|MultiMiTar|PACCMIT|RNA22|TargetScan_v7_2
MMD	Q15546		hsa-miR-27a-3p	0.931393	17	Very High	BCmicrO|CoMeTa|Cupid|DIANA|MBStar|MirAncesTar|mirbase|miRcode|miRDB_v6|MiRNATIP|MirSNPInTarget|miRTar2GO|MirTar2|mirzag|MultiMiTar|PACCMIT|TargetScan_v7_2
DCUN1D4	Q92564		hsa-miR-27a-3p	0.931241	14	Very High	BCmicrO|CoMeTa|Cupid|DIANA|MBStar|MirAncesTar|miRcode|miRDB_v6|MiRNATIP|MirTar2|mirzag|MultiMiTar|PACCMIT|TargetScan_v7_2
WEE1	P30291		hsa-miR-195-5p	0.93113	18	Very High	BCmicrO|bitargeting_May_2021|CoMeTa|Cupid|DIANA|MBStar|MirAncesTar|miranda_May_2021|mirbase|miRcode|miRDB_v6|mirmap_May_2021|MiRNATIP|MirTar2|mirzag|MultiMiTar|PACCMIT|TargetScan_v7_2
MAP2K4	P45985		hsa-miR-363-3p	0.929803	15	Very High	BCmicrO|CoMeTa|Cupid|DIANA|MBStar|MirAncesTar|miRcode|miRDB_v6|MiRNATIP|miRTar2GO|MirTar2|mirzag|MultiMiTar|PACCMIT|TargetScan_v7_2
ANO3	Q9BYT9		hsa-miR-195-5p	0.929508	16	Very High	BCmicrO|CoMeTa|Cupid|DIANA|MBStar|MirAncesTar|miranda_May_2021|miRcode|miRDB_v6|mirmap_May_2021|MiRNATIP|MirTar2|mirzag|MultiMiTar|PACCMIT|TargetScan_v7_2
FBXW7	Q969H0		hsa-miR-195-5p	0.929287	19	Very High	BCmicrO|bitargeting_May_2021|CoMeTa|Cupid|DIANA|MBStar|MirAncesTar|miranda_May_2021|mirbase|miRcode|miRDB_v6|mirmap_May_2021|MiRNATIP|miRTar2GO|MirTar2|mirzag|MultiMiTar|PACCMIT|TargetScan_v7_2
PLAG1	Q6DJT9		hsa-miR-195-5p	0.929191	17	Very High	BCmicrO|bitargeting_May_2021|CoMeTa|Cupid|DIANA|MBStar|MirAncesTar|miranda_May_2021|miRcode|miRDB_v6|mirmap_May_2021|MiRNATIP|miRTar2GO|MirTar2|mirzag|MultiMiTar|TargetScan_v7_2
MOB4	Q9Y3A3		hsa-miR-195-5p	0.928964	17	Very High	BCmicrO|CoMeTa|Cupid|DIANA|MBStar|MirAncesTar|miranda_May_2021|miRcode|miRDB_v6|mirmap_May_2021|MiRNATIP|miRTar2GO|MirTar2|mirzag|MultiMiTar|PACCMIT|TargetScan_v7_2
RUNX1T1	Q06455		hsa-miR-195-5p	0.928174	19	Very High	BCmicrO|bitargeting_May_2021|CoMeTa|Cupid|DIANA|MBStar|MirAncesTar|miranda_May_2021|mirbase|miRcode|mirmap_May_2021|MiRNATIP|MirSNPInTarget|miRTar2GO|MirTar2|mirzag|MultiMiTar|PACCMIT|TargetScan_v7_2
GPR63	Q9BZJ6		hsa-miR-195-5p	0.927627	20	Very High	BCmicrO|bitargeting_May_2021|CoMeTa|Cupid|DIANA|MBStar|MirAncesTar|miranda_May_2021|mirbase|miRcode|miRDB_v6|mirmap_May_2021|MiRNATIP|miRTar2GO|MirTar2|mirzag|MultiMiTar|PACCMIT|PITA_May_2021|TargetScan_v7_2
AKT3	Q9Y243		hsa-miR-195-5p	0.927609	17	Very High	BCmicrO|bitargeting_May_2021|CoMeTa|Cupid|DIANA|MBStar|MirAncesTar|miranda_May_2021|miRcode|mirmap_May_2021|MiRNATIP|miRTar2GO|MirTar2|mirzag|MultiMiTar|PACCMIT|TargetScan_v7_2
FGF2	P09038		hsa-miR-195-5p	0.927052	18	Very High	BCmicrO|bitargeting_May_2021|CoMeTa|DIANA|MBStar|MirAncesTar|miranda_May_2021|miRcode|miRDB_v6|mirmap_May_2021|MiRNATIP|miRTar2GO|MirTar2|mirzag|MultiMiTar|PACCMIT|PITA_May_2021|TargetScan_v7_2
PAFAH1B1	P43034		hsa-miR-195-5p	0.92701	16	Very High	BCmicrO|CoMeTa|Cupid|DIANA|MirAncesTar|miranda_May_2021|miRcode|miRDB_v6|mirmap_May_2021|MiRNATIP|miRTar2GO|MirTar2|mirzag|MultiMiTar|PACCMIT|TargetScan_v7_2
FBXO21	O94952		hsa-miR-195-5p	0.926654	17	Very High	BCmicrO|bitargeting_May_2021|CoMeTa|Cupid|DIANA|MBStar|MirAncesTar|miranda_May_2021|miRcode|miRDB_v6|mirmap_May_2021|MiRNATIP|miRTar2GO|mirzag|MultiMiTar|PACCMIT|TargetScan_v7_2
FBXW7	Q969H0		hsa-miR-27a-3p	0.926567	16	Very High	BCmicrO|CoMeTa|Cupid|DIANA|MBStar|MirAncesTar|miRcode|miRDB_v6|MiRNATIP|MirSNPInTarget|MirTar2|mirzag|MultiMiTar|PACCMIT|RNA22|TargetScan_v7_2
RSBN1	Q5VWQ0		hsa-miR-363-3p	0.925931	18	Very High	BCmicrO|bitargeting_May_2021|CoMeTa|Cupid|DIANA|MBStar|MirAncesTar|miRcode|miRDB_v6|MiRNATIP|MirSNPInTarget|miRTar2GO|MirTar2|mirzag|MultiMiTar|PACCMIT|PITA_May_2021|TargetScan_v7_2
USP25	Q9UHP3		hsa-miR-195-5p	0.924705	16	Very High	BCmicrO|CoMeTa|DIANA|MBStar|MirAncesTar|miranda_May_2021|miRcode|miRDB_v6|mirmap_May_2021|MiRNATIP|miRTar2GO|MirTar2|mirzag|MultiMiTar|PACCMIT|TargetScan_v7_2
EYA4	O95677		hsa-miR-27a-3p	0.924674	18	Very High	BCmicrO|bitargeting_May_2021|CoMeTa|Cupid|DIANA|MBStar|MirAncesTar|mirbase|miRcode|miRDB_v6|MiRNATIP|miRTar2GO|MirTar2|mirzag|MultiMiTar|PACCMIT|RNA22|TargetScan_v7_2
SLC12A5	Q9H2X9		hsa-miR-367-3p	0.924551	15	Very High	bitargeting_May_2021|CoMeTa|Cupid|DIANA|MBStar|MirAncesTar|miranda_May_2021|miRcode|miRDB_v6|MirTar2|mirzag|MultiMiTar|PACCMIT|RNA22|TargetScan_v7_2
CDC37L1	Q7L3B6		hsa-miR-195-5p	0.924442	18	Very High	BCmicrO|bitargeting_May_2021|CoMeTa|Cupid|DIANA|MirAncesTar|miranda_May_2021|miRcode|miRDB_v6|mirmap_May_2021|MiRNATIP|MirSNPInTarget|miRTar2GO|MirTar2|mirzag|MultiMiTar|PACCMIT|TargetScan_v7_2
MAP2K4	P45985		hsa-miR-367-3p	0.92415	16	Very High	CoMeTa|Cupid|DIANA|MBStar|MirAncesTar|miranda_May_2021|miRcode|miRDB_v6|MiRNATIP|MirSNPInTarget|MirTar2|mirzag|MultiMiTar|PACCMIT|RNA22|TargetScan_v7_2
PCMT1	P22061		hsa-miR-195-5p	0.924126	20	Very High	BCmicrO|bitargeting_May_2021|CoMeTa|Cupid|DIANA|MBStar|MirAncesTar|miranda_May_2021|mirbase|miRcode|miRDB_v6|mirmap_May_2021|MiRNATIP|MirSNPInTarget|miRTar2GO|MirTar2|mirzag|MultiMiTar|PACCMIT|TargetScan_v7_2
CCND1	P24385		hsa-miR-195-5p	0.923707	16	Very High	BCmicrO|CoMeTa|Cupid|DIANA|MBStar|MirAncesTar|miranda_May_2021|miRcode|miRDB_v6|mirmap_May_2021|MiRNATIP|miRTar2GO|mirzag|MultiMiTar|PACCMIT|TargetScan_v7_2
AXIN2	Q9Y2T1		hsa-miR-195-5p	0.923646	17	Very High	BCmicrO|Cupid|DIANA|MBStar|MirAncesTar|miranda_May_2021|miRcode|miRDB_v6|mirmap_May_2021|MiRNATIP|MirSNPInTarget|miRTar2GO|MirTar2|mirzag|MultiMiTar|PACCMIT|TargetScan_v7_2
ACVR2A	P27037		hsa-miR-195-5p	0.92249	19	Very High	BCmicrO|bitargeting_May_2021|CoMeTa|Cupid|DIANA|MBStar|MirAncesTar|miranda_May_2021|miRcode|miRDB_v6|mirmap_May_2021|MiRNATIP|MirSNPInTarget|miRTar2GO|MirTar2|mirzag|MultiMiTar|PITA_May_2021|TargetScan_v7_2
CPEB2	Q7Z5Q1		hsa-miR-195-5p	0.921899	18	Very High	BCmicrO|bitargeting_May_2021|Cupid|DIANA|MBStar|MirAncesTar|miranda_May_2021|miRcode|miRDB_v6|mirmap_May_2021|MiRNATIP|miRTar2GO|MirTar2|mirzag|MultiMiTar|PACCMIT|RNA22|TargetScan_v7_2
DCAF7	P61962		hsa-miR-193b-3p	0.921854	18	Very High	BCmicrO|bitargeting_May_2021|CoMeTa|DIANA|MBStar|MirAncesTar|miranda_May_2021|miRcode|miRDB_v6|mirmap_May_2021|MiRNATIP|MirSNPInTarget|miRTar2GO|MirTar2|mirzag|MultiMiTar|PACCMIT|TargetScan_v7_2
G3BP2	Q9UN86		hsa-miR-367-3p	0.92181	14	Very High	CoMeTa|Cupid|DIANA|MBStar|MirAncesTar|miranda_May_2021|miRcode|miRDB_v6|MiRNATIP|MirTar2|mirzag|MultiMiTar|PACCMIT|TargetScan_v7_2
CDK17	Q00537		hsa-miR-195-5p	0.921356	17	Very High	BCmicrO|CoMeTa|Cupid|DIANA|MBStar|MirAncesTar|miranda_May_2021|miRcode|miRDB_v6|mirmap_May_2021|MiRNATIP|miRTar2GO|MirTar2|mirzag|MultiMiTar|PACCMIT|TargetScan_v7_2
FGFR1	P11362		hsa-miR-195-5p	0.920688	18	Very High	BCmicrO|bitargeting_May_2021|CoMeTa|Cupid|DIANA|MBStar|MirAncesTar|miranda_May_2021|miRcode|miRDB_v6|mirmap_May_2021|MiRNATIP|miRTar2GO|MirTar2|mirzag|MultiMiTar|PACCMIT|TargetScan_v7_2
CNOT6L	Q96LI5		hsa-miR-195-5p	0.920591	16	Very High	BCmicrO|Cupid|DIANA|MBStar|MirAncesTar|miranda_May_2021|miRcode|miRDB_v6|mirmap_May_2021|MiRNATIP|miRTar2GO|MirTar2|mirzag|MultiMiTar|PACCMIT|TargetScan_v7_2
SOCS6	O14544		hsa-miR-195-5p	0.920584	19	Very High	BCmicrO|bitargeting_May_2021|CoMeTa|Cupid|DIANA|MBStar|MirAncesTar|miranda_May_2021|mirbase|miRcode|miRDB_v6|mirmap_May_2021|MiRNATIP|miRTar2GO|MirTar2|mirzag|MultiMiTar|PACCMIT|TargetScan_v7_2
HIPK3	Q9H422		hsa-miR-363-3p	0.91954	17	Very High	BCmicrO|bitargeting_May_2021|CoMeTa|Cupid|DIANA|MBStar|MirAncesTar|mirbase|miRcode|miRDB_v6|MiRNATIP|miRTar2GO|MirTar2|mirzag|MultiMiTar|PACCMIT|TargetScan_v7_2
PURA	Q00577		hsa-miR-195-5p	0.919227	18	Very High	BCmicrO|bitargeting_May_2021|CoMeTa|Cupid|DIANA|MirAncesTar|miranda_May_2021|miRcode|miRDB_v6|mirmap_May_2021|MiRNATIP|miRTar2GO|MirTar2|mirzag|MultiMiTar|PACCMIT|RNA22|TargetScan_v7_2
ASH1L	Q9NR48		hsa-miR-195-5p	0.919178	17	Very High	BCmicrO|CoMeTa|Cupid|DIANA|MBStar|MirAncesTar|miranda_May_2021|miRcode|miRDB_v6|mirmap_May_2021|MiRNATIP|miRTar2GO|MirTar2|mirzag|MultiMiTar|PACCMIT|TargetScan_v7_2
EDEM3	Q9BZQ6		hsa-miR-27a-3p	0.919098	18	Very High	BCmicrO|bitargeting_May_2021|CoMeTa|Cupid|DIANA|MBStar|MirAncesTar|miRcode|miRDB_v6|MiRNATIP|MirSNPInTarget|miRTar2GO|MirTar2|mirzag|MultiMiTar|PACCMIT|RNA22|TargetScan_v7_2
BTG2	P78543		hsa-miR-195-5p	0.918959	19	Very High	BCmicrO|bitargeting_May_2021|CoMeTa|Cupid|DIANA|MBStar|MirAncesTar|miranda_May_2021|miRcode|miRDB_v6|mirmap_May_2021|MiRNATIP|MirSNPInTarget|miRTar2GO|MirTar2|mirzag|MultiMiTar|PACCMIT|TargetScan_v7_2
TRIM23	P36406		hsa-miR-27a-3p	0.918899	18	Very High	BCmicrO|CoMeTa|Cupid|DIANA|MBStar|MirAncesTar|mirbase|miRcode|miRDB_v6|MiRNATIP|MirSNPInTarget|miRTar2GO|MirTar2|mirzag|MultiMiTar|PACCMIT|RNA22|TargetScan_v7_2
CAPZA2	P47755		hsa-miR-195-5p	0.91868	16	Very High	BCmicrO|CoMeTa|Cupid|DIANA|MirAncesTar|miranda_May_2021|miRcode|miRDB_v6|mirmap_May_2021|MiRNATIP|miRTar2GO|MirTar2|mirzag|MultiMiTar|PACCMIT|TargetScan_v7_2
STXBP3	O00186		hsa-miR-195-5p	0.918564	18	Very High	BCmicrO|CoMeTa|Cupid|DIANA|MBStar|MirAncesTar|miranda_May_2021|mirbase|miRcode|miRDB_v6|mirmap_May_2021|MiRNATIP|miRTar2GO|MirTar2|mirzag|MultiMiTar|PACCMIT|TargetScan_v7_2
SNAP25	P60880		hsa-miR-27a-3p	0.918236	14	Very High	BCmicrO|CoMeTa|Cupid|DIANA|MBStar|MirAncesTar|miRcode|miRDB_v6|miRTar2GO|MirTar2|mirzag|MultiMiTar|PACCMIT|TargetScan_v7_2
SMAD7	O15105		hsa-miR-195-5p	0.918083	18	Very High	BCmicrO|CoMeTa|Cupid|DIANA|MBStar|MirAncesTar|miranda_May_2021|mirbase|miRcode|miRDB_v6|mirmap_May_2021|MiRNATIP|miRTar2GO|MirTar2|mirzag|MultiMiTar|RNA22|TargetScan_v7_2
GPATCH8	Q9UKJ3		hsa-miR-195-5p	0.918074	19	Very High	BCmicrO|CoMeTa|Cupid|DIANA|MBStar|MirAncesTar|miranda_May_2021|miRcode|miRDB_v6|mirmap_May_2021|MiRNATIP|MirSNPInTarget|miRTar2GO|MirTar2|mirzag|MultiMiTar|PACCMIT|RNA22|TargetScan_v7_2
LRP6	O75581		hsa-miR-195-5p	0.918029	19	Very High	BCmicrO|bitargeting_May_2021|CoMeTa|Cupid|DIANA|MBStar|MirAncesTar|miranda_May_2021|mirbase|miRcode|miRDB_v6|mirmap_May_2021|MiRNATIP|miRTar2GO|MirTar2|mirzag|MultiMiTar|PACCMIT|TargetScan_v7_2
AFF4	Q9UHB7		hsa-miR-27a-3p	0.91745	17	Very High	BCmicrO|bitargeting_May_2021|CoMeTa|Cupid|DIANA|MBStar|MirAncesTar|mirbase|miRcode|miRDB_v6|MiRNATIP|MirTar2|mirzag|MultiMiTar|PACCMIT|RNA22|TargetScan_v7_2
ITSN2	Q9NZM3		hsa-miR-27a-3p	0.91744	16	Very High	BCmicrO|CoMeTa|Cupid|DIANA|MBStar|MirAncesTar|mirbase|miRcode|miRDB_v6|MiRNATIP|miRTar2GO|MirTar2|mirzag|PACCMIT|RNA22|TargetScan_v7_2
WIPI2	Q9Y4P8		hsa-miR-195-5p	0.917428	17	Very High	BCmicrO|CoMeTa|Cupid|DIANA|MBStar|MirAncesTar|miranda_May_2021|miRcode|miRDB_v6|mirmap_May_2021|MiRNATIP|MirSNPInTarget|miRTar2GO|MirTar2|mirzag|MultiMiTar|TargetScan_v7_2
FNIP1	Q8TF40		hsa-miR-363-3p	0.917288	15	Very High	BCmicrO|bitargeting_May_2021|Cupid|DIANA|MBStar|MirAncesTar|miRcode|miRDB_v6|MiRNATIP|miRTar2GO|MirTar2|mirzag|MultiMiTar|PACCMIT|TargetScan_v7_2
C1orf21	Q9H246		hsa-miR-195-5p	0.917022	17	Very High	BCmicrO|bitargeting_May_2021|CoMeTa|DIANA|MBStar|MirAncesTar|miranda_May_2021|miRcode|miRDB_v6|mirmap_May_2021|MiRNATIP|miRTar2GO|MirTar2|mirzag|MultiMiTar|PACCMIT|TargetScan_v7_2
PPM1D	O15297		hsa-miR-195-5p	0.917003	18	Very High	BCmicrO|CoMeTa|Cupid|DIANA|MBStar|MirAncesTar|miranda_May_2021|miRcode|miRDB_v6|mirmap_May_2021|MiRNATIP|MirSNPInTarget|miRTar2GO|MirTar2|mirzag|MultiMiTar|PACCMIT|TargetScan_v7_2
EYA1	Q99502		hsa-miR-27a-3p	0.916983	15	Very High	BCmicrO|CoMeTa|Cupid|DIANA|MBStar|MirAncesTar|miRcode|miRDB_v6|MiRNATIP|miRTar2GO|MirTar2|mirzag|MultiMiTar|PACCMIT|TargetScan_v7_2
APPBP2	Q92624		hsa-miR-27a-3p	0.916671	17	Very High	BCmicrO|bitargeting_May_2021|CoMeTa|Cupid|DIANA|MBStar|MirAncesTar|miRcode|miRDB_v6|MiRNATIP|miRTar2GO|MirTar2|mirzag|MultiMiTar|PACCMIT|RNA22|TargetScan_v7_2
RAB23	Q9ULC3		hsa-miR-363-3p	0.916099	16	Very High	BCmicrO|CoMeTa|Cupid|DIANA|MBStar|MirAncesTar|mirbase|miRcode|miRDB_v6|MiRNATIP|miRTar2GO|MirTar2|mirzag|MultiMiTar|PACCMIT|TargetScan_v7_2
N4BP1	O75113		hsa-miR-195-5p	0.915995	16	Very High	BCmicrO|bitargeting_May_2021|CoMeTa|DIANA|MBStar|MirAncesTar|miranda_May_2021|miRcode|mirmap_May_2021|MiRNATIP|miRTar2GO|MirTar2|mirzag|MultiMiTar|PACCMIT|TargetScan_v7_2
MAP2K1	Q02750		hsa-miR-195-5p	0.915888	19	Very High	BCmicrO|CoMeTa|Cupid|DIANA|MBStar|MirAncesTar|miranda_May_2021|mirbase|miRcode|miRDB_v6|mirmap_May_2021|MiRNATIP|MirSNPInTarget|miRTar2GO|MirTar2|mirzag|MultiMiTar|PACCMIT|TargetScan_v7_2
CHEK1	O14757		hsa-miR-195-5p	0.915132	18	Very High	BCmicrO|bitargeting_May_2021|CoMeTa|Cupid|DIANA|MBStar|MirAncesTar|miranda_May_2021|mirbase|miRcode|miRDB_v6|mirmap_May_2021|MiRNATIP|miRTar2GO|MirTar2|MultiMiTar|PACCMIT|TargetScan_v7_2
BCL2L2	Q92843		hsa-miR-195-5p	0.914824	18	Very High	BCmicrO|bitargeting_May_2021|CoMeTa|Cupid|DIANA|MBStar|MirAncesTar|miranda_May_2021|miRcode|miRDB_v6|mirmap_May_2021|MiRNATIP|MirSNPInTarget|miRTar2GO|mirzag|MultiMiTar|PACCMIT|TargetScan_v7_2
MORC3	Q14149		hsa-miR-363-3p	0.914758	17	Very High	BCmicrO|CoMeTa|Cupid|DIANA|MBStar|MirAncesTar|miRcode|miRDB_v6|MiRNATIP|MirSNPInTarget|miRTar2GO|MirTar2|mirzag|MultiMiTar|PACCMIT|RNA22|TargetScan_v7_2
HIGD1A	Q9Y241		hsa-miR-195-5p	0.914681	19	Very High	BCmicrO|bitargeting_May_2021|CoMeTa|Cupid|DIANA|MBStar|MirAncesTar|miranda_May_2021|mirbase|miRcode|miRDB_v6|mirmap_May_2021|MiRNATIP|miRTar2GO|MirTar2|mirzag|MultiMiTar|PACCMIT|TargetScan_v7_2
KIF21A	Q7Z4S6		hsa-miR-195-5p	0.91447	17	Very High	BCmicrO|bitargeting_May_2021|Cupid|MBStar|MirAncesTar|miranda_May_2021|mirbase|miRcode|miRDB_v6|mirmap_May_2021|MiRNATIP|miRTar2GO|MirTar2|mirzag|MultiMiTar|PACCMIT|TargetScan_v7_2
KLF4	O43474		hsa-miR-363-3p	0.914239	14	Very High	BCmicrO|CoMeTa|Cupid|DIANA|MirAncesTar|mirbase|miRcode|miRDB_v6|MirSNPInTarget|miRTar2GO|MirTar2|mirzag|PACCMIT|TargetScan_v7_2
CDS1	Q92903		hsa-miR-27a-3p	0.914102	16	Very High	BCmicrO|bitargeting_May_2021|CoMeTa|DIANA|MBStar|MirAncesTar|mirbase|miRcode|miRDB_v6|MiRNATIP|miRTar2GO|MirTar2|mirzag|PACCMIT|RNA22|TargetScan_v7_2
SEMA6D	Q8NFY4		hsa-miR-195-5p	0.913404	19	Very High	BCmicrO|bitargeting_May_2021|CoMeTa|Cupid|DIANA|MBStar|MirAncesTar|miranda_May_2021|mirbase|miRcode|mirmap_May_2021|MirSNPInTarget|miRTar2GO|MirTar2|mirzag|MultiMiTar|PACCMIT|PITA_May_2021|TargetScan_v7_2
EYA1	Q99502		hsa-miR-195-5p	0.913171	19	Very High	BCmicrO|bitargeting_May_2021|CoMeTa|Cupid|DIANA|MBStar|MirAncesTar|miranda_May_2021|miRcode|miRDB_v6|mirmap_May_2021|MiRNATIP|miRTar2GO|MirTar2|mirzag|MultiMiTar|PACCMIT|RNA22|TargetScan_v7_2
PID1	Q7Z2X4		hsa-miR-195-5p	0.912684	18	Very High	BCmicrO|bitargeting_May_2021|CoMeTa|Cupid|DIANA|MBStar|MirAncesTar|miranda_May_2021|miRcode|miRDB_v6|mirmap_May_2021|MirSNPInTarget|miRTar2GO|MirTar2|mirzag|MultiMiTar|PACCMIT|TargetScan_v7_2
VEGFA	P15692		hsa-miR-195-5p	0.91251	18	Very High	BCmicrO|bitargeting_May_2021|CoMeTa|Cupid|DIANA|MBStar|MirAncesTar|miranda_May_2021|mirbase|miRcode|miRDB_v6|mirmap_May_2021|MiRNATIP|mirzag|MultiMiTar|PACCMIT|PITA_May_2021|TargetScan_v7_2
SESN1	Q9Y6P5		hsa-miR-195-5p	0.912463	18	Very High	BCmicrO|bitargeting_May_2021|CoMeTa|Cupid|DIANA|MBStar|MirAncesTar|miranda_May_2021|mirbase|miRcode|miRDB_v6|mirmap_May_2021|MiRNATIP|miRTar2GO|MirTar2|mirzag|MultiMiTar|TargetScan_v7_2
RNF38	Q9H0F5		hsa-miR-363-3p	0.912342	15	Very High	BCmicrO|CoMeTa|Cupid|DIANA|MBStar|MirAncesTar|miRcode|miRDB_v6|MiRNATIP|miRTar2GO|MirTar2|mirzag|MultiMiTar|RNA22|TargetScan_v7_2
RNF217	Q8TC41		hsa-miR-195-5p	0.912101	17	Very High	BCmicrO|bitargeting_May_2021|Cupid|DIANA|MirAncesTar|miranda_May_2021|miRcode|miRDB_v6|mirmap_May_2021|MiRNATIP|miRTar2GO|MirTar2|mirzag|MultiMiTar|PACCMIT|RNA22|TargetScan_v7_2
RBM47	A0AV96		hsa-miR-363-3p	0.911913	15	Very High	BCmicrO|CoMeTa|Cupid|DIANA|MBStar|MirAncesTar|miRcode|MiRNATIP|miRTar2GO|MirTar2|mirzag|MultiMiTar|PACCMIT|RNA22|TargetScan_v7_2
RPS6KA3	P51812		hsa-miR-195-5p	0.911864	15	Very High	BCmicrO|bitargeting_May_2021|CoMeTa|DIANA|MirAncesTar|miranda_May_2021|miRcode|miRDB_v6|mirmap_May_2021|MiRNATIP|miRTar2GO|MirTar2|mirzag|MultiMiTar|TargetScan_v7_2
FMR1	Q06787		hsa-miR-363-3p	0.911843	17	Very High	BCmicrO|CoMeTa|Cupid|DIANA|MBStar|MirAncesTar|mirbase|miRcode|miRDB_v6|MiRNATIP|miRTar2GO|MirTar2|mirzag|MultiMiTar|PACCMIT|RNA22|TargetScan_v7_2
PTPN3	P26045		hsa-miR-195-5p	0.911531	17	Very High	BCmicrO|bitargeting_May_2021|CoMeTa|DIANA|MBStar|MirAncesTar|miranda_May_2021|miRcode|miRDB_v6|mirmap_May_2021|MiRNATIP|miRTar2GO|MirTar2|mirzag|MultiMiTar|PACCMIT|TargetScan_v7_2
ONECUT2	O95948		hsa-miR-27a-3p	0.910763	16	Very High	BCmicrO|bitargeting_May_2021|CoMeTa|DIANA|MBStar|MirAncesTar|miRcode|miRDB_v6|MiRNATIP|MirSNPInTarget|miRTar2GO|MirTar2|MultiMiTar|PACCMIT|RNA22|TargetScan_v7_2
CDK5R1	Q15078		hsa-miR-195-5p	0.910271	16	Very High	BCmicrO|CoMeTa|Cupid|DIANA|MBStar|MirAncesTar|miranda_May_2021|miRcode|miRDB_v6|mirmap_May_2021|MiRNATIP|miRTar2GO|mirzag|MultiMiTar|PACCMIT|TargetScan_v7_2
PLSCR4	Q9NRQ2		hsa-miR-195-5p	0.910208	19	Very High	BCmicrO|bitargeting_May_2021|CoMeTa|DIANA|MBStar|MirAncesTar|miranda_May_2021|miRcode|miRDB_v6|mirmap_May_2021|MiRNATIP|miRTar2GO|MirTar2|mirzag|MultiMiTar|PACCMIT|PITA_May_2021|RNA22|TargetScan_v7_2
CD2AP	Q9Y5K6		hsa-miR-195-5p	0.910051	18	Very High	BCmicrO|bitargeting_May_2021|CoMeTa|Cupid|DIANA|MBStar|MirAncesTar|miranda_May_2021|miRcode|miRDB_v6|mirmap_May_2021|MiRNATIP|miRTar2GO|MirTar2|mirzag|MultiMiTar|PACCMIT|TargetScan_v7_2
MKNK1	Q9BUB5		hsa-miR-195-5p	0.90944	17	Very High	BCmicrO|bitargeting_May_2021|CoMeTa|Cupid|DIANA|MBStar|MirAncesTar|miranda_May_2021|miRcode|miRDB_v6|mirmap_May_2021|MiRNATIP|miRTar2GO|MirTar2|mirzag|MultiMiTar|TargetScan_v7_2
CD69	Q07108		hsa-miR-363-3p	0.909185	17	Very High	BCmicrO|bitargeting_May_2021|CoMeTa|Cupid|DIANA|MirAncesTar|mirbase|miRcode|miRDB_v6|MiRNATIP|miRTar2GO|MirTar2|mirzag|MultiMiTar|PACCMIT|RNA22|TargetScan_v7_2
TEAD1	P28347		hsa-miR-363-3p	0.909154	15	Very High	BCmicrO|CoMeTa|Cupid|DIANA|MBStar|MirAncesTar|miRcode|miRDB_v6|MiRNATIP|MirTar2|mirzag|MultiMiTar|PACCMIT|RNA22|TargetScan_v7_2
SLC6A1	P30531		hsa-miR-27a-3p	0.908686	13	Very High	BCmicrO|CoMeTa|Cupid|DIANA|MirAncesTar|miRcode|miRDB_v6|mirmap_May_2021|MirTar2|mirzag|PACCMIT|RNA22|TargetScan_v7_2
TGIF2	Q9GZN2		hsa-miR-195-5p	0.90826	17	Very High	BCmicrO|bitargeting_May_2021|CoMeTa|Cupid|DIANA|MBStar|MirAncesTar|miranda_May_2021|miRcode|miRDB_v6|mirmap_May_2021|MiRNATIP|mirzag|MultiMiTar|PACCMIT|PITA_May_2021|TargetScan_v7_2
FBXW7	Q969H0		hsa-miR-363-3p	0.908107	14	Very High	BCmicrO|CoMeTa|Cupid|DIANA|MBStar|MirAncesTar|miRcode|miRDB_v6|MiRNATIP|MirTar2|mirzag|MultiMiTar|PACCMIT|TargetScan_v7_2
GPAM	Q9HCL2		hsa-miR-27a-3p	0.908075	16	Very High	BCmicrO|bitargeting_May_2021|Cupid|DIANA|MBStar|MirAncesTar|miRcode|miRDB_v6|MiRNATIP|MirSNPInTarget|miRTar2GO|MirTar2|mirzag|MultiMiTar|PACCMIT|TargetScan_v7_2
UBE4B	O95155		hsa-miR-195-5p	0.908071	16	Very High	BCmicrO|CoMeTa|DIANA|MirAncesTar|miranda_May_2021|miRcode|miRDB_v6|mirmap_May_2021|MiRNATIP|miRTar2GO|MirTar2|mirzag|MultiMiTar|PACCMIT|RNA22|TargetScan_v7_2
FLI1	Q01543		hsa-miR-193b-3p	0.908054	15	Very High	BCmicrO|CoMeTa|Cupid|DIANA|MirAncesTar|miranda_May_2021|mirbase|miRcode|miRDB_v6|MiRNATIP|MirTar2|mirzag|MultiMiTar|PACCMIT|TargetScan_v7_2
TBPL1	P62380		hsa-miR-195-5p	0.907647	17	Very High	BCmicrO|CoMeTa|Cupid|DIANA|MBStar|MirAncesTar|miranda_May_2021|miRcode|miRDB_v6|mirmap_May_2021|MiRNATIP|miRTar2GO|MirTar2|mirzag|MultiMiTar|PACCMIT|TargetScan_v7_2
C2orf42	Q9NWW7		hsa-miR-195-5p	0.907611	18	Very High	BCmicrO|bitargeting_May_2021|CoMeTa|Cupid|DIANA|MirAncesTar|miranda_May_2021|mirbase|miRcode|miRDB_v6|mirmap_May_2021|MiRNATIP|MirSNPInTarget|miRTar2GO|MirTar2|mirzag|MultiMiTar|TargetScan_v7_2
YTHDC1	Q96MU7		hsa-miR-195-5p	0.907545	17	Very High	BCmicrO|CoMeTa|Cupid|DIANA|MBStar|MirAncesTar|miranda_May_2021|miRcode|miRDB_v6|mirmap_May_2021|MiRNATIP|miRTar2GO|MirTar2|mirzag|MultiMiTar|PACCMIT|TargetScan_v7_2
PKIA	P61925		hsa-miR-27a-3p	0.9073	15	Very High	BCmicrO|CoMeTa|Cupid|DIANA|MBStar|MirAncesTar|miRcode|miRDB_v6|MiRNATIP|miRTar2GO|MirTar2|mirzag|PACCMIT|RNA22|TargetScan_v7_2
FGF7	P21781		hsa-miR-195-5p	0.907236	15	Very High	BCmicrO|bitargeting_May_2021|CoMeTa|Cupid|DIANA|MirAncesTar|miranda_May_2021|miRcode|miRDB_v6|mirmap_May_2021|MiRNATIP|mirzag|MultiMiTar|RNA22|TargetScan_v7_2
ADORA2B	P29275		hsa-miR-27a-3p	0.907009	17	Very High	BCmicrO|CoMeTa|Cupid|DIANA|MirAncesTar|mirbase|miRcode|miRDB_v6|MiRNATIP|MirSNPInTarget|miRTar2GO|MirTar2|mirzag|MultiMiTar|PACCMIT|RNA22|TargetScan_v7_2
REV3L	O60673		hsa-miR-363-3p	0.906985	15	Very High	BCmicrO|CoMeTa|Cupid|DIANA|MBStar|MirAncesTar|miRcode|miRDB_v6|MiRNATIP|miRTar2GO|MirTar2|mirzag|PACCMIT|RNA22|TargetScan_v7_2
PLK2	Q9NYY3		hsa-miR-27a-3p	0.906902	16	Very High	BCmicrO|bitargeting_May_2021|CoMeTa|Cupid|DIANA|MBStar|MirAncesTar|mirbase|miRcode|miRDB_v6|MiRNATIP|MirTar2|mirzag|PACCMIT|RNA22|TargetScan_v7_2
MGAT4A	Q9UM21		hsa-miR-195-5p	0.906848	17	Very High	BCmicrO|bitargeting_May_2021|CoMeTa|DIANA|MBStar|MirAncesTar|miranda_May_2021|miRcode|miRDB_v6|mirmap_May_2021|MiRNATIP|miRTar2GO|MirTar2|mirzag|MultiMiTar|PACCMIT|TargetScan_v7_2
DYNC1I1	O14576		hsa-miR-195-5p	0.906781	18	Very High	BCmicrO|bitargeting_May_2021|CoMeTa|Cupid|DIANA|MBStar|MirAncesTar|miranda_May_2021|mirbase|miRcode|miRDB_v6|mirmap_May_2021|MiRNATIP|MirTar2|mirzag|MultiMiTar|PACCMIT|TargetScan_v7_2
GRAMD2B	Q96HH9		hsa-miR-363-3p	0.906416	16	Very High	BCmicrO|CoMeTa|Cupid|DIANA|MBStar|MirAncesTar|mirbase|miRcode|miRDB_v6|MiRNATIP|miRTar2GO|MirTar2|mirzag|MultiMiTar|PACCMIT|TargetScan_v7_2
ZBTB34	Q8NCN2		hsa-miR-27a-3p	0.906201	15	Very High	BCmicrO|bitargeting_May_2021|Cupid|DIANA|MirAncesTar|miRcode|miRDB_v6|MiRNATIP|miRTar2GO|MirTar2|mirzag|PACCMIT|PITA_May_2021|RNA22|TargetScan_v7_2
PIP4P1	Q86T03		hsa-miR-195-5p	0.90611	18	Very High	BCmicrO|bitargeting_May_2021|Cupid|DIANA|MirAncesTar|miranda_May_2021|mirbase|miRcode|miRDB_v6|mirmap_May_2021|MiRNATIP|miRTar2GO|MirTar2|mirzag|MultiMiTar|PACCMIT|RNA22|TargetScan_v7_2
PLEKHA1	Q9HB21		hsa-miR-195-5p	0.906028	18	Very High	BCmicrO|bitargeting_May_2021|CoMeTa|Cupid|DIANA|MBStar|MirAncesTar|miranda_May_2021|miRcode|miRDB_v6|mirmap_May_2021|MiRNATIP|miRTar2GO|MirTar2|mirzag|MultiMiTar|RNA22|TargetScan_v7_2
SEMA6A	Q9H2E6		hsa-miR-27a-3p	0.905924	16	Very High	BCmicrO|bitargeting_May_2021|CoMeTa|Cupid|DIANA|MBStar|MirAncesTar|miRcode|miRDB_v6|MiRNATIP|MirTar2|mirzag|MultiMiTar|PACCMIT|RNA22|TargetScan_v7_2
RECK	O95980		hsa-miR-195-5p	0.905867	15	Very High	BCmicrO|CoMeTa|DIANA|MirAncesTar|miranda_May_2021|miRcode|miRDB_v6|mirmap_May_2021|MiRNATIP|miRTar2GO|MirTar2|mirzag|MultiMiTar|PACCMIT|TargetScan_v7_2
DCAF6	Q58WW2		hsa-miR-363-3p	0.905759	16	Very High	BCmicrO|CoMeTa|Cupid|DIANA|MBStar|MirAncesTar|mirbase|miRcode|miRDB_v6|MiRNATIP|miRTar2GO|MirTar2|mirzag|PACCMIT|RNA22|TargetScan_v7_2
RPGRIP1L	Q68CZ1		hsa-miR-27a-3p	0.905567	15	Very High	BCmicrO|bitargeting_May_2021|CoMeTa|Cupid|DIANA|MirAncesTar|miRcode|miRDB_v6|MiRNATIP|miRTar2GO|MirTar2|mirzag|MultiMiTar|PACCMIT|TargetScan_v7_2
GAREM1	Q9H706		hsa-miR-195-5p	0.905534	17	Very High	BCmicrO|bitargeting_May_2021|CoMeTa|Cupid|DIANA|MBStar|MirAncesTar|miranda_May_2021|miRcode|miRDB_v6|mirmap_May_2021|MiRNATIP|miRTar2GO|MirTar2|mirzag|MultiMiTar|TargetScan_v7_2
KIF23	Q02241		hsa-miR-195-5p	0.905369	15	Very High	BCmicrO|CoMeTa|Cupid|MirAncesTar|miranda_May_2021|miRcode|miRDB_v6|mirmap_May_2021|MiRNATIP|miRTar2GO|MirTar2|mirzag|MultiMiTar|PACCMIT|TargetScan_v7_2
KIF1B	O60333		hsa-miR-195-5p	0.905322	18	Very High	BCmicrO|bitargeting_May_2021|CoMeTa|Cupid|DIANA|MBStar|MirAncesTar|miranda_May_2021|mirbase|miRcode|mirmap_May_2021|MiRNATIP|miRTar2GO|MirTar2|mirzag|MultiMiTar|PITA_May_2021|TargetScan_v7_2
NAA25	Q14CX7		hsa-miR-195-5p	0.905301	17	Very High	BCmicrO|bitargeting_May_2021|Cupid|DIANA|MBStar|MirAncesTar|miranda_May_2021|miRcode|miRDB_v6|mirmap_May_2021|MiRNATIP|MirSNPInTarget|miRTar2GO|mirzag|MultiMiTar|PACCMIT|TargetScan_v7_2
ACTR2	P61160		hsa-miR-195-5p	0.905037	16	Very High	BCmicrO|CoMeTa|Cupid|DIANA|MBStar|MirAncesTar|miranda_May_2021|miRcode|miRDB_v6|mirmap_May_2021|MiRNATIP|miRTar2GO|MirTar2|mirzag|MultiMiTar|TargetScan_v7_2
CSDE1	O75534		hsa-miR-195-5p	0.904875	17	Very High	BCmicrO|CoMeTa|Cupid|DIANA|MBStar|MirAncesTar|miranda_May_2021|miRcode|miRDB_v6|mirmap_May_2021|MiRNATIP|miRTar2GO|MirTar2|mirzag|MultiMiTar|PACCMIT|TargetScan_v7_2
SIAH1	Q8IUQ4		hsa-miR-195-5p	0.904816	19	Very High	BCmicrO|bitargeting_May_2021|CoMeTa|Cupid|DIANA|MBStar|MirAncesTar|miranda_May_2021|mirbase|miRcode|miRDB_v6|mirmap_May_2021|MiRNATIP|miRTar2GO|MirTar2|mirzag|MultiMiTar|PACCMIT|TargetScan_v7_2
MIER3	Q7Z3K6		hsa-miR-27a-3p	0.904501	15	Very High	BCmicrO|Cupid|DIANA|MBStar|MirAncesTar|miRcode|miRDB_v6|MiRNATIP|miRTar2GO|MirTar2|mirzag|MultiMiTar|PACCMIT|PITA_May_2021|TargetScan_v7_2
SETD3	Q86TU7		hsa-miR-195-5p	0.904194	16	Very High	BCmicrO|CoMeTa|Cupid|MirAncesTar|miranda_May_2021|mirbase|miRcode|miRDB_v6|mirmap_May_2021|MiRNATIP|miRTar2GO|MirTar2|mirzag|MultiMiTar|RNA22|TargetScan_v7_2
UBE2Q1	Q7Z7E8		hsa-miR-195-5p	0.904072	16	Very High	BCmicrO|bitargeting_May_2021|CoMeTa|DIANA|MBStar|MirAncesTar|miranda_May_2021|miRcode|miRDB_v6|mirmap_May_2021|MiRNATIP|miRTar2GO|MirTar2|mirzag|MultiMiTar|TargetScan_v7_2
CDCA4	Q9BXL8		hsa-miR-195-5p	0.903532	16	Very High	BCmicrO|CoMeTa|Cupid|DIANA|MirAncesTar|miranda_May_2021|miRcode|mirmap_May_2021|MiRNATIP|MirSNPInTarget|miRTar2GO|MirTar2|mirzag|MultiMiTar|PACCMIT|TargetScan_v7_2
KCNK2	O95069		hsa-miR-27a-3p	0.903211	17	Very High	BCmicrO|bitargeting_May_2021|CoMeTa|Cupid|DIANA|MBStar|MirAncesTar|miRcode|miRDB_v6|MiRNATIP|miRTar2GO|MirTar2|mirzag|MultiMiTar|PACCMIT|RNA22|TargetScan_v7_2
PIP4P2	Q8N4L2		hsa-miR-195-5p	0.903112	16	Very High	BCmicrO|Cupid|DIANA|MirAncesTar|miranda_May_2021|mirbase|miRcode|miRDB_v6|mirmap_May_2021|MiRNATIP|miRTar2GO|MirTar2|mirzag|MultiMiTar|PACCMIT|TargetScan_v7_2
RBBP6	Q7Z6E9		hsa-miR-195-5p	0.903084	18	Very High	BCmicrO|bitargeting_May_2021|CoMeTa|Cupid|DIANA|MBStar|MirAncesTar|miranda_May_2021|miRcode|miRDB_v6|mirmap_May_2021|MiRNATIP|miRTar2GO|MirTar2|mirzag|MultiMiTar|PACCMIT|TargetScan_v7_2
RAP2C	Q9Y3L5		hsa-miR-195-5p	0.90307	18	Very High	BCmicrO|CoMeTa|Cupid|DIANA|MBStar|MirAncesTar|miranda_May_2021|miRcode|miRDB_v6|mirmap_May_2021|MiRNATIP|MirSNPInTarget|miRTar2GO|MirTar2|mirzag|MultiMiTar|PACCMIT|TargetScan_v7_2
CCNE1	P24864		hsa-miR-195-5p	0.902882	18	Very High	BCmicrO|bitargeting_May_2021|CoMeTa|Cupid|DIANA|MBStar|MirAncesTar|miranda_May_2021|mirbase|miRcode|miRDB_v6|mirmap_May_2021|MiRNATIP|MirTar2|mirzag|MultiMiTar|PACCMIT|TargetScan_v7_2
BDNF	P23560		hsa-miR-195-5p	0.902643	17	Very High	BCmicrO|bitargeting_May_2021|CoMeTa|Cupid|DIANA|MBStar|MirAncesTar|miranda_May_2021|miRcode|mirmap_May_2021|MiRNATIP|miRTar2GO|MirTar2|mirzag|MultiMiTar|PACCMIT|TargetScan_v7_2
YWHAH	Q04917		hsa-miR-195-5p	0.902367	16	Very High	BCmicrO|CoMeTa|Cupid|DIANA|MBStar|MirAncesTar|miranda_May_2021|miRcode|miRDB_v6|mirmap_May_2021|MiRNATIP|miRTar2GO|MirTar2|MultiMiTar|PACCMIT|TargetScan_v7_2
SPRED1	Q7Z699		hsa-miR-195-5p	0.902221	16	Very High	BCmicrO|bitargeting_May_2021|Cupid|DIANA|MirAncesTar|miranda_May_2021|miRcode|miRDB_v6|mirmap_May_2021|MiRNATIP|miRTar2GO|MirTar2|mirzag|MultiMiTar|PACCMIT|TargetScan_v7_2
DUSP10	Q9Y6W6		hsa-miR-363-3p	0.902023	16	Very High	BCmicrO|CoMeTa|Cupid|DIANA|MBStar|MirAncesTar|mirbase|miRcode|miRDB_v6|MiRNATIP|miRTar2GO|MirTar2|mirzag|MultiMiTar|PACCMIT|TargetScan_v7_2
UBE2N	P61088		hsa-miR-27a-3p	0.90198	15	Very High	BCmicrO|CoMeTa|Cupid|DIANA|MBStar|MirAncesTar|miRcode|miRDB_v6|MiRNATIP|miRTar2GO|MirTar2|mirzag|MultiMiTar|PACCMIT|TargetScan_v7_2
RUNX1	Q01196		hsa-miR-27a-3p	0.90186	16	Very High	BCmicrO|bitargeting_May_2021|CoMeTa|Cupid|DIANA|MBStar|MirAncesTar|miRcode|miRDB_v6|MiRNATIP|miRTar2GO|MirTar2|mirzag|PACCMIT|RNA22|TargetScan_v7_2
UBE2W	Q96B02		hsa-miR-363-3p	0.901807	17	Very High	BCmicrO|bitargeting_May_2021|CoMeTa|Cupid|DIANA|MBStar|MirAncesTar|miRcode|miRDB_v6|MiRNATIP|miRTar2GO|MirTar2|mirzag|MultiMiTar|PACCMIT|RNA22|TargetScan_v7_2
SLC17A6	Q9P2U8		hsa-miR-367-3p	0.901798	16	Very High	bitargeting_May_2021|CoMeTa|Cupid|DIANA|MBStar|MirAncesTar|miranda_May_2021|miRcode|miRDB_v6|MiRNATIP|MirSNPInTarget|MirTar2|mirzag|MultiMiTar|PACCMIT|TargetScan_v7_2
SLC25A22	Q9H936		hsa-miR-195-5p	0.901713	16	Very High	BCmicrO|CoMeTa|Cupid|DIANA|MBStar|MirAncesTar|miranda_May_2021|miRcode|miRDB_v6|mirmap_May_2021|MiRNATIP|miRTar2GO|mirzag|MultiMiTar|PACCMIT|TargetScan_v7_2
RASGEF1B	Q0VAM2		hsa-miR-195-5p	0.901673	13	Very High	BCmicrO|DIANA|MBStar|MirAncesTar|miranda_May_2021|miRcode|miRDB_v6|mirmap_May_2021|MirTar2|mirzag|MultiMiTar|PACCMIT|TargetScan_v7_2
MED26	O95402		hsa-miR-195-5p	0.901187	16	Very High	BCmicrO|CoMeTa|Cupid|DIANA|MirAncesTar|miranda_May_2021|miRcode|miRDB_v6|mirmap_May_2021|MiRNATIP|miRTar2GO|MirTar2|mirzag|MultiMiTar|PACCMIT|TargetScan_v7_2
XPO7	Q9UIA9		hsa-miR-195-5p	0.901108	16	Very High	BCmicrO|CoMeTa|Cupid|DIANA|MirAncesTar|miranda_May_2021|miRcode|miRDB_v6|mirmap_May_2021|MiRNATIP|miRTar2GO|MirTar2|mirzag|MultiMiTar|PACCMIT|TargetScan_v7_2
WDTC1	Q8N5D0		hsa-miR-195-5p	0.900909	16	Very High	BCmicrO|bitargeting_May_2021|CoMeTa|Cupid|DIANA|MirAncesTar|miranda_May_2021|miRcode|miRDB_v6|mirmap_May_2021|MiRNATIP|miRTar2GO|mirzag|MultiMiTar|PACCMIT|TargetScan_v7_2
RCAN2	Q14206		hsa-miR-27a-3p	0.900898	15	Very High	BCmicrO|bitargeting_May_2021|CoMeTa|Cupid|DIANA|MBStar|MirAncesTar|miRcode|miRDB_v6|MirSNPInTarget|MirTar2|mirzag|MultiMiTar|PACCMIT|TargetScan_v7_2
RETREG2	Q8NC44		hsa-miR-195-5p	0.900754	19	Very High	BCmicrO|bitargeting_May_2021|CoMeTa|Cupid|DIANA|MirAncesTar|miranda_May_2021|mirbase|miRcode|miRDB_v6|mirmap_May_2021|MiRNATIP|MirSNPInTarget|miRTar2GO|MirTar2|mirzag|MultiMiTar|PACCMIT|TargetScan_v7_2
RREB1	Q92766		hsa-miR-27a-3p	0.900722	16	Very High	BCmicrO|bitargeting_May_2021|Cupid|DIANA|MBStar|MirAncesTar|miRcode|miRDB_v6|MiRNATIP|miRTar2GO|MirTar2|mirzag|MultiMiTar|PACCMIT|RNA22|TargetScan_v7_2
SPRY2	O43597		hsa-miR-27a-3p	0.900423	17	Very High	BCmicrO|CoMeTa|Cupid|DIANA|MBStar|MirAncesTar|mirbase|miRcode|miRDB_v6|MiRNATIP|miRTar2GO|MirTar2|mirzag|MultiMiTar|PACCMIT|RNA22|TargetScan_v7_2
SGK1	O00141		hsa-miR-195-5p	0.900374	16	Very High	BCmicrO|CoMeTa|Cupid|DIANA|MBStar|MirAncesTar|miranda_May_2021|miRcode|miRDB_v6|mirmap_May_2021|MiRNATIP|MirTar2|mirzag|MultiMiTar|PACCMIT|TargetScan_v7_2
TNRC6B	Q9UPQ9		hsa-miR-195-5p	0.90035	17	Very High	BCmicrO|CoMeTa|Cupid|DIANA|MBStar|MirAncesTar|miranda_May_2021|miRcode|miRDB_v6|mirmap_May_2021|MiRNATIP|MirSNPInTarget|miRTar2GO|MirTar2|PACCMIT|RNA22|TargetScan_v7_2
CREBRF	Q8IUR6		hsa-miR-27a-3p	0.900325	18	Very High	BCmicrO|bitargeting_May_2021|Cupid|DIANA|MBStar|MirAncesTar|miRcode|miRDB_v6|MiRNATIP|MirSNPInTarget|miRTar2GO|MirTar2|mirzag|MultiMiTar|PACCMIT|PITA_May_2021|RNA22|TargetScan_v7_2
SALL1	Q9NSC2		hsa-miR-195-5p	0.900266	17	Very High	BCmicrO|bitargeting_May_2021|CoMeTa|Cupid|DIANA|MirAncesTar|miranda_May_2021|miRcode|miRDB_v6|mirmap_May_2021|MiRNATIP|miRTar2GO|MirTar2|mirzag|MultiMiTar|PACCMIT|TargetScan_v7_2
HIPK3	Q9H422		hsa-miR-367-3p	0.899898	16	Very High	CoMeTa|Cupid|DIANA|MBStar|MirAncesTar|miranda_May_2021|mirbase|miRcode|miRDB_v6|MiRNATIP|MirTar2|mirzag|MultiMiTar|PACCMIT|RNA22|TargetScan_v7_2
CDC42SE2	Q9NRR3		hsa-miR-195-5p	0.899842	17	Very High	BCmicrO|CoMeTa|Cupid|DIANA|MBStar|MirAncesTar|miranda_May_2021|miRcode|miRDB_v6|mirmap_May_2021|MiRNATIP|miRTar2GO|MirTar2|mirzag|MultiMiTar|PACCMIT|TargetScan_v7_2
MAP7	Q14244		hsa-miR-195-5p	0.899831	18	Very High	BCmicrO|CoMeTa|Cupid|DIANA|MBStar|MirAncesTar|miranda_May_2021|miRcode|miRDB_v6|mirmap_May_2021|MiRNATIP|miRTar2GO|MirTar2|mirzag|MultiMiTar|PACCMIT|RNA22|TargetScan_v7_2
FBXW7	Q969H0		hsa-miR-367-3p	0.899812	16	Very High	CoMeTa|Cupid|DIANA|MBStar|MirAncesTar|miranda_May_2021|mirbase|miRcode|miRDB_v6|MiRNATIP|MirTar2|mirzag|MultiMiTar|PACCMIT|RNA22|TargetScan_v7_2
MYO1B	O43795		hsa-miR-367-3p	0.899777	16	Very High	bitargeting_May_2021|CoMeTa|DIANA|MBStar|MirAncesTar|miranda_May_2021|mirbase|miRcode|miRDB_v6|MiRNATIP|MirSNPInTarget|MirTar2|mirzag|MultiMiTar|PACCMIT|TargetScan_v7_2
DMTF1	Q9Y222		hsa-miR-195-5p	0.899726	18	Very High	BCmicrO|bitargeting_May_2021|CoMeTa|Cupid|DIANA|MBStar|MirAncesTar|miranda_May_2021|miRcode|miRDB_v6|mirmap_May_2021|MiRNATIP|miRTar2GO|MirTar2|mirzag|MultiMiTar|PACCMIT|TargetScan_v7_2
NR2F2	P24468		hsa-miR-27a-3p	0.899484	14	Very High	BCmicrO|CoMeTa|Cupid|DIANA|MBStar|MirAncesTar|mirbase|miRcode|miRDB_v6|MiRNATIP|MirTar2|mirzag|PACCMIT|TargetScan_v7_2
EDA	Q92838		hsa-miR-195-5p	0.899433	20	Very High	BCmicrO|bitargeting_May_2021|CoMeTa|Cupid|DIANA|MBStar|MirAncesTar|miranda_May_2021|mirbase|miRcode|miRDB_v6|mirmap_May_2021|MiRNATIP|MirSNPInTarget|MirTar2|mirzag|MultiMiTar|PACCMIT|RNA22|TargetScan_v7_2
FERMT2	Q96AC1		hsa-miR-195-5p	0.899366	17	Very High	BCmicrO|CoMeTa|DIANA|MBStar|MirAncesTar|miranda_May_2021|mirbase|miRcode|miRDB_v6|mirmap_May_2021|MiRNATIP|miRTar2GO|MirTar2|mirzag|MultiMiTar|PACCMIT|TargetScan_v7_2
ATXN2	Q99700		hsa-miR-195-5p	0.899301	18	Very High	BCmicrO|bitargeting_May_2021|CoMeTa|Cupid|DIANA|MBStar|MirAncesTar|miranda_May_2021|mirbase|miRcode|miRDB_v6|mirmap_May_2021|MiRNATIP|MirSNPInTarget|MirTar2|MultiMiTar|PACCMIT|TargetScan_v7_2
CCDC6	Q16204		hsa-miR-195-5p	0.899103	19	Very High	BCmicrO|bitargeting_May_2021|CoMeTa|Cupid|DIANA|MBStar|MirAncesTar|miranda_May_2021|miRcode|miRDB_v6|mirmap_May_2021|MiRNATIP|MirSNPInTarget|miRTar2GO|MirTar2|mirzag|MultiMiTar|PACCMIT|TargetScan_v7_2
AHCYL2	Q96HN2		hsa-miR-195-5p	0.898816	17	Very High	BCmicrO|CoMeTa|Cupid|DIANA|MBStar|MirAncesTar|miranda_May_2021|miRcode|miRDB_v6|mirmap_May_2021|MiRNATIP|MirTar2|mirzag|MultiMiTar|PACCMIT|PITA_May_2021|TargetScan_v7_2
MAP2K4	P45985		hsa-miR-27a-3p	0.898197	16	Very High	BCmicrO|bitargeting_May_2021|CoMeTa|Cupid|DIANA|MBStar|MirAncesTar|miRcode|miRDB_v6|MiRNATIP|MirTar2|mirzag|MultiMiTar|PACCMIT|RNA22|TargetScan_v7_2
RSBN1	Q5VWQ0		hsa-miR-367-3p	0.898003	16	Very High	bitargeting_May_2021|CoMeTa|Cupid|DIANA|MBStar|MirAncesTar|miranda_May_2021|miRcode|miRDB_v6|MiRNATIP|MirSNPInTarget|MirTar2|mirzag|MultiMiTar|PACCMIT|TargetScan_v7_2
CLCN5	P51795		hsa-miR-195-5p	0.897868	18	Very High	BCmicrO|bitargeting_May_2021|CoMeTa|Cupid|DIANA|MBStar|MirAncesTar|miranda_May_2021|miRcode|miRDB_v6|mirmap_May_2021|MiRNATIP|miRTar2GO|MirTar2|mirzag|MultiMiTar|PACCMIT|TargetScan_v7_2
GNAI3	P08754		hsa-miR-195-5p	0.897618	17	Very High	BCmicrO|bitargeting_May_2021|CoMeTa|Cupid|DIANA|MBStar|MirAncesTar|miranda_May_2021|miRcode|miRDB_v6|mirmap_May_2021|MiRNATIP|miRTar2GO|mirzag|MultiMiTar|RNA22|TargetScan_v7_2
HOXA5	P20719		hsa-miR-27a-3p	0.897397	13	Very High	BCmicrO|CoMeTa|Cupid|DIANA|MBStar|MirAncesTar|miRcode|miRDB_v6|MiRNATIP|miRTar2GO|MirTar2|mirzag|TargetScan_v7_2
KLHL14	Q9P2G3		hsa-miR-363-3p	0.897277	14	Very High	BCmicrO|Cupid|DIANA|MBStar|MirAncesTar|miRcode|miRDB_v6|MiRNATIP|miRTar2GO|MirTar2|mirzag|PACCMIT|RNA22|TargetScan_v7_2
TMCC1	O94876		hsa-miR-195-5p	0.897259	17	Very High	BCmicrO|bitargeting_May_2021|CoMeTa|Cupid|DIANA|MBStar|MirAncesTar|miranda_May_2021|miRcode|mirmap_May_2021|MiRNATIP|miRTar2GO|mirzag|MultiMiTar|PACCMIT|PITA_May_2021|TargetScan_v7_2
MORC3	Q14149		hsa-miR-367-3p	0.897211	15	Very High	CoMeTa|Cupid|DIANA|MBStar|MirAncesTar|miranda_May_2021|miRcode|miRDB_v6|MiRNATIP|MirSNPInTarget|MirTar2|mirzag|MultiMiTar|PACCMIT|TargetScan_v7_2
ARL3	P36405		hsa-miR-195-5p	0.897112	15	Very High	BCmicrO|CoMeTa|DIANA|MBStar|MirAncesTar|miranda_May_2021|miRcode|miRDB_v6|mirmap_May_2021|MiRNATIP|MirTar2|mirzag|MultiMiTar|PACCMIT|TargetScan_v7_2
NOVA1	P51513		hsa-miR-27a-3p	0.897012	14	Very High	BCmicrO|bitargeting_May_2021|CoMeTa|Cupid|DIANA|MBStar|MirAncesTar|miRcode|MiRNATIP|MirSNPInTarget|MirTar2|mirzag|PACCMIT|TargetScan_v7_2
KIAA1109	Q2LD37		hsa-miR-27a-3p	0.896995	15	Very High	BCmicrO|CoMeTa|Cupid|DIANA|MBStar|MirAncesTar|mirbase|miRcode|MiRNATIP|miRTar2GO|MirTar2|mirzag|PACCMIT|RNA22|TargetScan_v7_2
KAT2B	Q92831		hsa-miR-363-3p	0.896913	17	Very High	BCmicrO|bitargeting_May_2021|CoMeTa|Cupid|DIANA|MBStar|MirAncesTar|mirbase|miRcode|miRDB_v6|MiRNATIP|MirSNPInTarget|miRTar2GO|MirTar2|mirzag|RNA22|TargetScan_v7_2
ADGRL2	O95490		hsa-miR-195-5p	0.896852	17	Very High	BCmicrO|CoMeTa|Cupid|DIANA|MBStar|MirAncesTar|miranda_May_2021|mirbase|miRcode|mirmap_May_2021|MiRNATIP|miRTar2GO|MirTar2|mirzag|MultiMiTar|PACCMIT|TargetScan_v7_2
CAPRIN1	Q14444		hsa-miR-195-5p	0.896769	18	Very High	BCmicrO|CoMeTa|Cupid|DIANA|MBStar|MirAncesTar|miranda_May_2021|miRcode|miRDB_v6|mirmap_May_2021|MiRNATIP|MirSNPInTarget|miRTar2GO|MirTar2|mirzag|MultiMiTar|PACCMIT|TargetScan_v7_2
PIKFYVE	Q9Y2I7		hsa-miR-363-3p	0.896726	17	Very High	BCmicrO|bitargeting_May_2021|CoMeTa|Cupid|DIANA|MBStar|MirAncesTar|miRcode|miRDB_v6|MiRNATIP|miRTar2GO|MirTar2|mirzag|MultiMiTar|PACCMIT|RNA22|TargetScan_v7_2
NRP2	O60462		hsa-miR-27a-3p	0.896717	18	Very High	BCmicrO|bitargeting_May_2021|CoMeTa|Cupid|DIANA|MBStar|MirAncesTar|miRcode|miRDB_v6|MiRNATIP|MirSNPInTarget|miRTar2GO|MirTar2|mirzag|MultiMiTar|PACCMIT|RNA22|TargetScan_v7_2
SZRD1	Q7Z422		hsa-miR-27a-3p	0.896481	16	Very High	BCmicrO|bitargeting_May_2021|CoMeTa|Cupid|DIANA|MirAncesTar|miRcode|MiRNATIP|MirSNPInTarget|miRTar2GO|MirTar2|mirzag|PACCMIT|PITA_May_2021|RNA22|TargetScan_v7_2
GALNT7	Q86SF2		hsa-miR-27a-3p	0.896303	17	Very High	BCmicrO|CoMeTa|Cupid|DIANA|MBStar|MirAncesTar|miRcode|miRDB_v6|MiRNATIP|MirSNPInTarget|miRTar2GO|MirTar2|mirzag|MultiMiTar|PACCMIT|RNA22|TargetScan_v7_2
PDS5B	Q9NTI5		hsa-miR-27a-3p	0.896275	14	Very High	BCmicrO|CoMeTa|Cupid|DIANA|MBStar|MirAncesTar|miRcode|miRDB_v6|MiRNATIP|MirTar2|mirzag|MultiMiTar|RNA22|TargetScan_v7_2
DNAJB4	Q9UDY4		hsa-miR-195-5p	0.896201	17	Very High	BCmicrO|bitargeting_May_2021|CoMeTa|Cupid|DIANA|MBStar|MirAncesTar|miranda_May_2021|miRcode|miRDB_v6|mirmap_May_2021|MiRNATIP|miRTar2GO|MirTar2|mirzag|MultiMiTar|TargetScan_v7_2
BTG2	P78543		hsa-miR-363-3p	0.896156	13	Very High	BCmicrO|CoMeTa|Cupid|DIANA|MirAncesTar|miRcode|miRDB_v6|MiRNATIP|miRTar2GO|mirzag|MultiMiTar|PACCMIT|TargetScan_v7_2
SEPTIN2	Q15019		hsa-miR-195-5p	0.896148	16	Very High	BCmicrO|CoMeTa|Cupid|DIANA|MBStar|MirAncesTar|miranda_May_2021|miRcode|miRDB_v6|mirmap_May_2021|MiRNATIP|MirTar2|mirzag|MultiMiTar|PACCMIT|TargetScan_v7_2
ZBTB44	Q8NCP5		hsa-miR-195-5p	0.89603	17	Very High	BCmicrO|bitargeting_May_2021|CoMeTa|Cupid|DIANA|MBStar|MirAncesTar|miranda_May_2021|miRcode|miRDB_v6|mirmap_May_2021|MiRNATIP|miRTar2GO|MirTar2|mirzag|PACCMIT|TargetScan_v7_2
KLF4	O43474		hsa-miR-367-3p	0.896012	14	Very High	bitargeting_May_2021|CoMeTa|Cupid|DIANA|MirAncesTar|miranda_May_2021|mirbase|miRcode|miRDB_v6|MirSNPInTarget|MirTar2|mirzag|PACCMIT|TargetScan_v7_2
QKI	Q96PU8		hsa-miR-195-5p	0.896006	17	Very High	BCmicrO|bitargeting_May_2021|CoMeTa|Cupid|DIANA|MBStar|MirAncesTar|miranda_May_2021|miRcode|mirmap_May_2021|MiRNATIP|miRTar2GO|MirTar2|mirzag|MultiMiTar|PACCMIT|TargetScan_v7_2
ITGAV	P06756		hsa-miR-363-3p	0.895919	16	Very High	BCmicrO|CoMeTa|Cupid|DIANA|MBStar|MirAncesTar|miRcode|miRDB_v6|MiRNATIP|miRTar2GO|MirTar2|mirzag|MultiMiTar|PACCMIT|RNA22|TargetScan_v7_2
IKBKB	O14920		hsa-miR-195-5p	0.895774	17	Very High	BCmicrO|bitargeting_May_2021|CoMeTa|Cupid|DIANA|MBStar|MirAncesTar|miranda_May_2021|mirbase|miRcode|miRDB_v6|mirmap_May_2021|MiRNATIP|miRTar2GO|MirTar2|mirzag|TargetScan_v7_2
LUZP1	Q86V48		hsa-miR-195-5p	0.895623	18	Very High	BCmicrO|bitargeting_May_2021|CoMeTa|DIANA|MBStar|MirAncesTar|miranda_May_2021|miRcode|miRDB_v6|mirmap_May_2021|MiRNATIP|MirSNPInTarget|miRTar2GO|MirTar2|MultiMiTar|PACCMIT|RNA22|TargetScan_v7_2
CIC	Q96RK0		hsa-miR-363-3p	0.8955	15	Very High	BCmicrO|CoMeTa|Cupid|DIANA|MBStar|MirAncesTar|mirbase|miRcode|miRDB_v6|MiRNATIP|miRTar2GO|MirTar2|mirzag|PACCMIT|TargetScan_v7_2
UGP2	Q16851		hsa-miR-363-3p	0.895403	14	Very High	BCmicrO|CoMeTa|Cupid|MBStar|MirAncesTar|mirbase|miRcode|miRDB_v6|MiRNATIP|miRTar2GO|MirTar2|mirzag|PACCMIT|TargetScan_v7_2
USP14	P54578		hsa-miR-195-5p	0.895398	18	Very High	BCmicrO|bitargeting_May_2021|CoMeTa|Cupid|DIANA|MBStar|MirAncesTar|miranda_May_2021|miRcode|mirmap_May_2021|MiRNATIP|MirSNPInTarget|miRTar2GO|MirTar2|mirzag|MultiMiTar|PACCMIT|TargetScan_v7_2
RBM6	P78332		hsa-miR-195-5p	0.895333	18	Very High	BCmicrO|bitargeting_May_2021|CoMeTa|Cupid|DIANA|MBStar|MirAncesTar|miranda_May_2021|mirbase|miRcode|miRDB_v6|mirmap_May_2021|MiRNATIP|miRTar2GO|MirTar2|MultiMiTar|PACCMIT|TargetScan_v7_2
USP15	Q9Y4E8		hsa-miR-195-5p	0.895186	17	Very High	BCmicrO|CoMeTa|Cupid|DIANA|MBStar|MirAncesTar|miranda_May_2021|miRcode|miRDB_v6|mirmap_May_2021|MiRNATIP|miRTar2GO|MirTar2|mirzag|MultiMiTar|PACCMIT|TargetScan_v7_2
GHR	P10912		hsa-miR-195-5p	0.895144	17	Very High	BCmicrO|bitargeting_May_2021|CoMeTa|Cupid|DIANA|MBStar|MirAncesTar|miranda_May_2021|miRcode|miRDB_v6|mirmap_May_2021|MirTar2|mirzag|MultiMiTar|PACCMIT|RNA22|TargetScan_v7_2
RNF141	Q8WVD5		hsa-miR-363-3p	0.894443	17	Very High	BCmicrO|bitargeting_May_2021|CoMeTa|Cupid|DIANA|MBStar|MirAncesTar|miRcode|miRDB_v6|MiRNATIP|miRTar2GO|MirTar2|mirzag|MultiMiTar|PACCMIT|RNA22|TargetScan_v7_2
COL12A1	Q99715		hsa-miR-195-5p	0.894352	17	Very High	BCmicrO|Cupid|DIANA|MBStar|MirAncesTar|miranda_May_2021|miRcode|miRDB_v6|mirmap_May_2021|MiRNATIP|MirSNPInTarget|miRTar2GO|MirTar2|mirzag|MultiMiTar|PACCMIT|TargetScan_v7_2
CPD	O75976		hsa-miR-195-5p	0.89426	19	Very High	BCmicrO|bitargeting_May_2021|CoMeTa|Cupid|DIANA|MBStar|MirAncesTar|miranda_May_2021|miRcode|miRDB_v6|mirmap_May_2021|MiRNATIP|miRTar2GO|MirTar2|mirzag|MultiMiTar|PACCMIT|RNA22|TargetScan_v7_2
RNF38	Q9H0F5		hsa-miR-367-3p	0.894256	14	Very High	CoMeTa|Cupid|DIANA|MBStar|MirAncesTar|miranda_May_2021|miRcode|miRDB_v6|MiRNATIP|MirTar2|mirzag|MultiMiTar|RNA22|TargetScan_v7_2
TBL1XR1	Q9BZK7		hsa-miR-195-5p	0.893604	18	Very High	BCmicrO|bitargeting_May_2021|CoMeTa|Cupid|DIANA|MBStar|MirAncesTar|miranda_May_2021|miRcode|miRDB_v6|mirmap_May_2021|MiRNATIP|miRTar2GO|MirTar2|mirzag|MultiMiTar|RNA22|TargetScan_v7_2
ANKIB1	Q9P2G1		hsa-miR-363-3p	0.893347	16	Very High	BCmicrO|bitargeting_May_2021|Cupid|DIANA|MBStar|MirAncesTar|miRcode|miRDB_v6|MiRNATIP|miRTar2GO|MirTar2|mirzag|MultiMiTar|PACCMIT|RNA22|TargetScan_v7_2
PPARG	P37231		hsa-miR-27a-3p	0.893188	13	Very High	BCmicrO|CoMeTa|Cupid|DIANA|MirAncesTar|mirbase|miRcode|miRDB_v6|MiRNATIP|miRTar2GO|MirTar2|mirzag|TargetScan_v7_2
ERGIC2	Q96RQ1		hsa-miR-363-3p	0.893039	15	Very High	BCmicrO|bitargeting_May_2021|CoMeTa|Cupid|DIANA|MirAncesTar|miRcode|miRDB_v6|MiRNATIP|miRTar2GO|MirTar2|mirzag|PACCMIT|RNA22|TargetScan_v7_2
DNAJB9	Q9UBS3		hsa-miR-363-3p	0.892988	13	Very High	BCmicrO|CoMeTa|Cupid|DIANA|MirAncesTar|miRcode|miRDB_v6|MiRNATIP|miRTar2GO|MirTar2|mirzag|PACCMIT|TargetScan_v7_2
COL24A1	Q17RW2		hsa-miR-195-5p	0.892676	16	Very High	BCmicrO|bitargeting_May_2021|Cupid|DIANA|MBStar|MirAncesTar|miranda_May_2021|miRcode|miRDB_v6|mirmap_May_2021|MirSNPInTarget|MirTar2|mirzag|MultiMiTar|PACCMIT|TargetScan_v7_2
ARMC1	Q9NVT9		hsa-miR-363-3p	0.892523	14	Very High	BCmicrO|CoMeTa|Cupid|DIANA|MBStar|MirAncesTar|miRcode|miRDB_v6|MiRNATIP|miRTar2GO|mirzag|MultiMiTar|PACCMIT|TargetScan_v7_2
PDCD4	Q53EL6		hsa-miR-195-5p	0.892431	16	Very High	BCmicrO|bitargeting_May_2021|CoMeTa|Cupid|DIANA|MBStar|MirAncesTar|miranda_May_2021|miRcode|mirmap_May_2021|MiRNATIP|miRTar2GO|mirzag|MultiMiTar|PACCMIT|TargetScan_v7_2
CCNG1	P51959		hsa-miR-27a-3p	0.892216	14	Very High	BCmicrO|CoMeTa|Cupid|DIANA|MBStar|MirAncesTar|miRcode|miRDB_v6|MiRNATIP|miRTar2GO|MirTar2|mirzag|PACCMIT|TargetScan_v7_2
LURAP1L	Q8IV03		hsa-miR-195-5p	0.891709	15	Very High	BCmicrO|CoMeTa|Cupid|DIANA|MBStar|MirAncesTar|miranda_May_2021|miRcode|miRDB_v6|mirmap_May_2021|MiRNATIP|miRTar2GO|mirzag|MultiMiTar|TargetScan_v7_2
CHPT1	Q8WUD6		hsa-miR-195-5p	0.891622	17	Very High	BCmicrO|bitargeting_May_2021|CoMeTa|Cupid|DIANA|MBStar|MirAncesTar|miranda_May_2021|mirbase|miRcode|miRDB_v6|mirmap_May_2021|MiRNATIP|MirSNPInTarget|MultiMiTar|PACCMIT|TargetScan_v7_2
EFR3A	Q14156		hsa-miR-363-3p	0.891588	14	Very High	BCmicrO|bitargeting_May_2021|CoMeTa|DIANA|MirAncesTar|miRcode|miRDB_v6|MiRNATIP|miRTar2GO|MirTar2|mirzag|MultiMiTar|PACCMIT|TargetScan_v7_2
PTCH1	Q13635		hsa-miR-195-5p	0.891511	16	Very High	BCmicrO|bitargeting_May_2021|CoMeTa|Cupid|DIANA|MBStar|MirAncesTar|miranda_May_2021|miRcode|miRDB_v6|mirmap_May_2021|MiRNATIP|mirzag|MultiMiTar|PACCMIT|TargetScan_v7_2
CDC27	P30260		hsa-miR-195-5p	0.891451	15	Very High	BCmicrO|CoMeTa|Cupid|DIANA|MBStar|MirAncesTar|miranda_May_2021|miRcode|miRDB_v6|mirmap_May_2021|MiRNATIP|miRTar2GO|mirzag|MultiMiTar|TargetScan_v7_2
SERBP1	Q8NC51		hsa-miR-195-5p	0.891311	16	Very High	BCmicrO|bitargeting_May_2021|CoMeTa|Cupid|DIANA|MBStar|MirAncesTar|miranda_May_2021|mirbase|miRcode|miRDB_v6|mirmap_May_2021|MiRNATIP|mirzag|MultiMiTar|TargetScan_v7_2
PLCL2	Q9UPR0		hsa-miR-27a-3p	0.891281	13	Very High	BCmicrO|CoMeTa|Cupid|DIANA|MirAncesTar|mirbase|miRcode|miRDB_v6|MiRNATIP|miRTar2GO|MirTar2|mirzag|TargetScan_v7_2
FLRT3	Q9NZU0		hsa-miR-27a-3p	0.891228	14	Very High	BCmicrO|bitargeting_May_2021|CoMeTa|DIANA|MBStar|MirAncesTar|miRcode|miRDB_v6|miRTar2GO|MirTar2|mirzag|MultiMiTar|PACCMIT|TargetScan_v7_2
WBP11	Q9Y2W2		hsa-miR-195-5p	0.891186	17	Very High	BCmicrO|bitargeting_May_2021|CoMeTa|Cupid|DIANA|MirAncesTar|miranda_May_2021|mirbase|miRcode|miRDB_v6|mirmap_May_2021|MiRNATIP|MirTar2|mirzag|MultiMiTar|PACCMIT|TargetScan_v7_2
MYT1L	Q9UL68		hsa-miR-195-5p	0.891092	16	Very High	BCmicrO|bitargeting_May_2021|CoMeTa|DIANA|MBStar|MirAncesTar|miranda_May_2021|miRcode|miRDB_v6|mirmap_May_2021|MiRNATIP|MirTar2|mirzag|MultiMiTar|PACCMIT|TargetScan_v7_2
SOX11	P35716		hsa-miR-27a-3p	0.891086	17	Very High	BCmicrO|bitargeting_May_2021|CoMeTa|DIANA|MBStar|MirAncesTar|miRcode|miRDB_v6|MiRNATIP|MirSNPInTarget|miRTar2GO|MirTar2|mirzag|MultiMiTar|PACCMIT|RNA22|TargetScan_v7_2
KDSR	Q06136		hsa-miR-195-5p	0.891078	14	Very High	BCmicrO|CoMeTa|DIANA|MBStar|MirAncesTar|miranda_May_2021|miRcode|miRDB_v6|mirmap_May_2021|MiRNATIP|MirTar2|MultiMiTar|PACCMIT|TargetScan_v7_2
PPM1A	P35813		hsa-miR-195-5p	0.891057	18	Very High	BCmicrO|bitargeting_May_2021|CoMeTa|Cupid|DIANA|MBStar|MirAncesTar|miranda_May_2021|miRcode|miRDB_v6|mirmap_May_2021|MiRNATIP|MirSNPInTarget|miRTar2GO|MirTar2|mirzag|MultiMiTar|TargetScan_v7_2
ITPRID2	P28290		hsa-miR-363-3p	0.891037	16	Very High	BCmicrO|bitargeting_May_2021|CoMeTa|Cupid|DIANA|MBStar|MirAncesTar|mirbase|miRcode|miRDB_v6|MiRNATIP|miRTar2GO|MirTar2|mirzag|PACCMIT|TargetScan_v7_2
HTR2A	P28223		hsa-miR-195-5p	0.891004	16	Very High	BCmicrO|CoMeTa|Cupid|DIANA|MBStar|MirAncesTar|miranda_May_2021|miRcode|miRDB_v6|mirmap_May_2021|MirSNPInTarget|MirTar2|mirzag|MultiMiTar|PITA_May_2021|TargetScan_v7_2
EDRF1	Q3B7T1		hsa-miR-27a-3p	0.891001	16	Very High	BCmicrO|bitargeting_May_2021|CoMeTa|DIANA|MBStar|MirAncesTar|mirbase|miRcode|miRDB_v6|MiRNATIP|miRTar2GO|MirTar2|mirzag|PACCMIT|RNA22|TargetScan_v7_2
CPEB3	Q8NE35		hsa-miR-195-5p	0.890937	16	Very High	BCmicrO|bitargeting_May_2021|CoMeTa|DIANA|MBStar|MirAncesTar|miranda_May_2021|miRcode|miRDB_v6|mirmap_May_2021|MiRNATIP|miRTar2GO|MirTar2|mirzag|MultiMiTar|TargetScan_v7_2
BTG2	P78543		hsa-miR-27a-3p	0.890816	14	Very High	BCmicrO|CoMeTa|Cupid|DIANA|MBStar|MirAncesTar|miRcode|miRDB_v6|MiRNATIP|miRTar2GO|mirzag|PACCMIT|RNA22|TargetScan_v7_2
E2F3	O00716		hsa-miR-195-5p	0.890745	16	Very High	BCmicrO|CoMeTa|Cupid|DIANA|MBStar|MirAncesTar|miranda_May_2021|miRcode|miRDB_v6|mirmap_May_2021|MiRNATIP|mirzag|MultiMiTar|PACCMIT|RNA22|TargetScan_v7_2
NPEPPS	P55786		hsa-miR-27a-3p	0.890715	16	Very High	BCmicrO|bitargeting_May_2021|CoMeTa|Cupid|DIANA|MBStar|MirAncesTar|miRcode|miRDB_v6|MiRNATIP|miRTar2GO|MirTar2|mirzag|MultiMiTar|PACCMIT|TargetScan_v7_2
PELI2	Q9HAT8		hsa-miR-195-5p	0.890662	17	Very High	BCmicrO|CoMeTa|Cupid|DIANA|MBStar|MirAncesTar|miranda_May_2021|miRcode|miRDB_v6|mirmap_May_2021|MiRNATIP|MirSNPInTarget|miRTar2GO|mirzag|MultiMiTar|PACCMIT|TargetScan_v7_2
TGIF1	Q15583		hsa-miR-363-3p	0.89061	15	Very High	BCmicrO|bitargeting_May_2021|CoMeTa|DIANA|MBStar|MirAncesTar|mirbase|miRcode|miRDB_v6|MiRNATIP|miRTar2GO|MirTar2|mirzag|PACCMIT|TargetScan_v7_2
RYBP	Q8N488		hsa-miR-27a-3p	0.890463	16	Very High	BCmicrO|bitargeting_May_2021|CoMeTa|Cupid|DIANA|MBStar|MirAncesTar|miRcode|miRDB_v6|MiRNATIP|MirSNPInTarget|miRTar2GO|mirzag|MultiMiTar|PACCMIT|TargetScan_v7_2
SLC9A6	Q92581		hsa-miR-195-5p	0.890338	17	Very High	BCmicrO|bitargeting_May_2021|CoMeTa|DIANA|MBStar|MirAncesTar|miranda_May_2021|miRcode|miRDB_v6|mirmap_May_2021|MiRNATIP|MirSNPInTarget|miRTar2GO|MirTar2|mirzag|MultiMiTar|TargetScan_v7_2
PLPP1	O14494		hsa-miR-195-5p	0.890131	20	Very High	BCmicrO|bitargeting_May_2021|CoMeTa|Cupid|DIANA|MBStar|MirAncesTar|miranda_May_2021|mirbase|miRcode|miRDB_v6|mirmap_May_2021|MiRNATIP|MirSNPInTarget|miRTar2GO|MirTar2|mirzag|MultiMiTar|PITA_May_2021|TargetScan_v7_2
CLOCK	O15516		hsa-miR-195-5p	0.889714	18	Very High	BCmicrO|bitargeting_May_2021|CoMeTa|Cupid|DIANA|MBStar|MirAncesTar|miranda_May_2021|miRcode|miRDB_v6|mirmap_May_2021|MiRNATIP|miRTar2GO|MirTar2|mirzag|MultiMiTar|PACCMIT|TargetScan_v7_2
AGO4	Q9HCK5		hsa-miR-195-5p	0.889676	17	Very High	BCmicrO|bitargeting_May_2021|CoMeTa|DIANA|MBStar|MirAncesTar|miranda_May_2021|miRcode|miRDB_v6|mirmap_May_2021|MiRNATIP|miRTar2GO|MirTar2|mirzag|MultiMiTar|PACCMIT|TargetScan_v7_2
SYNJ1	O43426		hsa-miR-195-5p	0.889542	18	Very High	BCmicrO|bitargeting_May_2021|CoMeTa|DIANA|MBStar|MirAncesTar|miranda_May_2021|miRcode|miRDB_v6|mirmap_May_2021|MiRNATIP|MirSNPInTarget|miRTar2GO|MirTar2|mirzag|MultiMiTar|PACCMIT|TargetScan_v7_2
NFIB	O00712		hsa-miR-363-3p	0.889459	16	Very High	BCmicrO|bitargeting_May_2021|CoMeTa|Cupid|DIANA|MBStar|MirAncesTar|miRcode|MiRNATIP|miRTar2GO|MirTar2|mirzag|MultiMiTar|PACCMIT|RNA22|TargetScan_v7_2
EPB41L4A	Q9HCS5		hsa-miR-27a-3p	0.889401	16	Very High	BCmicrO|bitargeting_May_2021|CoMeTa|Cupid|DIANA|MBStar|MirAncesTar|miRcode|MiRNATIP|MirSNPInTarget|miRTar2GO|MirTar2|mirzag|MultiMiTar|PACCMIT|TargetScan_v7_2
ST6GALNAC3	Q8NDV1		hsa-miR-27a-3p	0.889393	14	Very High	BCmicrO|bitargeting_May_2021|Cupid|DIANA|MBStar|MirAncesTar|miRcode|miRDB_v6|MirTar2|mirzag|PACCMIT|PITA_May_2021|RNA22|TargetScan_v7_2
RNF138	Q8WVD3		hsa-miR-195-5p	0.889361	17	Very High	BCmicrO|CoMeTa|DIANA|MBStar|MirAncesTar|miranda_May_2021|miRcode|miRDB_v6|mirmap_May_2021|MiRNATIP|miRTar2GO|MirTar2|mirzag|MultiMiTar|PACCMIT|RNA22|TargetScan_v7_2
BZW1	Q7L1Q6		hsa-miR-195-5p	0.889344	16	Very High	BCmicrO|bitargeting_May_2021|CoMeTa|Cupid|DIANA|MBStar|MirAncesTar|miranda_May_2021|miRcode|miRDB_v6|mirmap_May_2021|MiRNATIP|miRTar2GO|mirzag|MultiMiTar|TargetScan_v7_2
SNX16	P57768		hsa-miR-195-5p	0.889251	17	Very High	BCmicrO|CoMeTa|DIANA|MBStar|MirAncesTar|miranda_May_2021|miRcode|miRDB_v6|mirmap_May_2021|MiRNATIP|MirSNPInTarget|miRTar2GO|MirTar2|mirzag|MultiMiTar|PACCMIT|TargetScan_v7_2
INSR	P06213		hsa-miR-195-5p	0.889138	17	Very High	BCmicrO|bitargeting_May_2021|CoMeTa|DIANA|MBStar|MirAncesTar|miranda_May_2021|miRcode|miRDB_v6|mirmap_May_2021|MiRNATIP|miRTar2GO|MirTar2|mirzag|MultiMiTar|PACCMIT|TargetScan_v7_2
MOB3B	Q86TA1		hsa-miR-195-5p	0.889123	16	Very High	BCmicrO|bitargeting_May_2021|CoMeTa|Cupid|DIANA|MirAncesTar|miranda_May_2021|miRcode|miRDB_v6|mirmap_May_2021|MiRNATIP|MirSNPInTarget|miRTar2GO|mirzag|MultiMiTar|TargetScan_v7_2
NR2F6	P10588		hsa-miR-27a-3p	0.88908	15	Very High	BCmicrO|CoMeTa|Cupid|DIANA|MirAncesTar|mirbase|miRcode|miRDB_v6|MiRNATIP|miRTar2GO|MirTar2|mirzag|PACCMIT|RNA22|TargetScan_v7_2
NRK	Q7Z2Y5		hsa-miR-27a-3p	0.889018	15	Very High	BCmicrO|bitargeting_May_2021|Cupid|DIANA|MBStar|MirAncesTar|miRcode|miRDB_v6|MiRNATIP|MirTar2|mirzag|MultiMiTar|PACCMIT|RNA22|TargetScan_v7_2
DCLK1	O15075		hsa-miR-195-5p	0.888518	17	Very High	BCmicrO|bitargeting_May_2021|CoMeTa|Cupid|DIANA|MBStar|MirAncesTar|miranda_May_2021|miRcode|miRDB_v6|mirmap_May_2021|MirSNPInTarget|MirTar2|mirzag|MultiMiTar|PACCMIT|PITA_May_2021
MBTD1	Q05BQ5		hsa-miR-27a-3p	0.888321	15	Very High	BCmicrO|bitargeting_May_2021|CoMeTa|Cupid|DIANA|MBStar|MirAncesTar|miRcode|miRDB_v6|MiRNATIP|MirTar2|mirzag|PACCMIT|RNA22|TargetScan_v7_2
SPTLC1	O15269		hsa-miR-195-5p	0.888248	15	Very High	BCmicrO|bitargeting_May_2021|CoMeTa|Cupid|MBStar|MirAncesTar|miranda_May_2021|miRcode|miRDB_v6|mirmap_May_2021|MiRNATIP|miRTar2GO|mirzag|MultiMiTar|TargetScan_v7_2
FNDC3B	Q53EP0		hsa-miR-363-3p	0.888229	14	Very High	BCmicrO|bitargeting_May_2021|CoMeTa|Cupid|DIANA|MBStar|MirAncesTar|miRcode|miRDB_v6|MiRNATIP|miRTar2GO|mirzag|PACCMIT|TargetScan_v7_2
CREB1	P16220		hsa-miR-27a-3p	0.888074	15	Very High	BCmicrO|CoMeTa|Cupid|DIANA|MBStar|MirAncesTar|miRcode|miRDB_v6|MiRNATIP|miRTar2GO|MirTar2|mirzag|PACCMIT|RNA22|TargetScan_v7_2
CUL2	Q13617		hsa-miR-195-5p	0.887914	18	Very High	BCmicrO|bitargeting_May_2021|CoMeTa|Cupid|DIANA|MirAncesTar|miranda_May_2021|mirbase|miRcode|mirmap_May_2021|MiRNATIP|miRTar2GO|MirTar2|mirzag|MultiMiTar|PACCMIT|RNA22|TargetScan_v7_2
DNAJC13	O75165		hsa-miR-27a-3p	0.887727	15	Very High	BCmicrO|CoMeTa|Cupid|DIANA|MBStar|MirAncesTar|miRcode|miRDB_v6|MiRNATIP|miRTar2GO|MirTar2|mirzag|PACCMIT|RNA22|TargetScan_v7_2
SRPRA	P08240		hsa-miR-195-5p	0.887663	15	Very High	BCmicrO|bitargeting_May_2021|CoMeTa|Cupid|DIANA|MirAncesTar|miranda_May_2021|miRcode|miRDB_v6|mirmap_May_2021|MiRNATIP|miRTar2GO|MirTar2|mirzag|TargetScan_v7_2
TMEM255A	Q5JRV8		hsa-miR-195-5p	0.887372	16	Very High	BCmicrO|CoMeTa|Cupid|DIANA|MBStar|MirAncesTar|miranda_May_2021|miRcode|miRDB_v6|mirmap_May_2021|MiRNATIP|MirTar2|mirzag|MultiMiTar|PACCMIT|TargetScan_v7_2
USP3	Q9Y6I4		hsa-miR-195-5p	0.887369	17	Very High	BCmicrO|bitargeting_May_2021|CoMeTa|Cupid|DIANA|MBStar|MirAncesTar|miranda_May_2021|miRcode|miRDB_v6|mirmap_May_2021|MiRNATIP|miRTar2GO|MirTar2|mirzag|MultiMiTar|TargetScan_v7_2
TCIM	Q9NR00		hsa-miR-27a-3p	0.887222	14	Very High	BCmicrO|CoMeTa|Cupid|DIANA|MirAncesTar|miRcode|miRDB_v6|MiRNATIP|miRTar2GO|MirTar2|mirzag|PACCMIT|RNA22|TargetScan_v7_2
GAB1	Q13480		hsa-miR-27a-3p	0.887199	14	Very High	BCmicrO|bitargeting_May_2021|Cupid|DIANA|MBStar|MirAncesTar|miRcode|miRDB_v6|MiRNATIP|miRTar2GO|MirTar2|mirzag|RNA22|TargetScan_v7_2
NEDD4	P46934		hsa-miR-27a-3p	0.887117	14	Very High	BCmicrO|CoMeTa|Cupid|DIANA|MBStar|MirAncesTar|miRcode|MiRNATIP|miRTar2GO|MirTar2|mirzag|MultiMiTar|PACCMIT|TargetScan_v7_2
SOS2	Q07890		hsa-miR-193b-3p	0.886997	14	Very High	BCmicrO|CoMeTa|Cupid|DIANA|MirAncesTar|miranda_May_2021|miRcode|miRDB_v6|MiRNATIP|miRTar2GO|MirTar2|mirzag|PACCMIT|TargetScan_v7_2
DIXDC1	Q155Q3		hsa-miR-195-5p	0.886888	18	Very High	BCmicrO|bitargeting_May_2021|CoMeTa|Cupid|DIANA|MBStar|MirAncesTar|miranda_May_2021|miRcode|miRDB_v6|mirmap_May_2021|MiRNATIP|miRTar2GO|MirTar2|mirzag|MultiMiTar|PACCMIT|TargetScan_v7_2
SLC17A6	Q9P2U8		hsa-miR-363-3p	0.886859	14	Very High	BCmicrO|bitargeting_May_2021|CoMeTa|DIANA|MBStar|MirAncesTar|miRcode|miRDB_v6|MiRNATIP|MirTar2|mirzag|MultiMiTar|PACCMIT|TargetScan_v7_2
BCAT2	O15382		hsa-miR-363-3p	0.886806	17	Very High	BCmicrO|CoMeTa|Cupid|DIANA|MirAncesTar|mirbase|miRcode|miRDB_v6|mirmap_May_2021|MiRNATIP|MirSNPInTarget|miRTar2GO|MirTar2|mirzag|MultiMiTar|PACCMIT|TargetScan_v7_2
TMEM100	Q9NV29		hsa-miR-195-5p	0.886746	16	Very High	BCmicrO|CoMeTa|Cupid|DIANA|MBStar|MirAncesTar|miranda_May_2021|miRcode|miRDB_v6|mirmap_May_2021|MiRNATIP|miRTar2GO|MirTar2|mirzag|MultiMiTar|TargetScan_v7_2
ZEB2	O60315		hsa-miR-363-3p	0.886599	16	Very High	BCmicrO|bitargeting_May_2021|CoMeTa|Cupid|DIANA|MBStar|MirAncesTar|miRcode|miRDB_v6|MiRNATIP|MirSNPInTarget|miRTar2GO|MirTar2|mirzag|PACCMIT|TargetScan_v7_2
DLL1	O00548		hsa-miR-195-5p	0.886599	15	Very High	BCmicrO|Cupid|DIANA|MBStar|MirAncesTar|miranda_May_2021|miRcode|miRDB_v6|mirmap_May_2021|MiRNATIP|miRTar2GO|MirTar2|mirzag|MultiMiTar|TargetScan_v7_2
NOVA1	P51513		hsa-miR-363-3p	0.886481	15	Very High	BCmicrO|bitargeting_May_2021|CoMeTa|Cupid|DIANA|MBStar|MirAncesTar|mirbase|miRcode|MiRNATIP|MirTar2|mirzag|MultiMiTar|PACCMIT|TargetScan_v7_2
CCNJL	Q8IV13		hsa-miR-195-5p	0.886418	19	Very High	BCmicrO|bitargeting_May_2021|CoMeTa|Cupid|DIANA|MBStar|MirAncesTar|miranda_May_2021|mirbase|miRcode|miRDB_v6|mirmap_May_2021|miRTar2GO|mirzag|MultiMiTar|PACCMIT|PITA_May_2021|RNA22|TargetScan_v7_2
PCOLCE2	Q9UKZ9		hsa-miR-363-3p	0.886413	15	Very High	BCmicrO|CoMeTa|Cupid|DIANA|MirAncesTar|mirbase|miRcode|miRDB_v6|MiRNATIP|MirSNPInTarget|miRTar2GO|MirTar2|mirzag|PACCMIT|TargetScan_v7_2
ZBTB34	Q8NCN2		hsa-miR-195-5p	0.886389	17	Very High	BCmicrO|bitargeting_May_2021|Cupid|DIANA|MirAncesTar|miranda_May_2021|mirbase|miRcode|miRDB_v6|mirmap_May_2021|MiRNATIP|miRTar2GO|MirTar2|mirzag|PACCMIT|RNA22|TargetScan_v7_2
TAB3	Q8N5C8		hsa-miR-27a-3p	0.886156	15	Very High	BCmicrO|Cupid|DIANA|MBStar|MirAncesTar|miRcode|miRDB_v6|MiRNATIP|miRTar2GO|MirTar2|mirzag|MultiMiTar|PACCMIT|RNA22|TargetScan_v7_2
RSBN1	Q5VWQ0		hsa-miR-195-5p	0.886074	19	Very High	BCmicrO|bitargeting_May_2021|CoMeTa|DIANA|MBStar|MirAncesTar|miranda_May_2021|mirbase|miRcode|miRDB_v6|mirmap_May_2021|MiRNATIP|MirSNPInTarget|miRTar2GO|MirTar2|mirzag|MultiMiTar|PACCMIT|TargetScan_v7_2
TOB1	P50616		hsa-miR-363-3p	0.886064	14	Very High	BCmicrO|CoMeTa|Cupid|DIANA|MBStar|MirAncesTar|mirbase|miRcode|miRDB_v6|MiRNATIP|miRTar2GO|MirTar2|mirzag|TargetScan_v7_2
ZBTB39	O15060		hsa-miR-195-5p	0.88604	18	Very High	BCmicrO|bitargeting_May_2021|CoMeTa|DIANA|MBStar|MirAncesTar|miranda_May_2021|miRcode|miRDB_v6|mirmap_May_2021|MiRNATIP|MirSNPInTarget|miRTar2GO|MirTar2|mirzag|MultiMiTar|PACCMIT|TargetScan_v7_2
RIC1	Q4ADV7		hsa-miR-363-3p	0.885955	14	Very High	BCmicrO|bitargeting_May_2021|Cupid|DIANA|MBStar|MirAncesTar|miRcode|miRDB_v6|MiRNATIP|miRTar2GO|MirTar2|mirzag|PACCMIT|TargetScan_v7_2
ZFC3H1	O60293		hsa-miR-363-3p	0.885863	15	Very High	BCmicrO|CoMeTa|Cupid|DIANA|MBStar|MirAncesTar|miRcode|miRDB_v6|MiRNATIP|miRTar2GO|MirTar2|mirzag|PACCMIT|RNA22|TargetScan_v7_2
SOX4	Q06945		hsa-miR-363-3p	0.885757	14	Very High	BCmicrO|CoMeTa|Cupid|DIANA|MBStar|MirAncesTar|miRcode|miRDB_v6|MiRNATIP|miRTar2GO|MirTar2|mirzag|PACCMIT|TargetScan_v7_2
PDE7B	Q9NP56		hsa-miR-27a-3p	0.885615	15	Very High	BCmicrO|bitargeting_May_2021|CoMeTa|Cupid|DIANA|MBStar|MirAncesTar|miRcode|miRDB_v6|MirTar2|mirzag|MultiMiTar|PACCMIT|RNA22|TargetScan_v7_2
RNF111	Q6ZNA4		hsa-miR-195-5p	0.885541	16	Very High	BCmicrO|CoMeTa|Cupid|DIANA|MBStar|MirAncesTar|miranda_May_2021|miRcode|miRDB_v6|mirmap_May_2021|MiRNATIP|miRTar2GO|mirzag|MultiMiTar|PACCMIT|TargetScan_v7_2
PRRC2C	Q9Y520		hsa-miR-195-5p	0.885479	16	Very High	BCmicrO|CoMeTa|Cupid|DIANA|MBStar|MirAncesTar|miranda_May_2021|miRcode|miRDB_v6|mirmap_May_2021|MiRNATIP|miRTar2GO|mirzag|MultiMiTar|PACCMIT|TargetScan_v7_2
BCL11B	Q9C0K0		hsa-miR-363-3p	0.885389	16	Very High	BCmicrO|CoMeTa|Cupid|DIANA|MBStar|MirAncesTar|miRcode|miRDB_v6|MiRNATIP|miRTar2GO|MirTar2|mirzag|MultiMiTar|PACCMIT|RNA22|TargetScan_v7_2
PHACTR2	O75167		hsa-miR-195-5p	0.885289	17	Very High	BCmicrO|bitargeting_May_2021|CoMeTa|Cupid|DIANA|MBStar|MirAncesTar|miranda_May_2021|miRcode|miRDB_v6|mirmap_May_2021|MiRNATIP|miRTar2GO|mirzag|MultiMiTar|RNA22|TargetScan_v7_2
FNIP1	Q8TF40		hsa-miR-367-3p	0.885211	15	Very High	bitargeting_May_2021|Cupid|DIANA|MBStar|MirAncesTar|miranda_May_2021|miRcode|miRDB_v6|MiRNATIP|MirTar2|mirzag|MultiMiTar|PACCMIT|RNA22|TargetScan_v7_2
CASR	P41180		hsa-miR-195-5p	0.885072	16	Very High	BCmicrO|bitargeting_May_2021|CoMeTa|Cupid|DIANA|MBStar|MirAncesTar|miranda_May_2021|miRcode|miRDB_v6|mirmap_May_2021|MiRNATIP|MirTar2|mirzag|MultiMiTar|TargetScan_v7_2
C1orf52	Q8N6N3		hsa-miR-27a-3p	0.885002	14	Very High	BCmicrO|bitargeting_May_2021|Cupid|DIANA|MBStar|MirAncesTar|miRcode|miRDB_v6|MiRNATIP|miRTar2GO|MirTar2|mirzag|MultiMiTar|TargetScan_v7_2
RAP1B	P61224		hsa-miR-367-3p	0.884883	16	Very High	bitargeting_May_2021|CoMeTa|Cupid|DIANA|MBStar|MirAncesTar|miranda_May_2021|miRcode|miRDB_v6|MiRNATIP|MirTar2|mirzag|MultiMiTar|PACCMIT|RNA22|TargetScan_v7_2
CD164	Q04900		hsa-miR-195-5p	0.884844	16	Very High	BCmicrO|CoMeTa|Cupid|DIANA|MBStar|MirAncesTar|miranda_May_2021|miRcode|mirmap_May_2021|MiRNATIP|miRTar2GO|MirTar2|mirzag|MultiMiTar|PACCMIT|TargetScan_v7_2
CTDSPL2	Q05D32		hsa-miR-193b-3p	0.884788	15	Very High	BCmicrO|Cupid|DIANA|MBStar|MirAncesTar|miranda_May_2021|miRcode|miRDB_v6|mirmap_May_2021|MiRNATIP|miRTar2GO|MirTar2|mirzag|PACCMIT|TargetScan_v7_2
GPR180	Q86V85		hsa-miR-363-3p	0.884772	14	Very High	BCmicrO|bitargeting_May_2021|Cupid|DIANA|MBStar|MirAncesTar|miRcode|miRDB_v6|MiRNATIP|miRTar2GO|MirTar2|mirzag|PACCMIT|TargetScan_v7_2
NCOA7	Q8NI08		hsa-miR-27a-3p	0.884689	14	Very High	BCmicrO|Cupid|DIANA|MBStar|MirAncesTar|miRcode|miRDB_v6|MiRNATIP|miRTar2GO|MirTar2|mirzag|PACCMIT|RNA22|TargetScan_v7_2
TLK2	Q86UE8		hsa-miR-27a-3p	0.884684	14	Very High	BCmicrO|CoMeTa|Cupid|DIANA|MirAncesTar|miRcode|miRDB_v6|MiRNATIP|miRTar2GO|MirTar2|mirzag|PACCMIT|PITA_May_2021|TargetScan_v7_2
ZNF362	Q5T0B9		hsa-miR-195-5p	0.884644	18	Very High	BCmicrO|bitargeting_May_2021|CoMeTa|Cupid|DIANA|MirAncesTar|miranda_May_2021|mirbase|miRcode|miRDB_v6|mirmap_May_2021|MiRNATIP|miRTar2GO|mirzag|MultiMiTar|PACCMIT|PITA_May_2021|TargetScan_v7_2
QKI	Q96PU8		hsa-miR-27a-3p	0.884521	18	Very High	BCmicrO|bitargeting_May_2021|CoMeTa|Cupid|DIANA|MBStar|MirAncesTar|miRcode|miRDB_v6|MiRNATIP|MirSNPInTarget|miRTar2GO|MirTar2|mirzag|MultiMiTar|PACCMIT|RNA22|TargetScan_v7_2
SLC35G1	Q2M3R5		hsa-miR-195-5p	0.884212	15	Very High	BCmicrO|Cupid|DIANA|MirAncesTar|miranda_May_2021|miRcode|miRDB_v6|mirmap_May_2021|MiRNATIP|miRTar2GO|MirTar2|mirzag|MultiMiTar|PACCMIT|TargetScan_v7_2
YWHAQ	P27348		hsa-miR-195-5p	0.88394	17	Very High	BCmicrO|bitargeting_May_2021|CoMeTa|Cupid|DIANA|MirAncesTar|miranda_May_2021|mirbase|miRcode|miRDB_v6|mirmap_May_2021|MiRNATIP|miRTar2GO|mirzag|MultiMiTar|PACCMIT|TargetScan_v7_2
LONRF1	Q17RB8		hsa-miR-27a-3p	0.883642	15	Very High	BCmicrO|CoMeTa|Cupid|DIANA|MBStar|MirAncesTar|miRcode|miRDB_v6|MiRNATIP|miRTar2GO|MirTar2|mirzag|MultiMiTar|PACCMIT|TargetScan_v7_2
ERBB4	Q15303		hsa-miR-193b-3p	0.883606	17	Very High	BCmicrO|bitargeting_May_2021|CoMeTa|DIANA|MBStar|MirAncesTar|miranda_May_2021|miRcode|miRDB_v6|MiRNATIP|miRTar2GO|MirTar2|mirzag|MultiMiTar|PACCMIT|PITA_May_2021|TargetScan_v7_2
PPP6C	O00743		hsa-miR-195-5p	0.883502	16	Very High	BCmicrO|CoMeTa|Cupid|DIANA|MBStar|MirAncesTar|miranda_May_2021|miRcode|mirmap_May_2021|MiRNATIP|miRTar2GO|MirTar2|mirzag|MultiMiTar|PACCMIT|TargetScan_v7_2
ATG14	Q6ZNE5		hsa-miR-195-5p	0.883443	16	Very High	BCmicrO|CoMeTa|DIANA|MBStar|MirAncesTar|miranda_May_2021|miRcode|miRDB_v6|mirmap_May_2021|MiRNATIP|MirSNPInTarget|miRTar2GO|MirTar2|mirzag|MultiMiTar|TargetScan_v7_2
ARFGEF1	Q9Y6D6		hsa-miR-27a-3p	0.883375	12	Very High	BCmicrO|CoMeTa|Cupid|MirAncesTar|miRcode|miRDB_v6|MiRNATIP|miRTar2GO|MirTar2|mirzag|PACCMIT|TargetScan_v7_2
MIA3	Q5JRA6		hsa-miR-363-3p	0.883185	14	Very High	BCmicrO|CoMeTa|Cupid|DIANA|MBStar|MirAncesTar|mirbase|miRcode|miRDB_v6|MiRNATIP|miRTar2GO|MirTar2|mirzag|TargetScan_v7_2
RAB23	Q9ULC3		hsa-miR-367-3p	0.883155	14	Very High	CoMeTa|Cupid|DIANA|MBStar|MirAncesTar|miranda_May_2021|miRcode|miRDB_v6|MiRNATIP|MirTar2|mirzag|MultiMiTar|PACCMIT|TargetScan_v7_2
PPIF	P30405		hsa-miR-27a-3p	0.883094	17	Very High	BCmicrO|bitargeting_May_2021|CoMeTa|Cupid|DIANA|MBStar|MirAncesTar|mirbase|miRcode|miRDB_v6|MiRNATIP|MirSNPInTarget|miRTar2GO|MirTar2|mirzag|PACCMIT|TargetScan_v7_2
PAFAH1B2	P68402		hsa-miR-195-5p	0.883065	20	Very High	BCmicrO|bitargeting_May_2021|CoMeTa|Cupid|DIANA|MBStar|MirAncesTar|miranda_May_2021|mirbase|miRcode|miRDB_v6|mirmap_May_2021|MiRNATIP|miRTar2GO|MirTar2|mirzag|PACCMIT|PITA_May_2021|RNA22|TargetScan_v7_2
TENT4A	Q5XG87		hsa-miR-363-3p	0.882965	14	Very High	BCmicrO|CoMeTa|Cupid|DIANA|MBStar|MirAncesTar|miRcode|miRDB_v6|MiRNATIP|miRTar2GO|MirTar2|mirzag|PACCMIT|TargetScan_v7_2
SUCO	Q9UBS9		hsa-miR-27a-3p	0.882838	14	Very High	BCmicrO|CoMeTa|Cupid|DIANA|MirAncesTar|miRcode|miRDB_v6|MiRNATIP|miRTar2GO|MirTar2|MultiMiTar|PACCMIT|PITA_May_2021|TargetScan_v7_2
EPHA7	Q15375		hsa-miR-195-5p	0.882738	15	Very High	BCmicrO|CoMeTa|Cupid|DIANA|MBStar|MirAncesTar|miranda_May_2021|miRcode|miRDB_v6|mirmap_May_2021|MiRNATIP|miRTar2GO|mirzag|MultiMiTar|TargetScan_v7_2
RNF141	Q8WVD5		hsa-miR-27a-3p	0.882655	16	Very High	BCmicrO|CoMeTa|Cupid|DIANA|MBStar|MirAncesTar|miRcode|miRDB_v6|MiRNATIP|MirSNPInTarget|miRTar2GO|mirzag|MultiMiTar|PACCMIT|RNA22|TargetScan_v7_2
PRDM4	Q9UKN5		hsa-miR-195-5p	0.882638	17	Very High	BCmicrO|CoMeTa|Cupid|DIANA|MBStar|MirAncesTar|miranda_May_2021|miRcode|miRDB_v6|mirmap_May_2021|MiRNATIP|miRTar2GO|MirTar2|mirzag|MultiMiTar|PACCMIT|TargetScan_v7_2
ZFHX4	Q86UP3		hsa-miR-195-5p	0.882547	17	Very High	BCmicrO|CoMeTa|Cupid|DIANA|MBStar|MirAncesTar|miranda_May_2021|miRcode|miRDB_v6|mirmap_May_2021|MiRNATIP|miRTar2GO|MirTar2|mirzag|MultiMiTar|PACCMIT|TargetScan_v7_2
SUCO	Q9UBS9		hsa-miR-195-5p	0.882526	16	Very High	BCmicrO|CoMeTa|Cupid|DIANA|MBStar|MirAncesTar|miranda_May_2021|miRcode|miRDB_v6|mirmap_May_2021|MiRNATIP|MirTar2|mirzag|MultiMiTar|PACCMIT|TargetScan_v7_2
RAP1B	P61224		hsa-miR-363-3p	0.882468	17	Very High	BCmicrO|bitargeting_May_2021|CoMeTa|Cupid|DIANA|MBStar|MirAncesTar|miRcode|miRDB_v6|MiRNATIP|MirTar2|mirzag|MultiMiTar|PACCMIT|PITA_May_2021|RNA22|TargetScan_v7_2
PEX13	Q92968		hsa-miR-195-5p	0.882385	16	Very High	BCmicrO|CoMeTa|Cupid|DIANA|MirAncesTar|miranda_May_2021|mirbase|miRcode|miRDB_v6|mirmap_May_2021|MiRNATIP|miRTar2GO|MirTar2|mirzag|MultiMiTar|TargetScan_v7_2
CNOT6	Q9ULM6		hsa-miR-193b-3p	0.882264	14	Very High	BCmicrO|CoMeTa|Cupid|DIANA|MirAncesTar|miranda_May_2021|miRcode|MiRNATIP|miRTar2GO|MirTar2|mirzag|MultiMiTar|PACCMIT|TargetScan_v7_2
ZCCHC2	Q9C0B9		hsa-miR-195-5p	0.881849	18	Very High	BCmicrO|CoMeTa|Cupid|DIANA|MBStar|MirAncesTar|miranda_May_2021|miRcode|miRDB_v6|mirmap_May_2021|MiRNATIP|MirSNPInTarget|miRTar2GO|MirTar2|mirzag|MultiMiTar|PACCMIT|TargetScan_v7_2
DUSP5	Q16690		hsa-miR-363-3p	0.881681	13	Very High	BCmicrO|CoMeTa|Cupid|DIANA|MirAncesTar|mirbase|miRcode|miRDB_v6|MiRNATIP|miRTar2GO|MirTar2|mirzag|TargetScan_v7_2
ZMYM2	Q9UBW7		hsa-miR-195-5p	0.88168	16	Very High	BCmicrO|bitargeting_May_2021|CoMeTa|DIANA|MBStar|MirAncesTar|miranda_May_2021|miRcode|miRDB_v6|mirmap_May_2021|MiRNATIP|miRTar2GO|MirTar2|mirzag|MultiMiTar|TargetScan_v7_2
KIF5C	O60282		hsa-miR-195-5p	0.881671	16	Very High	BCmicrO|bitargeting_May_2021|CoMeTa|Cupid|DIANA|MBStar|MirAncesTar|miranda_May_2021|miRcode|miRDB_v6|mirmap_May_2021|MiRNATIP|MirTar2|mirzag|PACCMIT|TargetScan_v7_2
FASN	P49327		hsa-miR-195-5p	0.881521	16	Very High	BCmicrO|CoMeTa|DIANA|MirAncesTar|miranda_May_2021|miRcode|miRDB_v6|mirmap_May_2021|MiRNATIP|miRTar2GO|MirTar2|mirzag|MultiMiTar|PACCMIT|RNA22|TargetScan_v7_2
WASL	O00401		hsa-miR-363-3p	0.881425	14	Very High	BCmicrO|CoMeTa|Cupid|DIANA|MBStar|MirAncesTar|miRcode|miRDB_v6|MiRNATIP|miRTar2GO|mirzag|MultiMiTar|PACCMIT|TargetScan_v7_2
USP46	P62068		hsa-miR-27a-3p	0.881314	15	Very High	BCmicrO|bitargeting_May_2021|CoMeTa|DIANA|MBStar|MirAncesTar|miRcode|miRDB_v6|MiRNATIP|miRTar2GO|MirTar2|mirzag|PACCMIT|RNA22|TargetScan_v7_2
MED14	O60244		hsa-miR-27a-3p	0.881254	15	Very High	BCmicrO|CoMeTa|Cupid|DIANA|MirAncesTar|miRcode|miRDB_v6|MiRNATIP|miRTar2GO|MirTar2|mirzag|MultiMiTar|PACCMIT|RNA22|TargetScan_v7_2
BTG2	P78543		hsa-miR-367-3p	0.881096	13	Very High	CoMeTa|Cupid|DIANA|MirAncesTar|miranda_May_2021|miRcode|miRDB_v6|MiRNATIP|MirTar2|mirzag|MultiMiTar|PACCMIT|TargetScan_v7_2
CLCN3	P51790		hsa-miR-195-5p	0.881082	14	Very High	BCmicrO|CoMeTa|Cupid|DIANA|MBStar|MirAncesTar|miranda_May_2021|miRcode|miRDB_v6|mirmap_May_2021|MiRNATIP|miRTar2GO|MultiMiTar|TargetScan_v7_2
TULP4	Q9NRJ4		hsa-miR-363-3p	0.881069	15	Very High	BCmicrO|CoMeTa|Cupid|DIANA|MBStar|MirAncesTar|miRcode|miRDB_v6|MiRNATIP|miRTar2GO|MirTar2|mirzag|MultiMiTar|PACCMIT|TargetScan_v7_2
BCL2L11	O43521		hsa-miR-363-3p	0.880942	15	Very High	BCmicrO|CoMeTa|Cupid|DIANA|MBStar|MirAncesTar|mirbase|miRcode|miRDB_v6|MiRNATIP|miRTar2GO|mirzag|MultiMiTar|PACCMIT|TargetScan_v7_2
LATS2	Q9NRM7		hsa-miR-195-5p	0.880879	16	Very High	BCmicrO|Cupid|DIANA|MBStar|MirAncesTar|miranda_May_2021|miRcode|miRDB_v6|mirmap_May_2021|MiRNATIP|miRTar2GO|MirTar2|mirzag|MultiMiTar|PACCMIT|TargetScan_v7_2
ARHGAP5	Q13017		hsa-miR-195-5p	0.880837	17	Very High	BCmicrO|CoMeTa|Cupid|DIANA|MBStar|MirAncesTar|miranda_May_2021|miRcode|miRDB_v6|mirmap_May_2021|MiRNATIP|miRTar2GO|MirTar2|mirzag|MultiMiTar|PACCMIT|TargetScan_v7_2
HMGA2	P52926		hsa-miR-195-5p	0.880721	15	Very High	BCmicrO|CoMeTa|Cupid|DIANA|MBStar|MirAncesTar|miranda_May_2021|miRcode|miRDB_v6|mirmap_May_2021|MiRNATIP|miRTar2GO|mirzag|MultiMiTar|TargetScan_v7_2
JARID2	Q92833		hsa-miR-195-5p	0.880706	16	Very High	BCmicrO|bitargeting_May_2021|CoMeTa|Cupid|DIANA|MBStar|MirAncesTar|miranda_May_2021|miRcode|miRDB_v6|mirmap_May_2021|MiRNATIP|miRTar2GO|mirzag|MultiMiTar|TargetScan_v7_2
MEOX2	P50222		hsa-miR-195-5p	0.880674	15	Very High	BCmicrO|CoMeTa|Cupid|DIANA|MBStar|MirAncesTar|miranda_May_2021|miRcode|miRDB_v6|mirmap_May_2021|MiRNATIP|MirTar2|mirzag|MultiMiTar|TargetScan_v7_2
PLEKHA5	Q9HAU0		hsa-miR-195-5p	0.880604	16	Very High	BCmicrO|bitargeting_May_2021|CoMeTa|Cupid|DIANA|MBStar|MirAncesTar|miranda_May_2021|miRcode|miRDB_v6|mirmap_May_2021|MiRNATIP|MirSNPInTarget|mirzag|MultiMiTar|TargetScan_v7_2
BCAT2	O15382		hsa-miR-367-3p	0.880512	18	Very High	bitargeting_May_2021|CoMeTa|Cupid|DIANA|MBStar|MirAncesTar|miranda_May_2021|mirbase|miRcode|miRDB_v6|MiRNATIP|MirSNPInTarget|MirTar2|mirzag|MultiMiTar|PACCMIT|PITA_May_2021|TargetScan_v7_2
ADAM10	O14672		hsa-miR-363-3p	0.880306	14	Very High	BCmicrO|bitargeting_May_2021|CoMeTa|Cupid|DIANA|MirAncesTar|miRcode|miRDB_v6|MiRNATIP|miRTar2GO|mirzag|PACCMIT|RNA22|TargetScan_v7_2
FAM184A	Q8NB25		hsa-miR-27a-3p	0.880299	13	Very High	BCmicrO|CoMeTa|Cupid|MBStar|MirAncesTar|mirbase|miRcode|miRDB_v6|miRTar2GO|MirTar2|mirzag|PACCMIT|TargetScan_v7_2
SNRK	Q9NRH2		hsa-miR-195-5p	0.880203	16	Very High	BCmicrO|CoMeTa|Cupid|DIANA|MBStar|MirAncesTar|miranda_May_2021|miRcode|miRDB_v6|mirmap_May_2021|MiRNATIP|mirzag|MultiMiTar|PACCMIT|RNA22|TargetScan_v7_2
CHAC1	Q9BUX1		hsa-miR-195-5p	0.880114	15	Very High	BCmicrO|bitargeting_May_2021|CoMeTa|Cupid|DIANA|MirAncesTar|miranda_May_2021|miRcode|miRDB_v6|mirmap_May_2021|MiRNATIP|miRTar2GO|MultiMiTar|PACCMIT|TargetScan_v7_2
WSB1	Q9Y6I7		hsa-miR-27a-3p	0.880093	14	Very High	BCmicrO|CoMeTa|Cupid|DIANA|MBStar|MirAncesTar|miRcode|miRDB_v6|miRTar2GO|MirTar2|mirzag|PACCMIT|RNA22|TargetScan_v7_2
HSPA4L	O95757		hsa-miR-195-5p	0.87999	16	Very High	BCmicrO|bitargeting_May_2021|CoMeTa|DIANA|MirAncesTar|miranda_May_2021|mirbase|miRcode|miRDB_v6|mirmap_May_2021|MiRNATIP|miRTar2GO|MirTar2|mirzag|MultiMiTar|TargetScan_v7_2
PDIA5	Q14554		hsa-miR-27a-3p	0.87989	13	Very High	BCmicrO|CoMeTa|Cupid|DIANA|MirAncesTar|mirbase|miRcode|miRDB_v6|MiRNATIP|MirTar2|PACCMIT|RNA22|TargetScan_v7_2
TACC1	O75410		hsa-miR-195-5p	0.879847	16	Very High	BCmicrO|bitargeting_May_2021|CoMeTa|DIANA|MBStar|MirAncesTar|miranda_May_2021|miRcode|miRDB_v6|mirmap_May_2021|MiRNATIP|miRTar2GO|MirTar2|mirzag|MultiMiTar|TargetScan_v7_2
PPP1CC	P36873		hsa-miR-27a-3p	0.879813	14	Very High	BCmicrO|bitargeting_May_2021|CoMeTa|Cupid|DIANA|MirAncesTar|miRcode|MiRNATIP|miRTar2GO|MirTar2|mirzag|PACCMIT|RNA22|TargetScan_v7_2
SSR1	P43307		hsa-miR-195-5p	0.879803	17	Very High	BCmicrO|bitargeting_May_2021|CoMeTa|DIANA|MBStar|MirAncesTar|miranda_May_2021|miRcode|miRDB_v6|mirmap_May_2021|MiRNATIP|MirSNPInTarget|miRTar2GO|MirTar2|mirzag|MultiMiTar|TargetScan_v7_2
CDR2	Q01850		hsa-miR-27a-3p	0.879729	16	Very High	BCmicrO|bitargeting_May_2021|CoMeTa|Cupid|DIANA|MirAncesTar|mirbase|miRcode|miRDB_v6|MiRNATIP|MirSNPInTarget|miRTar2GO|MirTar2|mirzag|RNA22|TargetScan_v7_2
E2F7	Q96AV8		hsa-miR-195-5p	0.879657	14	Very High	BCmicrO|Cupid|DIANA|MirAncesTar|miranda_May_2021|miRcode|miRDB_v6|mirmap_May_2021|MiRNATIP|miRTar2GO|mirzag|MultiMiTar|PACCMIT|TargetScan_v7_2
PIK3R3	Q92569		hsa-miR-363-3p	0.879495	16	Very High	BCmicrO|CoMeTa|Cupid|DIANA|MBStar|MirAncesTar|miRcode|miRDB_v6|MiRNATIP|MirSNPInTarget|miRTar2GO|mirzag|MultiMiTar|PACCMIT|PITA_May_2021|TargetScan_v7_2
ACVR2B	Q13705		hsa-miR-195-5p	0.87949	16	Very High	BCmicrO|bitargeting_May_2021|CoMeTa|Cupid|DIANA|MBStar|MirAncesTar|miranda_May_2021|miRcode|miRDB_v6|mirmap_May_2021|MiRNATIP|miRTar2GO|mirzag|MultiMiTar|TargetScan_v7_2
E2F7	Q96AV8		hsa-miR-27a-3p	0.879436	15	Very High	BCmicrO|Cupid|DIANA|MBStar|MirAncesTar|miRcode|miRDB_v6|MiRNATIP|miRTar2GO|MirTar2|mirzag|MultiMiTar|PACCMIT|RNA22|TargetScan_v7_2
BSDC1	Q9NW68		hsa-miR-363-3p	0.87939	14	Very High	BCmicrO|CoMeTa|Cupid|DIANA|MBStar|MirAncesTar|miRcode|miRDB_v6|MiRNATIP|miRTar2GO|MirTar2|mirzag|PACCMIT|TargetScan_v7_2
GFPT2	O94808		hsa-miR-363-3p	0.879047	16	Very High	BCmicrO|CoMeTa|Cupid|DIANA|MBStar|MirAncesTar|mirbase|miRcode|miRDB_v6|MiRNATIP|miRTar2GO|MirTar2|mirzag|MultiMiTar|PACCMIT|TargetScan_v7_2
RAB11FIP2	Q7L804		hsa-miR-195-5p	0.879037	16	Very High	BCmicrO|bitargeting_May_2021|CoMeTa|DIANA|MBStar|MirAncesTar|miranda_May_2021|miRcode|miRDB_v6|mirmap_May_2021|MiRNATIP|miRTar2GO|MirTar2|mirzag|MultiMiTar|TargetScan_v7_2
DDX3X	O00571		hsa-miR-195-5p	0.879029	16	Very High	BCmicrO|CoMeTa|Cupid|DIANA|MBStar|MirAncesTar|miranda_May_2021|miRcode|mirmap_May_2021|MiRNATIP|miRTar2GO|MirTar2|mirzag|MultiMiTar|PACCMIT|TargetScan_v7_2
CLDN11	O75508		hsa-miR-363-3p	0.878998	14	Very High	BCmicrO|CoMeTa|Cupid|DIANA|MirAncesTar|mirbase|miRcode|miRDB_v6|miRTar2GO|MirTar2|mirzag|MultiMiTar|PACCMIT|TargetScan_v7_2
HOXA10	P31260		hsa-miR-195-5p	0.87899	16	Very High	BCmicrO|bitargeting_May_2021|CoMeTa|Cupid|MBStar|MirAncesTar|miranda_May_2021|miRcode|miRDB_v6|mirmap_May_2021|MiRNATIP|miRTar2GO|MirTar2|mirzag|MultiMiTar|TargetScan_v7_2
MYLK	Q15746		hsa-miR-195-5p	0.878936	17	Very High	BCmicrO|bitargeting_May_2021|CoMeTa|DIANA|MBStar|MirAncesTar|miranda_May_2021|miRcode|miRDB_v6|mirmap_May_2021|MiRNATIP|MirTar2|mirzag|MultiMiTar|PITA_May_2021|RNA22|TargetScan_v7_2
RNF139	Q8WU17		hsa-miR-27a-3p	0.878688	13	Very High	BCmicrO|CoMeTa|Cupid|DIANA|MirAncesTar|miRcode|miRDB_v6|MiRNATIP|MirTar2|mirzag|PACCMIT|RNA22|TargetScan_v7_2
CALM1	P0DP23		hsa-miR-193b-3p	0.878616	14	Very High	BCmicrO|bitargeting_May_2021|CoMeTa|DIANA|MBStar|MirAncesTar|miranda_May_2021|miRcode|MiRNATIP|miRTar2GO|mirzag|MultiMiTar|PACCMIT|TargetScan_v7_2
GABARAPL1	Q9H0R8		hsa-miR-195-5p	0.878419	16	Very High	BCmicrO|bitargeting_May_2021|CoMeTa|Cupid|DIANA|MirAncesTar|miranda_May_2021|mirbase|miRcode|mirmap_May_2021|MiRNATIP|miRTar2GO|MirTar2|mirzag|MultiMiTar|TargetScan_v7_2
DCAF6	Q58WW2		hsa-miR-367-3p	0.878417	16	Very High	bitargeting_May_2021|CoMeTa|Cupid|DIANA|MBStar|MirAncesTar|miranda_May_2021|mirbase|miRcode|miRDB_v6|MiRNATIP|MirTar2|mirzag|PACCMIT|RNA22|TargetScan_v7_2
IL17RD	Q8NFM7		hsa-miR-193b-3p	0.87837	15	Very High	BCmicrO|bitargeting_May_2021|DIANA|MBStar|MirAncesTar|miranda_May_2021|miRcode|miRDB_v6|MiRNATIP|miRTar2GO|MirTar2|mirzag|MultiMiTar|PACCMIT|TargetScan_v7_2
ABCA1	O95477		hsa-miR-27a-3p	0.878148	17	Very High	BCmicrO|bitargeting_May_2021|CoMeTa|Cupid|DIANA|MBStar|MirAncesTar|miRcode|miRDB_v6|MiRNATIP|MirSNPInTarget|miRTar2GO|MirTar2|mirzag|MultiMiTar|RNA22|TargetScan_v7_2
PHLPP2	Q6ZVD8		hsa-miR-363-3p	0.878082	18	Very High	BCmicrO|bitargeting_May_2021|CoMeTa|Cupid|DIANA|MBStar|MirAncesTar|miRcode|miRDB_v6|MiRNATIP|MirSNPInTarget|miRTar2GO|MirTar2|mirzag|MultiMiTar|PACCMIT|RNA22|TargetScan_v7_2
SOX4	Q06945		hsa-miR-367-3p	0.877601	14	Very High	CoMeTa|Cupid|DIANA|MBStar|MirAncesTar|miranda_May_2021|miRcode|miRDB_v6|MiRNATIP|MirSNPInTarget|MirTar2|mirzag|PACCMIT|TargetScan_v7_2
HBEGF	Q99075		hsa-miR-27a-3p	0.877588	12	Very High	BCmicrO|CoMeTa|Cupid|DIANA|MirAncesTar|miRcode|miRDB_v6|MiRNATIP|MirTar2|mirzag|PACCMIT|TargetScan_v7_2
GALNT1	Q10472		hsa-miR-195-5p	0.877497	17	Very High	BCmicrO|bitargeting_May_2021|CoMeTa|Cupid|DIANA|MBStar|MirAncesTar|miranda_May_2021|miRcode|mirmap_May_2021|MiRNATIP|miRTar2GO|MirTar2|mirzag|MultiMiTar|PACCMIT|TargetScan_v7_2
ATP13A3	Q9H7F0		hsa-miR-195-5p	0.877475	18	Very High	BCmicrO|bitargeting_May_2021|CoMeTa|Cupid|DIANA|MBStar|MirAncesTar|miranda_May_2021|miRcode|miRDB_v6|mirmap_May_2021|MiRNATIP|MirSNPInTarget|miRTar2GO|mirzag|MultiMiTar|PACCMIT|TargetScan_v7_2
ZIC5	Q96T25		hsa-miR-27a-3p	0.877437	15	Very High	BCmicrO|bitargeting_May_2021|Cupid|MBStar|MirAncesTar|miRcode|miRDB_v6|MiRNATIP|miRTar2GO|MirTar2|mirzag|MultiMiTar|PACCMIT|RNA22|TargetScan_v7_2
BCL2	P10415		hsa-miR-195-5p	0.877176	18	Very High	BCmicrO|bitargeting_May_2021|CoMeTa|Cupid|DIANA|MBStar|MirAncesTar|miranda_May_2021|miRcode|miRDB_v6|mirmap_May_2021|MiRNATIP|MirSNPInTarget|mirzag|MultiMiTar|PITA_May_2021|RNA22|TargetScan_v7_2
GOLGA4	Q13439		hsa-miR-363-3p	0.877171	13	Very High	BCmicrO|CoMeTa|Cupid|DIANA|MirAncesTar|miRcode|miRDB_v6|MiRNATIP|miRTar2GO|MirTar2|mirzag|PACCMIT|TargetScan_v7_2
RSPO3	Q9BXY4		hsa-miR-195-5p	0.87713	14	Very High	BCmicrO|Cupid|DIANA|MBStar|MirAncesTar|miranda_May_2021|miRcode|miRDB_v6|mirmap_May_2021|MiRNATIP|miRTar2GO|MirTar2|MultiMiTar|TargetScan_v7_2
PRKX	P51817		hsa-miR-27a-3p	0.877127	15	Very High	BCmicrO|CoMeTa|Cupid|DIANA|MirAncesTar|miRcode|miRDB_v6|MiRNATIP|MirSNPInTarget|miRTar2GO|MirTar2|mirzag|MultiMiTar|RNA22|TargetScan_v7_2
FXR1	P51114		hsa-miR-363-3p	0.876916	15	Very High	BCmicrO|CoMeTa|DIANA|MBStar|MirAncesTar|mirbase|miRcode|miRDB_v6|MiRNATIP|miRTar2GO|MirTar2|mirzag|PACCMIT|RNA22|TargetScan_v7_2
TMCC1	O94876		hsa-miR-27a-3p	0.876623	14	Very High	BCmicrO|CoMeTa|DIANA|MBStar|MirAncesTar|miRcode|MiRNATIP|miRTar2GO|MirTar2|mirzag|MultiMiTar|PACCMIT|RNA22|TargetScan_v7_2
GNS	P15586		hsa-miR-27a-3p	0.876559	14	Very High	BCmicrO|CoMeTa|DIANA|MBStar|MirAncesTar|miRcode|miRDB_v6|MiRNATIP|MirTar2|mirzag|MultiMiTar|PACCMIT|RNA22|TargetScan_v7_2
UGP2	Q16851		hsa-miR-367-3p	0.876044	15	Very High	bitargeting_May_2021|CoMeTa|Cupid|MBStar|MirAncesTar|miranda_May_2021|mirbase|miRcode|miRDB_v6|MiRNATIP|MirTar2|mirzag|PACCMIT|RNA22|TargetScan_v7_2
CDC27	P30260		hsa-miR-363-3p	0.875777	15	Very High	BCmicrO|bitargeting_May_2021|CoMeTa|Cupid|DIANA|MBStar|MirAncesTar|mirbase|miRcode|MiRNATIP|miRTar2GO|MirTar2|mirzag|MultiMiTar|TargetScan_v7_2
ACOX1	Q15067		hsa-miR-363-3p	0.875544	16	Very High	BCmicrO|bitargeting_May_2021|CoMeTa|Cupid|DIANA|MBStar|MirAncesTar|mirbase|miRcode|miRDB_v6|MiRNATIP|miRTar2GO|MirTar2|mirzag|MultiMiTar|TargetScan_v7_2
BEX3	Q00994		hsa-miR-27a-3p	0.875505	15	Very High	BCmicrO|CoMeTa|Cupid|DIANA|MBStar|MirAncesTar|mirbase|miRcode|miRDB_v6|MiRNATIP|MirSNPInTarget|miRTar2GO|MirTar2|mirzag|TargetScan_v7_2
LHFPL2	Q6ZUX7		hsa-miR-367-3p	0.874814	13	Very High	CoMeTa|DIANA|MBStar|MirAncesTar|miranda_May_2021|miRcode|miRDB_v6|MiRNATIP|MirTar2|mirzag|MultiMiTar|PACCMIT|TargetScan_v7_2
SRSF2	Q01130		hsa-miR-193b-3p	0.874686	14	Very High	BCmicrO|CoMeTa|DIANA|MirAncesTar|miranda_May_2021|miRcode|miRDB_v6|MiRNATIP|miRTar2GO|MirTar2|mirzag|MultiMiTar|PACCMIT|TargetScan_v7_2
CNN3	Q15417		hsa-miR-27a-3p	0.87462	14	Very High	BCmicrO|CoMeTa|Cupid|DIANA|MBStar|MirAncesTar|miRcode|miRDB_v6|MiRNATIP|MirSNPInTarget|miRTar2GO|MirTar2|mirzag|TargetScan_v7_2
CD69	Q07108		hsa-miR-367-3p	0.874618	15	Very High	CoMeTa|Cupid|DIANA|MBStar|MirAncesTar|miranda_May_2021|mirbase|miRcode|miRDB_v6|MiRNATIP|MirTar2|mirzag|MultiMiTar|PACCMIT|TargetScan_v7_2
SATB2	Q9UPW6		hsa-miR-27a-3p	0.874304	15	Very High	BCmicrO|CoMeTa|Cupid|DIANA|MBStar|MirAncesTar|miRcode|miRDB_v6|MiRNATIP|miRTar2GO|MirTar2|mirzag|PACCMIT|RNA22|TargetScan_v7_2
EFNB2	P52799		hsa-miR-27a-3p	0.874288	15	Very High	BCmicrO|bitargeting_May_2021|CoMeTa|Cupid|DIANA|MBStar|MirAncesTar|miRcode|miRDB_v6|MiRNATIP|miRTar2GO|MirTar2|mirzag|MultiMiTar|TargetScan_v7_2
KIAA1109	Q2LD37		hsa-miR-363-3p	0.874173	14	Very High	BCmicrO|CoMeTa|Cupid|DIANA|MirAncesTar|mirbase|miRcode|MiRNATIP|miRTar2GO|MirTar2|mirzag|PACCMIT|RNA22|TargetScan_v7_2
C21orf91	Q9NYK6		hsa-miR-363-3p	0.874157	16	Very High	BCmicrO|CoMeTa|Cupid|DIANA|MBStar|MirAncesTar|miRcode|miRDB_v6|MiRNATIP|MirSNPInTarget|miRTar2GO|MirTar2|mirzag|MultiMiTar|PACCMIT|TargetScan_v7_2
ISL1	P61371		hsa-miR-27a-3p	0.873739	15	Very High	BCmicrO|bitargeting_May_2021|CoMeTa|Cupid|DIANA|MBStar|MirAncesTar|mirbase|miRcode|miRDB_v6|MiRNATIP|miRTar2GO|mirzag|PACCMIT|TargetScan_v7_2
BAZ2B	Q9UIF8		hsa-miR-363-3p	0.873681	15	Very High	BCmicrO|CoMeTa|Cupid|DIANA|MBStar|MirAncesTar|mirbase|miRcode|miRDB_v6|MiRNATIP|miRTar2GO|MirTar2|MultiMiTar|PACCMIT|TargetScan_v7_2
PAIP2	Q9BPZ3		hsa-miR-27a-3p	0.873186	15	Very High	BCmicrO|CoMeTa|Cupid|DIANA|MBStar|MirAncesTar|mirbase|miRcode|miRDB_v6|MiRNATIP|miRTar2GO|MirTar2|MultiMiTar|RNA22|TargetScan_v7_2
YWHAB	P31946		hsa-miR-27a-3p	0.873115	15	Very High	BCmicrO|CoMeTa|DIANA|MBStar|MirAncesTar|miRcode|miRDB_v6|MiRNATIP|miRTar2GO|MirTar2|mirzag|MultiMiTar|PACCMIT|RNA22|TargetScan_v7_2
GOLM1	Q8NBJ4		hsa-miR-27a-3p	0.873015	13	Very High	BCmicrO|CoMeTa|DIANA|MBStar|MirAncesTar|miRcode|miRDB_v6|MiRNATIP|miRTar2GO|MirTar2|mirzag|PACCMIT|TargetScan_v7_2
ITGAV	P06756		hsa-miR-367-3p	0.87245	15	Very High	bitargeting_May_2021|CoMeTa|DIANA|MBStar|MirAncesTar|miranda_May_2021|miRcode|miRDB_v6|MiRNATIP|MirTar2|mirzag|MultiMiTar|PACCMIT|RNA22|TargetScan_v7_2
KLHL14	Q9P2G3		hsa-miR-367-3p	0.8723	13	Very High	bitargeting_May_2021|Cupid|DIANA|MBStar|MirAncesTar|miranda_May_2021|miRcode|miRDB_v6|MiRNATIP|MirTar2|mirzag|PACCMIT|TargetScan_v7_2
TMF1	P82094		hsa-miR-363-3p	0.872217	14	Very High	BCmicrO|CoMeTa|DIANA|MBStar|MirAncesTar|mirbase|miRcode|miRDB_v6|MiRNATIP|miRTar2GO|MirTar2|mirzag|MultiMiTar|TargetScan_v7_2
CSRP2	Q16527		hsa-miR-27a-3p	0.872189	13	Very High	BCmicrO|CoMeTa|Cupid|DIANA|MirAncesTar|mirbase|miRcode|miRDB_v6|MirTar2|mirzag|PACCMIT|RNA22|TargetScan_v7_2
TNPO1	Q92973		hsa-miR-101-3p	0.87206	15	Very High	CoMeTa|Cupid|DIANA|MBStar|MirAncesTar|miRcode|miRDB_v6|mirmap_May_2021|MiRNATIP|MirSNPInTarget|miRTar2GO|MirTar2|mirzag|MultiMiTar|PACCMIT
TMEM170B	Q5T4T1		hsa-miR-27a-3p	0.871923	14	Very High	BCmicrO|bitargeting_May_2021|Cupid|DIANA|MBStar|MirAncesTar|miRcode|miRDB_v6|MiRNATIP|miRTar2GO|MirTar2|mirzag|PACCMIT|TargetScan_v7_2
ROBO2	Q9HCK4		hsa-miR-363-3p	0.871678	16	Very High	BCmicrO|CoMeTa|Cupid|DIANA|MBStar|MirAncesTar|miRcode|miRDB_v6|MiRNATIP|miRTar2GO|MirTar2|mirzag|MultiMiTar|PACCMIT|RNA22|TargetScan_v7_2
B4GALT3	O60512		hsa-miR-27a-3p	0.87167	15	Very High	BCmicrO|bitargeting_May_2021|CoMeTa|Cupid|DIANA|MirAncesTar|mirbase|miRcode|miRDB_v6|MiRNATIP|miRTar2GO|MirTar2|mirzag|RNA22|TargetScan_v7_2
FAM98A	Q8NCA5		hsa-miR-1297	0.87105	12	Very High	BCmicrO|CoMeTa|Cupid|DIANA|MBStar|MirAncesTar|miRcode|miRDB_v6|MiRNATIP|MirTar2|mirzag|PACCMIT
RGS17	Q9UGC6		hsa-miR-363-3p	0.870935	14	Very High	BCmicrO|CoMeTa|Cupid|DIANA|MirAncesTar|mirbase|miRcode|miRDB_v6|MiRNATIP|miRTar2GO|MirTar2|mirzag|RNA22|TargetScan_v7_2
MYCBP2	O75592		hsa-miR-367-3p	0.870754	16	Very High	CoMeTa|Cupid|DIANA|MBStar|MirAncesTar|miranda_May_2021|mirbase|miRcode|miRDB_v6|MiRNATIP|MirTar2|mirzag|MultiMiTar|PACCMIT|RNA22|TargetScan_v7_2
ATRX	P46100		hsa-miR-363-3p	0.870529	15	Very High	BCmicrO|CoMeTa|Cupid|DIANA|MBStar|MirAncesTar|miRcode|miRDB_v6|MiRNATIP|miRTar2GO|MirTar2|mirzag|MultiMiTar|PACCMIT|TargetScan_v7_2
PDZD2	O15018		hsa-miR-363-3p	0.870517	14	Very High	BCmicrO|bitargeting_May_2021|CoMeTa|DIANA|MBStar|MirAncesTar|miRcode|miRDB_v6|MiRNATIP|MirTar2|mirzag|MultiMiTar|PACCMIT|TargetScan_v7_2
RAP1B	P61224		hsa-miR-27a-3p	0.870491	16	Very High	BCmicrO|bitargeting_May_2021|CoMeTa|Cupid|DIANA|MBStar|MirAncesTar|miRcode|miRDB_v6|MiRNATIP|miRTar2GO|MirTar2|mirzag|PACCMIT|RNA22|TargetScan_v7_2
MYCBP2	O75592		hsa-miR-363-3p	0.870425	15	Very High	BCmicrO|CoMeTa|Cupid|DIANA|MBStar|MirAncesTar|miRcode|miRDB_v6|MiRNATIP|MirTar2|mirzag|MultiMiTar|PACCMIT|RNA22|TargetScan_v7_2
RAD21	O60216		hsa-miR-363-3p	0.870146	14	Very High	BCmicrO|bitargeting_May_2021|CoMeTa|DIANA|MBStar|MirAncesTar|miRcode|miRDB_v6|MiRNATIP|miRTar2GO|MirTar2|mirzag|PACCMIT|TargetScan_v7_2
FMR1	Q06787		hsa-miR-367-3p	0.870138	15	Very High	CoMeTa|Cupid|DIANA|MBStar|MirAncesTar|miranda_May_2021|miRcode|miRDB_v6|MiRNATIP|MirTar2|mirzag|MultiMiTar|PACCMIT|RNA22|TargetScan_v7_2
SLC25A32	Q9H2D1		hsa-miR-363-3p	0.870128	15	Very High	BCmicrO|bitargeting_May_2021|CoMeTa|Cupid|DIANA|MBStar|MirAncesTar|miRcode|miRDB_v6|MiRNATIP|miRTar2GO|MirTar2|mirzag|PACCMIT|TargetScan_v7_2
ROR1	Q01973		hsa-miR-27a-3p	0.870046	14	Very High	BCmicrO|bitargeting_May_2021|CoMeTa|Cupid|DIANA|MBStar|MirAncesTar|miRcode|miRDB_v6|MiRNATIP|miRTar2GO|PITA_May_2021|RNA22|TargetScan_v7_2
TEAD1	P28347		hsa-miR-27a-3p	0.869777	17	Very High	BCmicrO|bitargeting_May_2021|CoMeTa|Cupid|DIANA|MBStar|MirAncesTar|miRcode|miRDB_v6|MiRNATIP|miRTar2GO|MirTar2|mirzag|MultiMiTar|PITA_May_2021|RNA22|TargetScan_v7_2
PTAR1	Q7Z6K3		hsa-miR-363-3p	0.869446	14	Very High	BCmicrO|bitargeting_May_2021|DIANA|MBStar|MirAncesTar|miRcode|miRDB_v6|MiRNATIP|miRTar2GO|MirTar2|mirzag|PACCMIT|PITA_May_2021|TargetScan_v7_2
ZHX1	Q9UKY1		hsa-miR-27a-3p	0.869435	13	Very High	BCmicrO|Cupid|DIANA|MBStar|MirAncesTar|miRcode|miRDB_v6|MiRNATIP|miRTar2GO|MirTar2|mirzag|PACCMIT|TargetScan_v7_2
USP28	Q96RU2		hsa-miR-363-3p	0.869407	12	Very High	BCmicrO|bitargeting_May_2021|Cupid|MirAncesTar|mirbase|miRcode|miRDB_v6|MiRNATIP|miRTar2GO|MirTar2|PACCMIT|TargetScan_v7_2
NABP1	Q96AH0		hsa-miR-27a-3p	0.869259	14	Very High	BCmicrO|bitargeting_May_2021|CoMeTa|DIANA|MBStar|MirAncesTar|miRcode|MiRNATIP|miRTar2GO|MirTar2|mirzag|PACCMIT|RNA22|TargetScan_v7_2
NEFM	P07197		hsa-miR-363-3p	0.869207	13	Very High	BCmicrO|CoMeTa|Cupid|DIANA|MBStar|MirAncesTar|miRcode|miRDB_v6|MirTar2|mirzag|MultiMiTar|PACCMIT|TargetScan_v7_2
TMSB10	P63313		hsa-miR-27a-3p	0.868988	14	Very High	BCmicrO|CoMeTa|Cupid|DIANA|MirAncesTar|mirbase|miRcode|miRDB_v6|MiRNATIP|miRTar2GO|mirzag|PACCMIT|RNA22|TargetScan_v7_2
TJP1	Q07157		hsa-miR-105-5p	0.868846	18	Very High	BCmicrO|bitargeting_May_2021|CoMeTa|Cupid|DIANA|MBStar|MirAncesTar|miranda_May_2021|mirbase|miRDB_v6|mirmap_May_2021|MiRNATIP|MirSNPInTarget|MirTar2|mirzag|MultiMiTar|PACCMIT|RNA22
KCNJ2	P63252		hsa-miR-193b-3p	0.867856	14	Very High	BCmicrO|CoMeTa|DIANA|MBStar|MirAncesTar|miranda_May_2021|miRcode|miRDB_v6|MiRNATIP|MirTar2|mirzag|MultiMiTar|PACCMIT|TargetScan_v7_2
FAM135A	Q9P2D6		hsa-miR-363-3p	0.867781	16	Very High	BCmicrO|bitargeting_May_2021|CoMeTa|Cupid|DIANA|MBStar|MirAncesTar|miRcode|miRDB_v6|MiRNATIP|miRTar2GO|MirTar2|mirzag|PACCMIT|RNA22|TargetScan_v7_2
ZNF800	Q2TB10		hsa-miR-27a-3p	0.867768	12	Very High	BCmicrO|Cupid|DIANA|MirAncesTar|miRcode|miRDB_v6|MiRNATIP|miRTar2GO|MirTar2|mirzag|PACCMIT|TargetScan_v7_2
FAM133B	Q5BKY9		hsa-miR-27a-3p	0.867721	12	Very High	BCmicrO|Cupid|DIANA|MBStar|MirAncesTar|miRcode|miRDB_v6|miRTar2GO|MirTar2|mirzag|RNA22|TargetScan_v7_2
DOCK9	Q9BZ29		hsa-miR-363-3p	0.86752	14	Very High	BCmicrO|CoMeTa|MBStar|MirAncesTar|mirbase|miRcode|miRDB_v6|MiRNATIP|miRTar2GO|MirTar2|mirzag|PACCMIT|RNA22|TargetScan_v7_2
RBM47	A0AV96		hsa-miR-367-3p	0.867376	13	Very High	CoMeTa|Cupid|DIANA|MBStar|MirAncesTar|miranda_May_2021|miRcode|MiRNATIP|MirTar2|mirzag|MultiMiTar|PACCMIT|TargetScan_v7_2
PIKFYVE	Q9Y2I7		hsa-miR-367-3p	0.866909	14	Very High	CoMeTa|Cupid|DIANA|MBStar|MirAncesTar|miranda_May_2021|miRcode|miRDB_v6|MiRNATIP|MirTar2|mirzag|MultiMiTar|PACCMIT|TargetScan_v7_2
MARK1	Q9P0L2		hsa-miR-27a-3p	0.866737	15	Very High	BCmicrO|bitargeting_May_2021|CoMeTa|Cupid|DIANA|MBStar|MirAncesTar|miRcode|miRDB_v6|miRTar2GO|MirTar2|mirzag|MultiMiTar|PACCMIT|TargetScan_v7_2
BICRA	Q9NZM4		hsa-miR-101-3p	0.866671	16	Very High	CoMeTa|Cupid|DIANA|MBStar|MirAncesTar|mirbase|miRcode|miRDB_v6|mirmap_May_2021|MiRNATIP|MirSNPInTarget|miRTar2GO|MirTar2|mirzag|PACCMIT|RNA22
CCNK	O75909		hsa-miR-27a-3p	0.866581	15	Very High	BCmicrO|CoMeTa|Cupid|DIANA|MirAncesTar|miRcode|miRDB_v6|MiRNATIP|MirSNPInTarget|miRTar2GO|MirTar2|mirzag|PACCMIT|RNA22|TargetScan_v7_2
CDH11	P55287		hsa-miR-27a-3p	0.866384	13	Very High	BCmicrO|bitargeting_May_2021|CoMeTa|Cupid|DIANA|MirAncesTar|miRcode|MiRNATIP|MirTar2|mirzag|PACCMIT|RNA22|TargetScan_v7_2
ANKIB1	Q9P2G1		hsa-miR-367-3p	0.866228	15	Very High	bitargeting_May_2021|Cupid|DIANA|MBStar|MirAncesTar|miranda_May_2021|miRcode|miRDB_v6|MiRNATIP|MirTar2|mirzag|MultiMiTar|PACCMIT|RNA22|TargetScan_v7_2
PHB	P35232		hsa-miR-27a-3p	0.86608	14	Very High	BCmicrO|CoMeTa|Cupid|DIANA|MirAncesTar|mirbase|miRcode|miRDB_v6|MiRNATIP|miRTar2GO|MirTar2|mirzag|PACCMIT|TargetScan_v7_2
LIFR	P42702		hsa-miR-27a-3p	0.865982	14	Very High	BCmicrO|CoMeTa|Cupid|DIANA|MBStar|MirAncesTar|miRcode|miRDB_v6|MiRNATIP|miRTar2GO|mirzag|MultiMiTar|PACCMIT|TargetScan_v7_2
SYNJ1	O43426		hsa-miR-363-3p	0.865943	15	Very High	BCmicrO|CoMeTa|DIANA|MBStar|MirAncesTar|miRcode|miRDB_v6|MiRNATIP|MirSNPInTarget|miRTar2GO|MirTar2|mirzag|MultiMiTar|PACCMIT|TargetScan_v7_2
LPAR6	P43657		hsa-miR-27a-3p	0.865818	12	Very High	BCmicrO|CoMeTa|Cupid|DIANA|MBStar|MirAncesTar|mirbase|miRcode|miRDB_v6|MirTar2|PACCMIT|TargetScan_v7_2
GFPT2	O94808		hsa-miR-27a-3p	0.865812	14	Very High	BCmicrO|CoMeTa|Cupid|DIANA|MirAncesTar|mirbase|miRcode|miRDB_v6|MiRNATIP|MirTar2|mirzag|PACCMIT|RNA22|TargetScan_v7_2
KLF2	Q9Y5W3		hsa-miR-363-3p	0.865793	14	Very High	BCmicrO|CoMeTa|Cupid|DIANA|MirAncesTar|mirbase|miRcode|miRDB_v6|MiRNATIP|miRTar2GO|MirTar2|mirzag|PACCMIT|TargetScan_v7_2
BCL2L11	O43521		hsa-miR-367-3p	0.865466	17	Very High	bitargeting_May_2021|CoMeTa|Cupid|DIANA|MBStar|MirAncesTar|miranda_May_2021|miRcode|miRDB_v6|MiRNATIP|MirSNPInTarget|MirTar2|mirzag|MultiMiTar|PACCMIT|RNA22|TargetScan_v7_2
EFR3A	Q14156		hsa-miR-367-3p	0.865346	12	Very High	CoMeTa|DIANA|MirAncesTar|miranda_May_2021|miRcode|miRDB_v6|MiRNATIP|MirTar2|mirzag|MultiMiTar|PACCMIT|TargetScan_v7_2
TEAD1	P28347		hsa-miR-367-3p	0.864991	13	Very High	bitargeting_May_2021|CoMeTa|DIANA|MBStar|MirAncesTar|miranda_May_2021|miRcode|miRDB_v6|MirTar2|mirzag|MultiMiTar|PACCMIT|TargetScan_v7_2
SGPP1	Q9BX95		hsa-miR-363-3p	0.864878	14	Very High	BCmicrO|CoMeTa|Cupid|DIANA|MBStar|MirAncesTar|miRcode|miRDB_v6|miRTar2GO|MirTar2|mirzag|MultiMiTar|PACCMIT|TargetScan_v7_2
ACTC1	P68032		hsa-miR-363-3p	0.864742	16	Very High	BCmicrO|bitargeting_May_2021|CoMeTa|DIANA|MBStar|MirAncesTar|mirbase|miRcode|miRDB_v6|MiRNATIP|miRTar2GO|MirTar2|mirzag|MultiMiTar|RNA22|TargetScan_v7_2
EZH2	Q15910		hsa-miR-101-3p	0.864587	14	Very High	bitargeting_May_2021|CoMeTa|Cupid|DIANA|MBStar|MirAncesTar|mirbase|miRcode|miRDB_v6|MiRNATIP|miRTar2GO|MirTar2|mirzag|PACCMIT
PLEKHB2	Q96CS7		hsa-miR-363-3p	0.864557	13	Very High	BCmicrO|CoMeTa|Cupid|DIANA|MBStar|MirAncesTar|miRcode|miRDB_v6|MiRNATIP|miRTar2GO|MirTar2|MultiMiTar|TargetScan_v7_2
CA10	Q9NS85		hsa-miR-27a-3p	0.864522	14	Very High	BCmicrO|CoMeTa|Cupid|DIANA|MBStar|MirAncesTar|miRcode|miRDB_v6|MiRNATIP|MirTar2|MultiMiTar|PACCMIT|RNA22|TargetScan_v7_2
NREP	Q16612		hsa-miR-27a-3p	0.864434	16	Very High	BCmicrO|bitargeting_May_2021|CoMeTa|Cupid|DIANA|MBStar|MirAncesTar|miRcode|miRDB_v6|MiRNATIP|miRTar2GO|mirzag|PACCMIT|PITA_May_2021|RNA22|TargetScan_v7_2
CD2AP	Q9Y5K6		hsa-miR-363-3p	0.864233	15	Very High	BCmicrO|CoMeTa|Cupid|DIANA|MBStar|MirAncesTar|miRcode|miRDB_v6|MiRNATIP|miRTar2GO|MirTar2|mirzag|MultiMiTar|PACCMIT|TargetScan_v7_2
HOXB8	P17481		hsa-miR-27a-3p	0.864222	16	Very High	BCmicrO|bitargeting_May_2021|CoMeTa|Cupid|DIANA|MirAncesTar|mirbase|miRcode|miRDB_v6|mirmap_May_2021|MiRNATIP|miRTar2GO|mirzag|PACCMIT|RNA22|TargetScan_v7_2
AQP11	Q8NBQ7		hsa-miR-27a-3p	0.86402	14	Very High	BCmicrO|Cupid|DIANA|MirAncesTar|mirbase|miRcode|miRDB_v6|MiRNATIP|miRTar2GO|MirTar2|mirzag|PACCMIT|PITA_May_2021|TargetScan_v7_2
DTNA	Q9Y4J8		hsa-miR-27a-3p	0.863979	15	Very High	BCmicrO|bitargeting_May_2021|CoMeTa|DIANA|MBStar|MirAncesTar|miRcode|miRDB_v6|MirSNPInTarget|MirTar2|mirzag|MultiMiTar|PACCMIT|RNA22|TargetScan_v7_2
ARRDC3	Q96B67		hsa-miR-363-3p	0.863937	12	Very High	BCmicrO|Cupid|DIANA|MirAncesTar|miRcode|miRDB_v6|MiRNATIP|miRTar2GO|MirTar2|mirzag|PACCMIT|TargetScan_v7_2
CPEB2	Q7Z5Q1		hsa-miR-363-3p	0.863763	15	Very High	BCmicrO|Cupid|DIANA|MBStar|MirAncesTar|miRcode|miRDB_v6|mirmap_May_2021|MiRNATIP|miRTar2GO|mirzag|MultiMiTar|PACCMIT|PITA_May_2021|TargetScan_v7_2
DUS2	Q9NX74		hsa-miR-363-3p	0.863708	15	Very High	BCmicrO|bitargeting_May_2021|CoMeTa|Cupid|MirAncesTar|mirbase|miRcode|miRDB_v6|MiRNATIP|miRTar2GO|MirTar2|PACCMIT|PITA_May_2021|RNA22|TargetScan_v7_2
PHLPP2	Q6ZVD8		hsa-miR-367-3p	0.863631	18	Very High	bitargeting_May_2021|CoMeTa|Cupid|DIANA|MBStar|MirAncesTar|miranda_May_2021|mirbase|miRcode|miRDB_v6|MiRNATIP|MirSNPInTarget|MirTar2|mirzag|MultiMiTar|PACCMIT|RNA22|TargetScan_v7_2
TMEM87A	Q8NBN3		hsa-miR-363-3p	0.863038	15	Very High	BCmicrO|CoMeTa|Cupid|DIANA|MBStar|MirAncesTar|miRcode|miRDB_v6|MiRNATIP|MirSNPInTarget|miRTar2GO|MirTar2|mirzag|PACCMIT|TargetScan_v7_2
RNF38	Q9H0F5		hsa-miR-27a-3p	0.862979	16	Very High	BCmicrO|CoMeTa|Cupid|DIANA|MBStar|MirAncesTar|miRcode|miRDB_v6|MiRNATIP|MirSNPInTarget|miRTar2GO|MirTar2|mirzag|MultiMiTar|RNA22|TargetScan_v7_2
NOVA1	P51513		hsa-miR-367-3p	0.862913	13	Very High	CoMeTa|Cupid|DIANA|MBStar|MirAncesTar|miranda_May_2021|miRcode|MiRNATIP|MirTar2|mirzag|MultiMiTar|PACCMIT|TargetScan_v7_2
IDH1	O75874		hsa-miR-363-3p	0.86284	13	Very High	BCmicrO|CoMeTa|Cupid|DIANA|MBStar|MirAncesTar|miRcode|miRDB_v6|MiRNATIP|miRTar2GO|MirTar2|mirzag|TargetScan_v7_2
EN2	P19622		hsa-miR-193b-3p	0.86269	17	Very High	BCmicrO|bitargeting_May_2021|CoMeTa|DIANA|MBStar|MirAncesTar|miranda_May_2021|mirbase|miRcode|miRDB_v6|MiRNATIP|MirSNPInTarget|MirTar2|mirzag|MultiMiTar|PACCMIT|TargetScan_v7_2
ZFHX3	Q15911		hsa-miR-27a-3p	0.862669	16	Very High	BCmicrO|bitargeting_May_2021|CoMeTa|Cupid|DIANA|MBStar|MirAncesTar|miRcode|miRDB_v6|MiRNATIP|miRTar2GO|MirTar2|mirzag|MultiMiTar|RNA22|TargetScan_v7_2
HOXA10	P31260		hsa-miR-27a-3p	0.862558	13	Very High	BCmicrO|CoMeTa|Cupid|MBStar|MirAncesTar|miRcode|miRDB_v6|MiRNATIP|miRTar2GO|MirTar2|mirzag|RNA22|TargetScan_v7_2
ARMC8	Q8IUR7		hsa-miR-27a-3p	0.862479	15	Very High	BCmicrO|CoMeTa|Cupid|DIANA|MirAncesTar|miRcode|miRDB_v6|MiRNATIP|miRTar2GO|MirTar2|mirzag|MultiMiTar|PACCMIT|RNA22|TargetScan_v7_2
YWHAQ	P27348		hsa-miR-27a-3p	0.862399	13	Very High	BCmicrO|CoMeTa|Cupid|DIANA|MBStar|MirAncesTar|miRcode|miRDB_v6|MiRNATIP|mirzag|MultiMiTar|RNA22|TargetScan_v7_2
POGLUT1	Q8NBL1		hsa-miR-27a-3p	0.861927	16	Very High	BCmicrO|bitargeting_May_2021|CoMeTa|DIANA|MBStar|MirAncesTar|miRcode|miRDB_v6|MiRNATIP|miRTar2GO|MirTar2|mirzag|MultiMiTar|PACCMIT|RNA22|TargetScan_v7_2
UBE2D1	P51668		hsa-miR-101-3p	0.861783	15	Very High	bitargeting_May_2021|CoMeTa|Cupid|DIANA|MBStar|MirAncesTar|mirbase|miRcode|miRDB_v6|MiRNATIP|miRTar2GO|MirTar2|mirzag|MultiMiTar|PACCMIT
SRPRA	P08240		hsa-miR-363-3p	0.861327	14	Very High	BCmicrO|bitargeting_May_2021|CoMeTa|DIANA|MBStar|MirAncesTar|mirbase|miRcode|miRDB_v6|MiRNATIP|miRTar2GO|MirTar2|mirzag|TargetScan_v7_2
SOCS5	O75159		hsa-miR-363-3p	0.86106	15	Very High	BCmicrO|CoMeTa|Cupid|DIANA|MBStar|MirAncesTar|miRcode|miRDB_v6|MiRNATIP|miRTar2GO|MirTar2|mirzag|MultiMiTar|PACCMIT|TargetScan_v7_2
DCX	O43602		hsa-miR-27a-3p	0.860743	16	Very High	BCmicrO|bitargeting_May_2021|CoMeTa|Cupid|DIANA|MBStar|MirAncesTar|miRcode|miRDB_v6|MiRNATIP|MirTar2|mirzag|MultiMiTar|PACCMIT|RNA22|TargetScan_v7_2
FAM193B	Q96PV7		hsa-miR-27a-3p	0.860661	12	Very High	BCmicrO|bitargeting_May_2021|CoMeTa|Cupid|DIANA|MirAncesTar|miRcode|MiRNATIP|miRTar2GO|MirTar2|PACCMIT|TargetScan_v7_2
TACC2	O95359		hsa-miR-363-3p	0.86051	14	Very High	BCmicrO|CoMeTa|Cupid|MBStar|MirAncesTar|mirbase|miRcode|miRDB_v6|MiRNATIP|MirSNPInTarget|miRTar2GO|MirTar2|PACCMIT|TargetScan_v7_2
ZBTB5	O15062		hsa-miR-193b-3p	0.860455	18	Very High	BCmicrO|bitargeting_May_2021|Cupid|DIANA|MBStar|MirAncesTar|miranda_May_2021|mirbase|miRcode|miRDB_v6|MiRNATIP|miRTar2GO|MirTar2|mirzag|PACCMIT|PITA_May_2021|RNA22|TargetScan_v7_2
PHTF2	Q8N3S3		hsa-miR-363-3p	0.860067	14	Very High	BCmicrO|CoMeTa|Cupid|DIANA|MBStar|MirAncesTar|miRcode|miRDB_v6|MiRNATIP|miRTar2GO|MirTar2|mirzag|RNA22|TargetScan_v7_2
CACNA2D3	Q8IZS8		hsa-miR-27a-3p	0.859805	14	Very High	BCmicrO|CoMeTa|Cupid|DIANA|MBStar|MirAncesTar|mirbase|miRcode|miRDB_v6|MiRNATIP|MirSNPInTarget|mirzag|RNA22|TargetScan_v7_2
ABHD17C	Q6PCB6		hsa-miR-27a-3p	0.85974	12	Very High	BCmicrO|Cupid|DIANA|MirAncesTar|mirbase|miRcode|miRDB_v6|MiRNATIP|miRTar2GO|MirTar2|PACCMIT|TargetScan_v7_2
PHLPP2	Q6ZVD8		hsa-miR-27a-3p	0.859728	15	Very High	BCmicrO|CoMeTa|DIANA|MBStar|MirAncesTar|miRcode|miRDB_v6|MiRNATIP|miRTar2GO|MirTar2|mirzag|MultiMiTar|PACCMIT|RNA22|TargetScan_v7_2
RPS6KA5	O75582		hsa-miR-27a-3p	0.859566	15	Very High	BCmicrO|bitargeting_May_2021|CoMeTa|Cupid|DIANA|MirAncesTar|miRcode|miRDB_v6|MiRNATIP|MirTar2|mirzag|PACCMIT|PITA_May_2021|RNA22|TargetScan_v7_2
FNDC3B	Q53EP0		hsa-miR-367-3p	0.85951	14	Very High	bitargeting_May_2021|CoMeTa|Cupid|DIANA|MBStar|MirAncesTar|miranda_May_2021|miRcode|miRDB_v6|MiRNATIP|mirzag|PACCMIT|RNA22|TargetScan_v7_2
UBR5	O95071		hsa-miR-27a-3p	0.859352	15	Very High	BCmicrO|CoMeTa|Cupid|DIANA|MBStar|MirAncesTar|mirbase|miRcode|miRDB_v6|MiRNATIP|MirSNPInTarget|miRTar2GO|mirzag|PACCMIT|TargetScan_v7_2
GSPT1	P15170		hsa-miR-27a-3p	0.859103	15	Very High	BCmicrO|bitargeting_May_2021|CoMeTa|DIANA|MBStar|MirAncesTar|mirbase|miRcode|miRDB_v6|MiRNATIP|miRTar2GO|MirTar2|PACCMIT|PITA_May_2021|TargetScan_v7_2
ACTA2	P62736		hsa-miR-27a-3p	0.859089	13	Very High	BCmicrO|CoMeTa|Cupid|DIANA|MBStar|MirAncesTar|mirbase|miRcode|miRDB_v6|MiRNATIP|MirSNPInTarget|PACCMIT|TargetScan_v7_2
PARD6B	Q9BYG5		hsa-miR-27a-3p	0.858954	12	Very High	BCmicrO|CoMeTa|DIANA|MirAncesTar|miRcode|miRDB_v6|MiRNATIP|miRTar2GO|MirTar2|mirzag|MultiMiTar|TargetScan_v7_2
YIPF4	Q9BSR8		hsa-miR-363-3p	0.858854	16	Very High	BCmicrO|bitargeting_May_2021|CoMeTa|Cupid|DIANA|MirAncesTar|miRcode|miRDB_v6|MiRNATIP|MirSNPInTarget|miRTar2GO|MirTar2|mirzag|PACCMIT|RNA22|TargetScan_v7_2
ANP32E	Q9BTT0		hsa-miR-363-3p	0.858813	16	Very High	BCmicrO|bitargeting_May_2021|CoMeTa|DIANA|MBStar|MirAncesTar|mirbase|miRcode|miRDB_v6|MiRNATIP|miRTar2GO|MirTar2|mirzag|MultiMiTar|PACCMIT|TargetScan_v7_2
PLEKHA1	Q9HB21		hsa-miR-363-3p	0.858636	15	Very High	BCmicrO|bitargeting_May_2021|CoMeTa|DIANA|MBStar|MirAncesTar|miRcode|miRDB_v6|MiRNATIP|miRTar2GO|MirTar2|mirzag|MultiMiTar|PACCMIT|TargetScan_v7_2
TGIF1	Q15583		hsa-miR-367-3p	0.858632	14	Very High	bitargeting_May_2021|CoMeTa|DIANA|MBStar|MirAncesTar|miranda_May_2021|miRcode|miRDB_v6|MiRNATIP|MirSNPInTarget|MirTar2|mirzag|PACCMIT|TargetScan_v7_2
MARK1	Q9P0L2		hsa-miR-363-3p	0.85852	16	Very High	BCmicrO|bitargeting_May_2021|CoMeTa|Cupid|DIANA|MBStar|MirAncesTar|mirbase|miRcode|miRDB_v6|miRTar2GO|MirTar2|mirzag|MultiMiTar|PACCMIT|TargetScan_v7_2
RELN	P78509		hsa-miR-27a-3p	0.858516	14	Very High	BCmicrO|CoMeTa|Cupid|DIANA|MBStar|MirAncesTar|miRcode|miRDB_v6|MiRNATIP|MirTar2|mirzag|MultiMiTar|PACCMIT|TargetScan_v7_2
REV3L	O60673		hsa-miR-367-3p	0.858511	14	Very High	CoMeTa|Cupid|DIANA|MBStar|MirAncesTar|miranda_May_2021|miRcode|miRDB_v6|MiRNATIP|MirTar2|mirzag|PACCMIT|RNA22|TargetScan_v7_2
NFIA	Q12857		hsa-miR-363-3p	0.858322	14	Very High	BCmicrO|Cupid|DIANA|MBStar|MirAncesTar|mirbase|miRcode|miRDB_v6|MiRNATIP|miRTar2GO|MirTar2|mirzag|PACCMIT|TargetScan_v7_2
YWHAZ	P63104		hsa-miR-193b-3p	0.858061	15	Very High	BCmicrO|CoMeTa|Cupid|DIANA|MBStar|MirAncesTar|miranda_May_2021|miRcode|miRDB_v6|MiRNATIP|MirTar2|mirzag|MultiMiTar|PACCMIT|TargetScan_v7_2
SLC7A11	Q9UPY5		hsa-miR-27a-3p	0.857989	16	Very High	BCmicrO|bitargeting_May_2021|CoMeTa|DIANA|MBStar|MirAncesTar|miRcode|miRDB_v6|MiRNATIP|miRTar2GO|MirTar2|mirzag|MultiMiTar|PACCMIT|RNA22|TargetScan_v7_2
ITPR1	Q14643		hsa-miR-363-3p	0.857962	15	Very High	BCmicrO|CoMeTa|Cupid|DIANA|MBStar|MirAncesTar|mirbase|miRcode|miRDB_v6|MiRNATIP|miRTar2GO|MirTar2|mirzag|MultiMiTar|TargetScan_v7_2
DYRK2	Q92630		hsa-miR-363-3p	0.857796	15	Very High	BCmicrO|CoMeTa|Cupid|DIANA|MBStar|MirAncesTar|miRcode|miRDB_v6|MiRNATIP|miRTar2GO|MirTar2|mirzag|MultiMiTar|PACCMIT|TargetScan_v7_2
CPEB3	Q8NE35		hsa-miR-363-3p	0.857455	15	Very High	BCmicrO|bitargeting_May_2021|CoMeTa|Cupid|DIANA|MBStar|MirAncesTar|miRcode|miRDB_v6|MiRNATIP|miRTar2GO|mirzag|MultiMiTar|RNA22|TargetScan_v7_2
PDHX	O00330		hsa-miR-27a-3p	0.857403	14	Very High	BCmicrO|CoMeTa|Cupid|DIANA|MBStar|MirAncesTar|miRcode|miRDB_v6|MiRNATIP|miRTar2GO|MirTar2|mirzag|RNA22|TargetScan_v7_2
SNN	O75324		hsa-miR-363-3p	0.857318	13	Very High	BCmicrO|CoMeTa|Cupid|DIANA|MBStar|MirAncesTar|miRcode|miRDB_v6|miRTar2GO|MirTar2|mirzag|PACCMIT|TargetScan_v7_2
HAPLN1	P10915		hsa-miR-27a-3p	0.857175	14	Very High	BCmicrO|CoMeTa|Cupid|DIANA|MBStar|MirAncesTar|miRcode|miRDB_v6|MiRNATIP|MirTar2|mirzag|PACCMIT|RNA22|TargetScan_v7_2
ARF3	P61204		hsa-miR-27a-3p	0.857051	13	Very High	BCmicrO|CoMeTa|Cupid|DIANA|MirAncesTar|miRcode|miRDB_v6|MiRNATIP|miRTar2GO|MirTar2|mirzag|RNA22|TargetScan_v7_2
NR5A2	O00482		hsa-miR-27a-3p	0.856997	13	Very High	BCmicrO|CoMeTa|Cupid|DIANA|MirAncesTar|miRcode|miRDB_v6|MiRNATIP|MirTar2|mirzag|PACCMIT|RNA22|TargetScan_v7_2
PCMTD1	Q96MG8		hsa-miR-363-3p	0.85697	15	Very High	BCmicrO|Cupid|DIANA|MBStar|MirAncesTar|miRcode|miRDB_v6|MiRNATIP|MirSNPInTarget|miRTar2GO|MirTar2|mirzag|PACCMIT|RNA22|TargetScan_v7_2
MAN2A1	Q16706		hsa-miR-27a-3p	0.856558	15	Very High	BCmicrO|bitargeting_May_2021|CoMeTa|Cupid|DIANA|MBStar|MirAncesTar|mirbase|miRcode|miRDB_v6|MiRNATIP|miRTar2GO|mirzag|PACCMIT|TargetScan_v7_2
PTEN	P60484		hsa-miR-363-3p	0.856446	14	Very High	BCmicrO|CoMeTa|DIANA|MBStar|MirAncesTar|miRcode|miRDB_v6|MiRNATIP|miRTar2GO|MirTar2|mirzag|MultiMiTar|PACCMIT|TargetScan_v7_2
TULP4	Q9NRJ4		hsa-miR-367-3p	0.856431	14	Very High	CoMeTa|Cupid|DIANA|MBStar|MirAncesTar|miranda_May_2021|miRcode|miRDB_v6|MiRNATIP|MirTar2|mirzag|MultiMiTar|PACCMIT|TargetScan_v7_2
RSBN1L	Q6PCB5		hsa-miR-27a-3p	0.856401	13	Very High	BCmicrO|Cupid|DIANA|MBStar|MirAncesTar|mirbase|miRcode|miRDB_v6|MiRNATIP|MirTar2|mirzag|PACCMIT|TargetScan_v7_2
PCNX1	Q96RV3		hsa-miR-27a-3p	0.856294	15	Very High	BCmicrO|CoMeTa|DIANA|MBStar|MirAncesTar|miRcode|miRDB_v6|MiRNATIP|miRTar2GO|MirTar2|mirzag|MultiMiTar|PACCMIT|RNA22|TargetScan_v7_2
UBE2W	Q96B02		hsa-miR-27a-3p	0.85619	16	Very High	BCmicrO|bitargeting_May_2021|CoMeTa|Cupid|DIANA|MBStar|MirAncesTar|miRcode|miRDB_v6|MiRNATIP|miRTar2GO|mirzag|MultiMiTar|PACCMIT|RNA22|TargetScan_v7_2
CAPZA1	P52907		hsa-miR-27a-3p	0.856065	13	Very High	BCmicrO|CoMeTa|Cupid|DIANA|MirAncesTar|miRcode|miRDB_v6|MiRNATIP|miRTar2GO|MirTar2|mirzag|PACCMIT|TargetScan_v7_2
HOXA13	P31271		hsa-miR-27a-3p	0.856	15	Very High	BCmicrO|bitargeting_May_2021|Cupid|DIANA|MirAncesTar|mirbase|miRcode|miRDB_v6|MiRNATIP|MirTar2|mirzag|MultiMiTar|PACCMIT|RNA22|TargetScan_v7_2
NXT2	Q9NPJ8		hsa-miR-27a-3p	0.855882	14	Very High	BCmicrO|CoMeTa|Cupid|DIANA|MBStar|MirAncesTar|mirbase|miRcode|miRDB_v6|MiRNATIP|miRTar2GO|MirTar2|mirzag|TargetScan_v7_2
PAX9	P55771		hsa-miR-27a-3p	0.855749	13	Very High	BCmicrO|CoMeTa|Cupid|DIANA|MBStar|MirAncesTar|miRcode|miRTar2GO|MirTar2|mirzag|PACCMIT|RNA22|TargetScan_v7_2
LATS2	Q9NRM7		hsa-miR-363-3p	0.855587	13	Very High	BCmicrO|bitargeting_May_2021|Cupid|DIANA|MBStar|MirAncesTar|miRcode|miRDB_v6|MiRNATIP|miRTar2GO|MirTar2|PACCMIT|TargetScan_v7_2
APPL1	Q9UKG1		hsa-miR-363-3p	0.855564	15	Very High	BCmicrO|bitargeting_May_2021|CoMeTa|DIANA|MBStar|MirAncesTar|miRcode|miRDB_v6|MiRNATIP|miRTar2GO|MirTar2|mirzag|MultiMiTar|PACCMIT|TargetScan_v7_2
UBE2W	Q96B02		hsa-miR-367-3p	0.855291	14	Very High	bitargeting_May_2021|CoMeTa|DIANA|MBStar|MirAncesTar|miranda_May_2021|miRcode|miRDB_v6|MiRNATIP|MirTar2|mirzag|MultiMiTar|PACCMIT|TargetScan_v7_2
FRY	Q5TBA9		hsa-miR-363-3p	0.855116	16	Very High	BCmicrO|bitargeting_May_2021|CoMeTa|Cupid|DIANA|MBStar|MirAncesTar|mirbase|miRcode|miRDB_v6|MiRNATIP|MirTar2|mirzag|PACCMIT|RNA22|TargetScan_v7_2
STAG1	Q8WVM7		hsa-miR-27a-3p	0.855042	14	Very High	BCmicrO|bitargeting_May_2021|CoMeTa|Cupid|DIANA|MBStar|MirAncesTar|miRcode|miRDB_v6|MiRNATIP|MirTar2|mirzag|RNA22|TargetScan_v7_2
KDM7A	Q6ZMT4		hsa-miR-27a-3p	0.855038	14	Very High	BCmicrO|bitargeting_May_2021|CoMeTa|DIANA|MBStar|MirAncesTar|miRcode|miRDB_v6|MiRNATIP|MirTar2|mirzag|MultiMiTar|RNA22|TargetScan_v7_2
SUN1	O94901		hsa-miR-363-3p	0.854838	15	Very High	BCmicrO|bitargeting_May_2021|CoMeTa|Cupid|MBStar|MirAncesTar|mirbase|miRcode|MiRNATIP|MirSNPInTarget|miRTar2GO|MirTar2|mirzag|PACCMIT|TargetScan_v7_2
ZEB2	O60315		hsa-miR-367-3p	0.854458	14	Very High	CoMeTa|Cupid|DIANA|MBStar|MirAncesTar|miranda_May_2021|miRcode|miRDB_v6|MiRNATIP|MirSNPInTarget|MirTar2|mirzag|PACCMIT|TargetScan_v7_2
MYLIP	Q8WY64		hsa-miR-363-3p	0.854229	16	Very High	BCmicrO|bitargeting_May_2021|CoMeTa|Cupid|DIANA|MBStar|MirAncesTar|miRcode|miRDB_v6|MiRNATIP|MirSNPInTarget|miRTar2GO|MirTar2|mirzag|RNA22|TargetScan_v7_2
SLC35F1	Q5T1Q4		hsa-miR-27a-3p	0.854218	14	Very High	BCmicrO|Cupid|DIANA|MBStar|MirAncesTar|mirbase|miRcode|miRDB_v6|MiRNATIP|MirTar2|mirzag|MultiMiTar|RNA22|TargetScan_v7_2
RIC1	Q4ADV7		hsa-miR-367-3p	0.854196	13	Very High	Cupid|DIANA|MBStar|MirAncesTar|miranda_May_2021|miRcode|miRDB_v6|MiRNATIP|MirTar2|mirzag|PACCMIT|RNA22|TargetScan_v7_2
ADM	P35318		hsa-miR-363-3p	0.85405	15	Very High	BCmicrO|CoMeTa|Cupid|DIANA|MirAncesTar|mirbase|miRcode|miRDB_v6|MiRNATIP|miRTar2GO|MirTar2|mirzag|PACCMIT|RNA22|TargetScan_v7_2
RAPGEF2	Q9Y4G8		hsa-miR-27a-3p	0.854027	14	Very High	BCmicrO|CoMeTa|DIANA|MBStar|MirAncesTar|miRcode|miRDB_v6|MiRNATIP|miRTar2GO|MirTar2|mirzag|PACCMIT|RNA22|TargetScan_v7_2
STMN1	P16949		hsa-miR-193b-3p	0.853997	15	Very High	BCmicrO|CoMeTa|DIANA|MBStar|MirAncesTar|miranda_May_2021|mirbase|miRcode|miRDB_v6|mirmap_May_2021|MiRNATIP|MirTar2|mirzag|PACCMIT|TargetScan_v7_2
FMR1	Q06787		hsa-miR-570-3p	0.853868	14	Very High	BCmicrO|CoMeTa|Cupid|DIANA|MBStar|MirAncesTar|miranda_May_2021|miRDB_v6|mirmap_May_2021|MiRNATIP|MirTar2|mirzag|MultiMiTar|PACCMIT
MATN3	O15232		hsa-miR-27a-3p	0.85372	13	Very High	BCmicrO|CoMeTa|Cupid|DIANA|MirAncesTar|miRcode|miRDB_v6|MiRNATIP|miRTar2GO|MirTar2|mirzag|RNA22|TargetScan_v7_2
CDKN1C	P49918		hsa-miR-363-3p	0.853614	15	Very High	BCmicrO|CoMeTa|DIANA|MBStar|MirAncesTar|mirbase|miRcode|miRDB_v6|MiRNATIP|MirSNPInTarget|miRTar2GO|MirTar2|mirzag|PACCMIT|TargetScan_v7_2
HERPUD2	Q9BSE4		hsa-miR-363-3p	0.853602	12	Very High	BCmicrO|DIANA|MirAncesTar|mirbase|miRcode|miRDB_v6|MiRNATIP|miRTar2GO|MirTar2|mirzag|PACCMIT|TargetScan_v7_2
CPEB4	Q17RY0		hsa-miR-363-3p	0.853317	14	Very High	BCmicrO|Cupid|DIANA|MBStar|MirAncesTar|miRcode|miRDB_v6|MiRNATIP|miRTar2GO|mirzag|MultiMiTar|PACCMIT|RNA22|TargetScan_v7_2
GXYLT1	Q4G148		hsa-miR-27a-3p	0.85327	14	Very High	BCmicrO|bitargeting_May_2021|DIANA|MBStar|MirAncesTar|miRcode|miRDB_v6|MiRNATIP|MirSNPInTarget|miRTar2GO|MirTar2|mirzag|RNA22|TargetScan_v7_2
NSMAF	Q92636		hsa-miR-363-3p	0.853252	15	Very High	BCmicrO|bitargeting_May_2021|CoMeTa|Cupid|DIANA|MirAncesTar|mirbase|miRcode|miRDB_v6|MiRNATIP|MirTar2|mirzag|PACCMIT|RNA22|TargetScan_v7_2
REPS1	Q96D71		hsa-miR-27a-3p	0.852907	12	Very High	BCmicrO|CoMeTa|Cupid|DIANA|MBStar|MirAncesTar|mirbase|miRcode|miRDB_v6|MiRNATIP|PACCMIT|TargetScan_v7_2
UBP1	Q9NZI7		hsa-miR-193b-3p	0.852538	14	Very High	BCmicrO|CoMeTa|DIANA|MirAncesTar|miranda_May_2021|miRcode|miRDB_v6|MiRNATIP|miRTar2GO|MirTar2|MultiMiTar|PACCMIT|PITA_May_2021|TargetScan_v7_2
PIK3R3	Q92569		hsa-miR-367-3p	0.852498	15	Very High	bitargeting_May_2021|CoMeTa|Cupid|DIANA|MBStar|MirAncesTar|miranda_May_2021|miRcode|miRDB_v6|MiRNATIP|MirSNPInTarget|mirzag|MultiMiTar|PACCMIT|TargetScan_v7_2
SOS1	Q07889		hsa-miR-27a-3p	0.852335	15	Very High	BCmicrO|bitargeting_May_2021|CoMeTa|DIANA|MBStar|MirAncesTar|miRcode|miRDB_v6|MiRNATIP|MirSNPInTarget|miRTar2GO|MirTar2|mirzag|RNA22|TargetScan_v7_2
DAB2IP	Q5VWQ8		hsa-miR-363-3p	0.85232	14	Very High	BCmicrO|bitargeting_May_2021|Cupid|DIANA|MirAncesTar|mirbase|miRcode|miRDB_v6|MiRNATIP|miRTar2GO|mirzag|MultiMiTar|PACCMIT|TargetScan_v7_2
RSF1	Q96T23		hsa-miR-193b-3p	0.851929	15	Very High	BCmicrO|CoMeTa|Cupid|DIANA|MBStar|MirAncesTar|miranda_May_2021|mirbase|miRcode|miRDB_v6|MiRNATIP|miRTar2GO|mirzag|PACCMIT|TargetScan_v7_2
ARMC1	Q9NVT9		hsa-miR-367-3p	0.851666	12	Very High	CoMeTa|Cupid|DIANA|MirAncesTar|miranda_May_2021|miRcode|miRDB_v6|MiRNATIP|mirzag|MultiMiTar|PACCMIT|TargetScan_v7_2
BMI1	P35226		hsa-miR-27a-3p	0.851489	13	Very High	BCmicrO|bitargeting_May_2021|CoMeTa|Cupid|DIANA|MBStar|MirAncesTar|miRcode|miRDB_v6|MiRNATIP|mirzag|MultiMiTar|TargetScan_v7_2
ERG	P11308		hsa-miR-27a-3p	0.851483	14	Very High	BCmicrO|bitargeting_May_2021|CoMeTa|Cupid|DIANA|MBStar|MirAncesTar|miRcode|miRDB_v6|MiRNATIP|MirTar2|mirzag|PACCMIT|TargetScan_v7_2
USP42	Q9H9J4		hsa-miR-27a-3p	0.85147	14	Very High	BCmicrO|bitargeting_May_2021|Cupid|MBStar|MirAncesTar|miRcode|miRDB_v6|MiRNATIP|miRTar2GO|MirTar2|mirzag|PACCMIT|RNA22|TargetScan_v7_2
SLC25A25	Q6KCM7		hsa-miR-27a-3p	0.8513	13	Very High	BCmicrO|bitargeting_May_2021|Cupid|DIANA|MBStar|MirAncesTar|miRcode|miRDB_v6|miRTar2GO|MirTar2|mirzag|MultiMiTar|TargetScan_v7_2
STX16	O14662		hsa-miR-27a-3p	0.851	16	Very High	BCmicrO|CoMeTa|Cupid|DIANA|MBStar|MirAncesTar|miRcode|miRDB_v6|MiRNATIP|miRTar2GO|MirTar2|mirzag|PACCMIT|PITA_May_2021|RNA22|TargetScan_v7_2
PLAU	P00749		hsa-miR-193b-3p	0.850939	14	Very High	BCmicrO|CoMeTa|DIANA|MirAncesTar|miranda_May_2021|mirbase|miRcode|miRDB_v6|MiRNATIP|miRTar2GO|MirTar2|mirzag|PACCMIT|TargetScan_v7_2
NEFH	P12036		hsa-miR-363-3p	0.850552	12	Very High	BCmicrO|CoMeTa|Cupid|DIANA|MirAncesTar|mirbase|miRcode|miRDB_v6|MiRNATIP|miRTar2GO|MirTar2|TargetScan_v7_2
RUNX1T1	Q06455		hsa-miR-193b-3p	0.850489	15	Very High	BCmicrO|CoMeTa|Cupid|DIANA|MBStar|MirAncesTar|miranda_May_2021|mirbase|miRcode|miRDB_v6|MiRNATIP|MirTar2|mirzag|PITA_May_2021|TargetScan_v7_2
PAX9	P55771		hsa-miR-363-3p	0.850315	13	Very High	BCmicrO|CoMeTa|Cupid|DIANA|MBStar|MirAncesTar|mirbase|miRcode|miRTar2GO|MirTar2|mirzag|PACCMIT|TargetScan_v7_2
TCF7L2	Q9NQB0		hsa-miR-193b-3p	0.85025	15	Very High	BCmicrO|bitargeting_May_2021|CoMeTa|Cupid|DIANA|MBStar|MirAncesTar|miranda_May_2021|miRcode|MiRNATIP|miRTar2GO|mirzag|MultiMiTar|PACCMIT|TargetScan_v7_2
AP2M1	Q96CW1		hsa-miR-193b-3p	0.850166	13	Very High	BCmicrO|CoMeTa|DIANA|MirAncesTar|miranda_May_2021|mirbase|miRcode|miRDB_v6|MiRNATIP|miRTar2GO|MirTar2|PACCMIT|TargetScan_v7_2
C21orf91	Q9NYK6		hsa-miR-367-3p	0.850134	16	Very High	bitargeting_May_2021|CoMeTa|Cupid|DIANA|MBStar|MirAncesTar|miranda_May_2021|miRcode|miRDB_v6|MiRNATIP|MirSNPInTarget|MirTar2|mirzag|MultiMiTar|PACCMIT|TargetScan_v7_2
FXR1	P51114		hsa-miR-367-3p	0.850117	14	Very High	bitargeting_May_2021|CoMeTa|DIANA|MBStar|MirAncesTar|miranda_May_2021|mirbase|miRcode|miRDB_v6|MiRNATIP|MirTar2|mirzag|PACCMIT|TargetScan_v7_2
MYCN	P04198		hsa-miR-101-3p	0.850108	13	Very High	CoMeTa|Cupid|DIANA|MBStar|MirAncesTar|mirbase|miRcode|miRDB_v6|MiRNATIP|miRTar2GO|MirTar2|mirzag|PACCMIT
NRBF2	Q96F24		hsa-miR-27a-3p	0.84989	15	Very High	BCmicrO|bitargeting_May_2021|CoMeTa|Cupid|DIANA|MirAncesTar|mirbase|miRcode|miRDB_v6|MiRNATIP|MirSNPInTarget|mirzag|PACCMIT|RNA22|TargetScan_v7_2
SGK3	Q96BR1		hsa-miR-363-3p	0.849717	15	Very High	BCmicrO|CoMeTa|Cupid|DIANA|MBStar|MirAncesTar|miRcode|miRDB_v6|MiRNATIP|miRTar2GO|MirTar2|mirzag|MultiMiTar|PACCMIT|TargetScan_v7_2
ING5	Q8WYH8		hsa-miR-27a-3p	0.849633	15	Very High	BCmicrO|bitargeting_May_2021|DIANA|MirAncesTar|miRcode|miRDB_v6|mirmap_May_2021|miRTar2GO|MirTar2|mirzag|MultiMiTar|PACCMIT|PITA_May_2021|RNA22|TargetScan_v7_2
ATXN1	P54253		hsa-miR-101-3p	0.849437	15	Very High	bitargeting_May_2021|CoMeTa|Cupid|DIANA|MBStar|MirAncesTar|mirbase|miRcode|miRDB_v6|mirmap_May_2021|MiRNATIP|MirTar2|mirzag|MultiMiTar|RNA22
GLRA2	P23416		hsa-miR-27a-3p	0.849416	14	Very High	BCmicrO|bitargeting_May_2021|CoMeTa|Cupid|DIANA|MBStar|MirAncesTar|miRcode|miRDB_v6|MiRNATIP|MirTar2|mirzag|PACCMIT|TargetScan_v7_2
PPCS	Q9HAB8		hsa-miR-363-3p	0.849411	13	Very High	BCmicrO|CoMeTa|Cupid|DIANA|MirAncesTar|mirbase|miRcode|miRDB_v6|MiRNATIP|miRTar2GO|MirTar2|PACCMIT|TargetScan_v7_2
KLHDC10	Q6PID8		hsa-miR-363-3p	0.849123	14	Very High	BCmicrO|CoMeTa|Cupid|DIANA|MBStar|MirAncesTar|miRcode|miRDB_v6|MiRNATIP|miRTar2GO|MirTar2|PACCMIT|RNA22|TargetScan_v7_2
DSTYK	Q6XUX3		hsa-miR-363-3p	0.848991	15	Very High	BCmicrO|CoMeTa|Cupid|DIANA|MBStar|MirAncesTar|miRcode|miRDB_v6|MiRNATIP|miRTar2GO|MirTar2|mirzag|MultiMiTar|RNA22|TargetScan_v7_2
FZD10	Q9ULW2		hsa-miR-363-3p	0.848817	13	Very High	BCmicrO|CoMeTa|Cupid|DIANA|MBStar|MirAncesTar|miRcode|miRDB_v6|MiRNATIP|miRTar2GO|mirzag|PACCMIT|TargetScan_v7_2
KITLG	P21583		hsa-miR-27a-3p	0.848796	14	Very High	BCmicrO|bitargeting_May_2021|CoMeTa|DIANA|MBStar|MirAncesTar|miRcode|miRDB_v6|MiRNATIP|MirTar2|mirzag|MultiMiTar|RNA22|TargetScan_v7_2
SLITRK1	Q96PX8		hsa-miR-27a-3p	0.848623	12	Very High	BCmicrO|Cupid|DIANA|MBStar|MirAncesTar|miRcode|miRDB_v6|MiRNATIP|MirTar2|mirzag|RNA22|TargetScan_v7_2
BRPF3	Q9ULD4		hsa-miR-27a-3p	0.848203	15	Very High	BCmicrO|Cupid|DIANA|MBStar|MirAncesTar|miRcode|miRDB_v6|MiRNATIP|MirSNPInTarget|miRTar2GO|MirTar2|mirzag|MultiMiTar|PACCMIT|TargetScan_v7_2
ITGA6	P23229		hsa-miR-363-3p	0.848079	14	Very High	BCmicrO|CoMeTa|Cupid|DIANA|MBStar|MirAncesTar|miRcode|miRDB_v6|MiRNATIP|miRTar2GO|MirTar2|mirzag|PACCMIT|TargetScan_v7_2
PDS5B	Q9NTI5		hsa-miR-101-3p	0.847955	14	Very High	CoMeTa|Cupid|DIANA|MBStar|MirAncesTar|miRcode|miRDB_v6|mirmap_May_2021|MiRNATIP|miRTar2GO|MirTar2|mirzag|MultiMiTar|PACCMIT
SIAH1	Q8IUQ4		hsa-miR-193b-3p	0.847857	13	Very High	BCmicrO|CoMeTa|Cupid|DIANA|MirAncesTar|miranda_May_2021|mirbase|miRcode|miRDB_v6|MiRNATIP|miRTar2GO|PACCMIT|TargetScan_v7_2
JOSD1	Q15040		hsa-miR-363-3p	0.847792	15	Very High	BCmicrO|bitargeting_May_2021|CoMeTa|DIANA|MirAncesTar|miRcode|miRDB_v6|MiRNATIP|miRTar2GO|MirTar2|mirzag|MultiMiTar|PACCMIT|RNA22|TargetScan_v7_2
VEGFC	P49767		hsa-miR-27a-3p	0.84778	13	Very High	BCmicrO|CoMeTa|DIANA|MirAncesTar|mirbase|miRcode|miRDB_v6|MiRNATIP|miRTar2GO|mirzag|PACCMIT|RNA22|TargetScan_v7_2
KPNA3	O00505		hsa-miR-27a-3p	0.84765	16	Very High	BCmicrO|bitargeting_May_2021|CoMeTa|Cupid|DIANA|MBStar|MirAncesTar|miRcode|miRDB_v6|mirmap_May_2021|MiRNATIP|MirSNPInTarget|mirzag|MultiMiTar|PACCMIT|TargetScan_v7_2
DKK3	Q9UBP4		hsa-miR-363-3p	0.847586	13	Very High	BCmicrO|bitargeting_May_2021|CoMeTa|Cupid|DIANA|MirAncesTar|mirbase|miRcode|miRDB_v6|MirSNPInTarget|miRTar2GO|PACCMIT|TargetScan_v7_2
OTUD3	Q5T2D3		hsa-miR-363-3p	0.847515	16	Very High	BCmicrO|bitargeting_May_2021|CoMeTa|Cupid|DIANA|MBStar|MirAncesTar|miRcode|miRDB_v6|MiRNATIP|miRTar2GO|MirTar2|mirzag|PACCMIT|RNA22|TargetScan_v7_2
CNIH1	O95406		hsa-miR-367-3p	0.84717	12	Very High	bitargeting_May_2021|CoMeTa|Cupid|DIANA|MirAncesTar|miranda_May_2021|mirbase|miRcode|miRDB_v6|MiRNATIP|MirTar2|TargetScan_v7_2
ADRB1	P08588		hsa-miR-363-3p	0.847098	11	Very High	BCmicrO|CoMeTa|Cupid|DIANA|MBStar|MirAncesTar|miRcode|miRDB_v6|miRTar2GO|PACCMIT|TargetScan_v7_2
BEND4	Q6ZU67		hsa-miR-27a-3p	0.846957	13	Very High	BCmicrO|bitargeting_May_2021|Cupid|DIANA|MBStar|MirAncesTar|miRcode|MiRNATIP|MirSNPInTarget|mirzag|MultiMiTar|PACCMIT|TargetScan_v7_2
TGFBR1	P36897		hsa-miR-101-3p	0.846774	14	Very High	bitargeting_May_2021|CoMeTa|Cupid|DIANA|MBStar|MirAncesTar|miRcode|miRDB_v6|MiRNATIP|MirSNPInTarget|MirTar2|mirzag|MultiMiTar|PACCMIT
TEF	Q10587		hsa-miR-363-3p	0.846659	13	Very High	BCmicrO|CoMeTa|DIANA|MirAncesTar|miRcode|miRDB_v6|MiRNATIP|MirSNPInTarget|miRTar2GO|MirTar2|mirzag|PACCMIT|TargetScan_v7_2
MET	P08581		hsa-miR-27a-3p	0.846536	15	Very High	BCmicrO|CoMeTa|Cupid|DIANA|MBStar|MirAncesTar|miRcode|miRDB_v6|MiRNATIP|miRTar2GO|mirzag|MultiMiTar|PACCMIT|RNA22|TargetScan_v7_2
PKDCC	Q504Y2		hsa-miR-363-3p	0.846497	12	Very High	BCmicrO|Cupid|MBStar|MirAncesTar|miRcode|miRDB_v6|MiRNATIP|miRTar2GO|MirTar2|mirzag|PACCMIT|TargetScan_v7_2
PDE4D	Q08499		hsa-miR-101-3p	0.846467	14	Very High	bitargeting_May_2021|CoMeTa|Cupid|DIANA|MBStar|MirAncesTar|miRcode|miRDB_v6|MiRNATIP|miRTar2GO|MirTar2|mirzag|MultiMiTar|PACCMIT
STRADB	Q9C0K7		hsa-miR-1297	0.846433	12	Very High	BCmicrO|Cupid|DIANA|MBStar|MirAncesTar|miRcode|miRDB_v6|MiRNATIP|MirSNPInTarget|MirTar2|mirzag|PACCMIT
FAM126B	Q8IXS8		hsa-miR-363-3p	0.846239	14	Very High	BCmicrO|Cupid|DIANA|MBStar|MirAncesTar|miRcode|miRDB_v6|MiRNATIP|MirSNPInTarget|miRTar2GO|mirzag|MultiMiTar|PACCMIT|TargetScan_v7_2
DUSP10	Q9Y6W6		hsa-miR-367-3p	0.845963	14	Very High	bitargeting_May_2021|CoMeTa|DIANA|MBStar|MirAncesTar|miranda_May_2021|miRcode|miRDB_v6|MiRNATIP|MirTar2|mirzag|MultiMiTar|PACCMIT|TargetScan_v7_2
B3GALT2	O43825		hsa-miR-363-3p	0.845847	12	Very High	BCmicrO|CoMeTa|Cupid|DIANA|MBStar|MirAncesTar|miRcode|miRDB_v6|mirzag|MultiMiTar|RNA22|TargetScan_v7_2
CLCN3	P51790		hsa-miR-27a-3p	0.845733	15	Very High	BCmicrO|CoMeTa|Cupid|DIANA|MBStar|MirAncesTar|miRcode|miRDB_v6|MiRNATIP|MirTar2|mirzag|MultiMiTar|PACCMIT|RNA22|TargetScan_v7_2
CNOT7	Q9UIV1		hsa-miR-27a-3p	0.845713	14	Very High	BCmicrO|CoMeTa|Cupid|DIANA|MirAncesTar|miRcode|miRDB_v6|mirmap_May_2021|MiRNATIP|MirTar2|mirzag|PACCMIT|RNA22|TargetScan_v7_2
DCBLD2	Q96PD2		hsa-miR-101-3p	0.845645	15	Very High	bitargeting_May_2021|CoMeTa|Cupid|DIANA|MBStar|MirAncesTar|miRcode|miRDB_v6|MiRNATIP|MirSNPInTarget|miRTar2GO|MirTar2|mirzag|MultiMiTar|PACCMIT
CPEB3	Q8NE35		hsa-miR-27a-3p	0.845545	14	Very High	BCmicrO|bitargeting_May_2021|CoMeTa|Cupid|DIANA|MBStar|MirAncesTar|miRcode|MiRNATIP|miRTar2GO|mirzag|MultiMiTar|RNA22|TargetScan_v7_2
LARP4	Q71RC2		hsa-miR-27a-3p	0.845457	16	Very High	BCmicrO|bitargeting_May_2021|CoMeTa|Cupid|DIANA|MBStar|MirAncesTar|miRcode|miRDB_v6|MiRNATIP|miRTar2GO|mirzag|MultiMiTar|PACCMIT|RNA22|TargetScan_v7_2
JMJD1C	Q15652		hsa-miR-27a-3p	0.845452	15	Very High	BCmicrO|bitargeting_May_2021|CoMeTa|Cupid|DIANA|MirAncesTar|mirbase|miRcode|MiRNATIP|MirSNPInTarget|MirTar2|mirzag|PACCMIT|RNA22|TargetScan_v7_2
KRAS	P01116		hsa-miR-27a-3p	0.845337	14	Very High	BCmicrO|CoMeTa|Cupid|DIANA|MBStar|MirAncesTar|miRcode|miRDB_v6|MiRNATIP|miRTar2GO|mirzag|MultiMiTar|RNA22|TargetScan_v7_2
ADAM10	O14672		hsa-miR-367-3p	0.845294	12	Very High	CoMeTa|Cupid|DIANA|MirAncesTar|miranda_May_2021|miRcode|miRDB_v6|MiRNATIP|mirzag|PACCMIT|RNA22|TargetScan_v7_2
GALNT3	Q14435		hsa-miR-27a-3p	0.845206	12	Very High	BCmicrO|CoMeTa|Cupid|DIANA|MirAncesTar|miRcode|miRDB_v6|MiRNATIP|miRTar2GO|MirTar2|PACCMIT|TargetScan_v7_2
GPR180	Q86V85		hsa-miR-367-3p	0.845098	12	Very High	Cupid|DIANA|MBStar|MirAncesTar|miranda_May_2021|miRcode|miRDB_v6|MiRNATIP|MirTar2|mirzag|PACCMIT|TargetScan_v7_2
NAA15	Q9BXJ9		hsa-miR-1297	0.844478	12	Very High	BCmicrO|CoMeTa|Cupid|DIANA|MBStar|MirAncesTar|miRcode|miRDB_v6|MiRNATIP|MirTar2|mirzag|PACCMIT
GOLGA4	Q13439		hsa-miR-367-3p	0.844305	12	Very High	CoMeTa|Cupid|DIANA|MirAncesTar|miranda_May_2021|miRcode|miRDB_v6|MiRNATIP|MirTar2|mirzag|PACCMIT|TargetScan_v7_2
AGFG1	P52594		hsa-miR-27a-3p	0.844301	14	Very High	BCmicrO|CoMeTa|Cupid|DIANA|MBStar|MirAncesTar|miRcode|miRDB_v6|MiRNATIP|miRTar2GO|mirzag|MultiMiTar|PACCMIT|TargetScan_v7_2
NFIB	O00712		hsa-miR-367-3p	0.844275	13	Very High	CoMeTa|Cupid|DIANA|MBStar|MirAncesTar|miranda_May_2021|miRcode|MiRNATIP|MirTar2|mirzag|MultiMiTar|PACCMIT|TargetScan_v7_2
CBLN4	Q9NTU7		hsa-miR-363-3p	0.844196	13	Very High	BCmicrO|Cupid|DIANA|MBStar|MirAncesTar|mirbase|miRcode|miRDB_v6|MiRNATIP|MirTar2|mirzag|PACCMIT|TargetScan_v7_2
SMAD5	Q99717		hsa-miR-27a-3p	0.844174	14	Very High	BCmicrO|CoMeTa|Cupid|DIANA|MBStar|MirAncesTar|miRcode|miRDB_v6|MiRNATIP|miRTar2GO|MirTar2|mirzag|MultiMiTar|TargetScan_v7_2
LIN28B	Q6ZN17		hsa-miR-27a-3p	0.84408	13	Very High	BCmicrO|DIANA|MBStar|MirAncesTar|miRcode|miRDB_v6|MiRNATIP|MirSNPInTarget|miRTar2GO|MirTar2|mirzag|MultiMiTar|TargetScan_v7_2
KMT2C	Q8NEZ4		hsa-miR-27a-3p	0.844071	14	Very High	BCmicrO|bitargeting_May_2021|Cupid|DIANA|MirAncesTar|miRcode|miRDB_v6|MiRNATIP|miRTar2GO|MirTar2|mirzag|PACCMIT|RNA22|TargetScan_v7_2
PAN3	Q58A45		hsa-miR-570-3p	0.844009	14	Very High	BCmicrO|Cupid|DIANA|MBStar|MirAncesTar|miranda_May_2021|miRDB_v6|mirmap_May_2021|MiRNATIP|MirSNPInTarget|MirTar2|mirzag|MultiMiTar|PACCMIT
SRSF1	Q07955		hsa-miR-27a-3p	0.843875	15	Very High	BCmicrO|CoMeTa|Cupid|DIANA|MBStar|MirAncesTar|miRcode|MiRNATIP|miRTar2GO|MirTar2|mirzag|MultiMiTar|PACCMIT|RNA22|TargetScan_v7_2
LMBR1L	Q6UX01		hsa-miR-363-3p	0.843801	13	Very High	BCmicrO|Cupid|DIANA|MirAncesTar|mirbase|miRcode|miRDB_v6|MiRNATIP|MirSNPInTarget|miRTar2GO|mirzag|PACCMIT|TargetScan_v7_2
PTEN	P60484		hsa-miR-1297	0.843483	12	Very High	BCmicrO|CoMeTa|Cupid|DIANA|MBStar|MirAncesTar|miRcode|miRDB_v6|MiRNATIP|MirTar2|mirzag|PACCMIT
EDEM1	Q92611		hsa-miR-363-3p	0.843299	15	Very High	BCmicrO|CoMeTa|DIANA|MBStar|MirAncesTar|miRcode|miRDB_v6|MiRNATIP|miRTar2GO|MirTar2|mirzag|MultiMiTar|PACCMIT|RNA22|TargetScan_v7_2
CDYL	Q9Y232		hsa-miR-101-3p	0.843079	12	Very High	CoMeTa|Cupid|DIANA|MBStar|MirAncesTar|mirbase|miRcode|miRDB_v6|miRTar2GO|MirTar2|mirzag|PACCMIT
ULK2	Q8IYT8		hsa-miR-1297	0.843016	12	Very High	BCmicrO|CoMeTa|Cupid|DIANA|MBStar|MirAncesTar|miRcode|miRDB_v6|MiRNATIP|MirTar2|mirzag|PACCMIT
TBL1XR1	Q9BZK7		hsa-miR-363-3p	0.842702	14	Very High	BCmicrO|CoMeTa|Cupid|DIANA|MBStar|MirAncesTar|miRcode|miRDB_v6|MiRNATIP|miRTar2GO|MirTar2|mirzag|MultiMiTar|TargetScan_v7_2
RIPOR2	Q9Y4F9		hsa-miR-27a-3p	0.842582	13	Very High	BCmicrO|CoMeTa|Cupid|DIANA|MirAncesTar|miRcode|miRDB_v6|MiRNATIP|miRTar2GO|mirzag|PACCMIT|RNA22|TargetScan_v7_2
CNEP1R1	Q8N9A8		hsa-miR-363-3p	0.842533	13	Very High	BCmicrO|Cupid|DIANA|MBStar|MirAncesTar|miRcode|miRDB_v6|MiRNATIP|miRTar2GO|MirTar2|mirzag|PACCMIT|TargetScan_v7_2
ZFAND5	O76080		hsa-miR-548d-3p	0.842397	14	Very High	BCmicrO|CoMeTa|DIANA|MBStar|MirAncesTar|miranda_May_2021|miRDB_v6|mirmap_May_2021|MiRNATIP|MirSNPInTarget|MirTar2|mirzag|MultiMiTar|PACCMIT
KIAA1109	Q2LD37		hsa-miR-367-3p	0.842166	11	Very High	CoMeTa|Cupid|DIANA|MirAncesTar|miranda_May_2021|mirbase|miRcode|MirTar2|mirzag|PACCMIT|TargetScan_v7_2
RNF44	Q7L0R7		hsa-miR-363-3p	0.842142	15	Very High	BCmicrO|CoMeTa|Cupid|DIANA|MBStar|MirAncesTar|miRcode|miRDB_v6|MiRNATIP|miRTar2GO|mirzag|MultiMiTar|PACCMIT|RNA22|TargetScan_v7_2
SH3PXD2A	Q5TCZ1		hsa-miR-363-3p	0.842025	16	Very High	BCmicrO|bitargeting_May_2021|CoMeTa|Cupid|DIANA|MBStar|MirAncesTar|miRcode|miRDB_v6|MiRNATIP|miRTar2GO|MirTar2|mirzag|PACCMIT|RNA22|TargetScan_v7_2
NSF	P46459		hsa-miR-363-3p	0.84186	12	Very High	BCmicrO|CoMeTa|Cupid|MBStar|MirAncesTar|miRcode|miRDB_v6|MiRNATIP|miRTar2GO|MirTar2|mirzag|TargetScan_v7_2
BCL11B	Q9C0K0		hsa-miR-367-3p	0.841767	15	Very High	CoMeTa|Cupid|DIANA|MBStar|MirAncesTar|miranda_May_2021|miRcode|miRDB_v6|MiRNATIP|MirTar2|mirzag|MultiMiTar|PACCMIT|RNA22|TargetScan_v7_2
SNX13	Q9Y5W8		hsa-miR-363-3p	0.841744	16	Very High	BCmicrO|bitargeting_May_2021|CoMeTa|Cupid|DIANA|MBStar|MirAncesTar|mirbase|miRcode|miRDB_v6|MiRNATIP|miRTar2GO|MirTar2|mirzag|PITA_May_2021|TargetScan_v7_2
MSANTD2	Q6P1R3		hsa-miR-193b-3p	0.841673	15	Very High	BCmicrO|CoMeTa|DIANA|MBStar|MirAncesTar|miranda_May_2021|mirbase|miRcode|miRDB_v6|MiRNATIP|MirSNPInTarget|miRTar2GO|mirzag|MultiMiTar|TargetScan_v7_2
PLEKHA1	Q9HB21		hsa-miR-367-3p	0.841461	15	Very High	bitargeting_May_2021|CoMeTa|DIANA|MBStar|MirAncesTar|miranda_May_2021|miRcode|miRDB_v6|MiRNATIP|MirTar2|mirzag|MultiMiTar|PACCMIT|RNA22|TargetScan_v7_2
HOXD13	P35453		hsa-miR-193b-3p	0.841389	14	Very High	BCmicrO|CoMeTa|DIANA|MBStar|MirAncesTar|miranda_May_2021|mirbase|miRcode|miRDB_v6|MiRNATIP|MirTar2|mirzag|PACCMIT|TargetScan_v7_2
PCOLCE2	Q9UKZ9		hsa-miR-367-3p	0.841321	14	Very High	CoMeTa|Cupid|MBStar|MirAncesTar|miranda_May_2021|mirbase|miRcode|miRDB_v6|MiRNATIP|MirSNPInTarget|MirTar2|mirzag|PACCMIT|TargetScan_v7_2
TEF	Q10587		hsa-miR-367-3p	0.841253	14	Very High	bitargeting_May_2021|CoMeTa|Cupid|DIANA|MirAncesTar|miranda_May_2021|miRcode|miRDB_v6|MiRNATIP|MirSNPInTarget|MirTar2|mirzag|PACCMIT|TargetScan_v7_2
GCA	P28676		hsa-miR-27a-3p	0.841196	14	Very High	BCmicrO|CoMeTa|Cupid|DIANA|MirAncesTar|mirbase|miRcode|miRDB_v6|MiRNATIP|miRTar2GO|MirTar2|mirzag|RNA22|TargetScan_v7_2
ATP2B1	P20020		hsa-miR-27a-3p	0.841182	15	Very High	BCmicrO|bitargeting_May_2021|CoMeTa|Cupid|DIANA|MBStar|MirAncesTar|miRcode|miRDB_v6|MiRNATIP|MirSNPInTarget|mirzag|PACCMIT|RNA22|TargetScan_v7_2
CPEB2	Q7Z5Q1		hsa-miR-367-3p	0.841162	13	Very High	Cupid|DIANA|MBStar|MirAncesTar|miranda_May_2021|miRcode|miRDB_v6|MiRNATIP|MirTar2|mirzag|MultiMiTar|PACCMIT|TargetScan_v7_2
IQGAP2	Q13576		hsa-miR-363-3p	0.841129	14	Very High	BCmicrO|bitargeting_May_2021|CoMeTa|Cupid|DIANA|MirAncesTar|mirbase|miRcode|miRDB_v6|miRTar2GO|mirzag|PACCMIT|RNA22|TargetScan_v7_2
FGD6	Q6ZV73		hsa-miR-27a-3p	0.841018	18	Very High	BCmicrO|CoMeTa|Cupid|DIANA|MBStar|MirAncesTar|mirbase|miRcode|miRDB_v6|MiRNATIP|MirSNPInTarget|miRTar2GO|MirTar2|mirzag|MultiMiTar|PITA_May_2021|RNA22|TargetScan_v7_2
YBX1	P67809		hsa-miR-548d-3p	0.840918	13	Very High	BCmicrO|CoMeTa|Cupid|DIANA|MirAncesTar|miranda_May_2021|mirbase|miRDB_v6|mirmap_May_2021|MirSNPInTarget|MirTar2|mirzag|PACCMIT
SEL1L	Q9UBV2		hsa-miR-105-5p	0.840875	14	Very High	BCmicrO|CoMeTa|Cupid|DIANA|MBStar|MirAncesTar|miranda_May_2021|miRcode|miRDB_v6|MiRNATIP|MirSNPInTarget|MirTar2|mirzag|MultiMiTar
KATNBL1	Q9H079		hsa-miR-27a-3p	0.840858	12	Very High	BCmicrO|CoMeTa|Cupid|DIANA|MirAncesTar|miRcode|MiRNATIP|miRTar2GO|MirTar2|mirzag|RNA22|TargetScan_v7_2
FBN2	P35556		hsa-miR-101-3p	0.8408	16	Very High	bitargeting_May_2021|CoMeTa|Cupid|DIANA|MBStar|MirAncesTar|mirbase|miRcode|miRDB_v6|mirmap_May_2021|MiRNATIP|MirSNPInTarget|MirTar2|mirzag|MultiMiTar|PACCMIT
WASL	O00401		hsa-miR-367-3p	0.840537	13	Very High	CoMeTa|DIANA|MBStar|MirAncesTar|miranda_May_2021|miRcode|miRDB_v6|MiRNATIP|MirTar2|mirzag|MultiMiTar|PACCMIT|TargetScan_v7_2
CCNJL	Q8IV13		hsa-miR-363-3p	0.840329	15	Very High	BCmicrO|bitargeting_May_2021|CoMeTa|Cupid|DIANA|MBStar|MirAncesTar|miRcode|miRDB_v6|MirSNPInTarget|MirTar2|mirzag|MultiMiTar|PACCMIT|TargetScan_v7_2
RGPD5	Q99666		hsa-miR-27a-3p	0.840231	12	Very High	BCmicrO|CoMeTa|Cupid|MBStar|MirAncesTar|miRcode|miRDB_v6|MiRNATIP|MirTar2|mirzag|RNA22|TargetScan_v7_2
COL1A2	P08123		hsa-miR-363-3p	0.840158	14	Very High	BCmicrO|CoMeTa|Cupid|DIANA|MBStar|MirAncesTar|mirbase|miRcode|miRDB_v6|MiRNATIP|MirTar2|mirzag|PACCMIT|TargetScan_v7_2
NEFH	P12036		hsa-miR-367-3p	0.840121	12	Very High	bitargeting_May_2021|CoMeTa|Cupid|DIANA|MirAncesTar|miranda_May_2021|mirbase|miRcode|miRDB_v6|MiRNATIP|MirTar2|TargetScan_v7_2
OSBPL11	Q9BXB4		hsa-miR-1297	0.839969	11	Very High	BCmicrO|CoMeTa|Cupid|DIANA|MirAncesTar|miRcode|miRDB_v6|MiRNATIP|MirTar2|mirzag|PACCMIT
CREBBP	Q92793		hsa-miR-548d-3p	0.839818	14	Very High	BCmicrO|CoMeTa|Cupid|DIANA|MBStar|MirAncesTar|miranda_May_2021|mirbase|miRDB_v6|mirmap_May_2021|MiRNATIP|MirTar2|mirzag|PACCMIT
SRL	Q86TD4		hsa-miR-27a-3p	0.839767	14	Very High	BCmicrO|bitargeting_May_2021|Cupid|DIANA|MBStar|MirAncesTar|miRcode|miRDB_v6|MiRNATIP|MirTar2|mirzag|PACCMIT|PITA_May_2021|TargetScan_v7_2
EYA1	Q99502		hsa-miR-101-3p	0.839705	14	Very High	CoMeTa|Cupid|DIANA|MBStar|MirAncesTar|mirbase|miRcode|miRDB_v6|mirmap_May_2021|MiRNATIP|miRTar2GO|MirTar2|mirzag|PACCMIT
CNIH1	O95406		hsa-miR-363-3p	0.839684	11	Very High	BCmicrO|CoMeTa|Cupid|DIANA|MirAncesTar|miRcode|miRDB_v6|MiRNATIP|miRTar2GO|MirTar2|TargetScan_v7_2
SFRP1	Q8N474		hsa-miR-27a-3p	0.83965	14	Very High	BCmicrO|CoMeTa|DIANA|MBStar|MirAncesTar|miRcode|miRDB_v6|MiRNATIP|MirSNPInTarget|MirTar2|mirzag|MultiMiTar|PACCMIT|TargetScan_v7_2
BSDC1	Q9NW68		hsa-miR-367-3p	0.839643	13	Very High	CoMeTa|Cupid|DIANA|MBStar|MirAncesTar|miranda_May_2021|miRcode|miRDB_v6|MiRNATIP|MirTar2|mirzag|PACCMIT|TargetScan_v7_2
CBFB	Q13951		hsa-miR-27a-3p	0.839616	13	Very High	BCmicrO|CoMeTa|Cupid|DIANA|MBStar|MirAncesTar|miRcode|miRDB_v6|MiRNATIP|MirTar2|mirzag|PACCMIT|TargetScan_v7_2
UBE2Z	Q9H832		hsa-miR-363-3p	0.839306	13	Very High	BCmicrO|CoMeTa|DIANA|MBStar|MirAncesTar|miRcode|miRDB_v6|miRTar2GO|MirTar2|MultiMiTar|PACCMIT|RNA22|TargetScan_v7_2
RCOR3	Q9P2K3		hsa-miR-27a-3p	0.839254	17	Very High	BCmicrO|bitargeting_May_2021|CoMeTa|Cupid|DIANA|MBStar|MirAncesTar|miRcode|MiRNATIP|miRTar2GO|MirTar2|mirzag|MultiMiTar|PACCMIT|PITA_May_2021|RNA22|TargetScan_v7_2
CAPRIN1	Q14444		hsa-miR-193b-3p	0.839187	14	Very High	BCmicrO|CoMeTa|Cupid|DIANA|MBStar|MirAncesTar|miranda_May_2021|miRcode|miRDB_v6|MiRNATIP|miRTar2GO|MirTar2|PACCMIT|TargetScan_v7_2
TRAF3	Q13114		hsa-miR-363-3p	0.839146	14	Very High	BCmicrO|CoMeTa|Cupid|DIANA|MBStar|MirAncesTar|miRcode|MiRNATIP|MirSNPInTarget|MirTar2|mirzag|MultiMiTar|PACCMIT|TargetScan_v7_2
DNAJB9	Q9UBS3		hsa-miR-367-3p	0.839037	11	Very High	CoMeTa|DIANA|MirAncesTar|miranda_May_2021|miRcode|miRDB_v6|MiRNATIP|MirTar2|mirzag|PACCMIT|TargetScan_v7_2
SOWAHA	Q2M3V2		hsa-miR-27a-3p	0.839007	12	Very High	BCmicrO|Cupid|DIANA|MirAncesTar|miRcode|miRDB_v6|miRTar2GO|MirTar2|mirzag|MultiMiTar|PACCMIT|TargetScan_v7_2
RHOQ	P17081		hsa-miR-1297	0.838956	12	Very High	BCmicrO|CoMeTa|Cupid|DIANA|MBStar|MirAncesTar|miRcode|miRDB_v6|MiRNATIP|MirTar2|mirzag|PACCMIT
TRPV3	Q8NET8		hsa-miR-27a-3p	0.838908	12	Very High	BCmicrO|bitargeting_May_2021|DIANA|MBStar|MirAncesTar|miRcode|miRDB_v6|MiRNATIP|miRTar2GO|PACCMIT|RNA22|TargetScan_v7_2
WDR26	Q9H7D7		hsa-miR-548g-3p	0.838837	13	Very High	BCmicrO|CoMeTa|Cupid|DIANA|MBStar|MirAncesTar|miranda_May_2021|miRDB_v6|MiRNATIP|MirSNPInTarget|MirTar2|mirzag|PACCMIT
MBNL1	Q9NR56		hsa-miR-101-3p	0.838819	14	Very High	CoMeTa|Cupid|DIANA|MBStar|MirAncesTar|miRcode|miRDB_v6|MiRNATIP|miRTar2GO|MirTar2|mirzag|MultiMiTar|PACCMIT|RNA22
NAB1	Q13506		hsa-miR-1297	0.838819	13	Very High	BCmicrO|CoMeTa|DIANA|MBStar|MirAncesTar|miRcode|miRDB_v6|mirmap_May_2021|MiRNATIP|MirSNPInTarget|MirTar2|mirzag|PACCMIT
GOLGA3	Q08378		hsa-miR-363-3p	0.83881	14	Very High	BCmicrO|bitargeting_May_2021|CoMeTa|DIANA|MBStar|MirAncesTar|miRcode|miRDB_v6|MiRNATIP|miRTar2GO|MirTar2|MultiMiTar|RNA22|TargetScan_v7_2
PSPC1	Q8WXF1		hsa-miR-27a-3p	0.838679	13	Very High	BCmicrO|CoMeTa|Cupid|DIANA|MBStar|MirAncesTar|mirbase|miRcode|miRDB_v6|miRTar2GO|MirTar2|RNA22|TargetScan_v7_2
BSN	Q9UPA5		hsa-miR-363-3p	0.83852	16	Very High	BCmicrO|bitargeting_May_2021|CoMeTa|Cupid|DIANA|MirAncesTar|miRcode|miRDB_v6|MiRNATIP|miRTar2GO|MirTar2|mirzag|MultiMiTar|PACCMIT|RNA22|TargetScan_v7_2
CD2AP	Q9Y5K6		hsa-miR-367-3p	0.838495	14	Very High	CoMeTa|Cupid|DIANA|MBStar|MirAncesTar|miranda_May_2021|miRcode|miRDB_v6|MiRNATIP|MirTar2|mirzag|MultiMiTar|PACCMIT|TargetScan_v7_2
ASPH	Q12797		hsa-miR-27a-3p	0.83839	15	Very High	BCmicrO|bitargeting_May_2021|CoMeTa|Cupid|DIANA|MBStar|MirAncesTar|miRcode|miRDB_v6|MiRNATIP|MirSNPInTarget|miRTar2GO|MirTar2|mirzag|MultiMiTar
GRIN2D	O15399		hsa-miR-27a-3p	0.838261	13	Very High	BCmicrO|bitargeting_May_2021|CoMeTa|DIANA|MirAncesTar|miRcode|miRDB_v6|MiRNATIP|MirTar2|mirzag|PACCMIT|RNA22|TargetScan_v7_2
CBLN4	Q9NTU7		hsa-miR-367-3p	0.83826	13	Very High	bitargeting_May_2021|Cupid|DIANA|MBStar|MirAncesTar|miranda_May_2021|miRcode|miRDB_v6|MiRNATIP|MirTar2|mirzag|PACCMIT|TargetScan_v7_2
SLC38A2	Q96QD8		hsa-miR-363-3p	0.838246	16	Very High	BCmicrO|bitargeting_May_2021|CoMeTa|Cupid|DIANA|MBStar|MirAncesTar|miRcode|miRDB_v6|MiRNATIP|miRTar2GO|MirTar2|mirzag|MultiMiTar|PACCMIT|TargetScan_v7_2
CNOT6	Q9ULM6		hsa-miR-339-5p	0.838085	14	Very High	BCmicrO|bitargeting_May_2021|CoMeTa|Cupid|DIANA|MirAncesTar|miranda_May_2021|MiRNATIP|miRTar2GO|MirTar2|mirzag|PACCMIT|PITA_May_2021|TargetScan_v7_2
ANKRD40	Q6AI12		hsa-miR-27a-3p	0.83806	14	Very High	BCmicrO|bitargeting_May_2021|CoMeTa|Cupid|DIANA|MBStar|MirAncesTar|miRcode|miRDB_v6|MiRNATIP|miRTar2GO|MirTar2|mirzag|TargetScan_v7_2
HNRNPF	P52597		hsa-miR-27a-3p	0.837935	17	Very High	BCmicrO|CoMeTa|Cupid|DIANA|MBStar|MirAncesTar|miRcode|miRDB_v6|MiRNATIP|miRTar2GO|MirTar2|mirzag|MultiMiTar|PACCMIT|PITA_May_2021|RNA22|TargetScan_v7_2
NPTN	Q9Y639		hsa-miR-363-3p	0.837622	14	Very High	BCmicrO|bitargeting_May_2021|CoMeTa|Cupid|DIANA|MBStar|MirAncesTar|mirbase|miRcode|MiRNATIP|miRTar2GO|MirTar2|mirzag|TargetScan_v7_2
CKAP4	Q07065		hsa-miR-27a-3p	0.837507	13	Very High	BCmicrO|Cupid|DIANA|MBStar|MirAncesTar|mirbase|miRcode|miRDB_v6|MiRNATIP|miRTar2GO|MirTar2|mirzag|TargetScan_v7_2
E2F3	O00716		hsa-miR-363-3p	0.837138	17	Very High	BCmicrO|bitargeting_May_2021|CoMeTa|Cupid|DIANA|MBStar|MirAncesTar|mirbase|miRcode|miRDB_v6|MiRNATIP|miRTar2GO|mirzag|MultiMiTar|PACCMIT|RNA22|TargetScan_v7_2
GRB2	P62993		hsa-miR-27a-3p	0.837058	11	Very High	BCmicrO|CoMeTa|DIANA|MBStar|MirAncesTar|miRcode|miRDB_v6|MiRNATIP|miRTar2GO|MirTar2|TargetScan_v7_2
CPEB3	Q8NE35		hsa-miR-367-3p	0.83698	13	Very High	bitargeting_May_2021|CoMeTa|Cupid|DIANA|MBStar|MirAncesTar|miranda_May_2021|miRcode|miRDB_v6|MiRNATIP|mirzag|MultiMiTar|TargetScan_v7_2
RNF141	Q8WVD5		hsa-miR-367-3p	0.836885	14	Very High	CoMeTa|Cupid|DIANA|MBStar|MirAncesTar|miranda_May_2021|miRcode|miRDB_v6|MiRNATIP|MirTar2|mirzag|MultiMiTar|PACCMIT|TargetScan_v7_2
DPP10	Q8N608		hsa-miR-363-3p	0.836783	13	Very High	BCmicrO|Cupid|DIANA|MBStar|MirAncesTar|miRcode|miRDB_v6|MirSNPInTarget|MirTar2|mirzag|MultiMiTar|PACCMIT|TargetScan_v7_2
ERGIC2	Q96RQ1		hsa-miR-367-3p	0.83676	13	Very High	bitargeting_May_2021|CoMeTa|DIANA|MirAncesTar|miranda_May_2021|miRcode|miRDB_v6|MiRNATIP|MirTar2|mirzag|PACCMIT|RNA22|TargetScan_v7_2
GCC2	Q8IWJ2		hsa-miR-27a-3p	0.836754	12	Very High	BCmicrO|CoMeTa|Cupid|DIANA|MirAncesTar|miRcode|MiRNATIP|MirTar2|mirzag|MultiMiTar|RNA22|TargetScan_v7_2
ATP2A2	P16615		hsa-miR-363-3p	0.836711	14	Very High	BCmicrO|bitargeting_May_2021|CoMeTa|Cupid|DIANA|MBStar|MirAncesTar|mirbase|miRcode|MiRNATIP|miRTar2GO|MirTar2|mirzag|TargetScan_v7_2
RPS6KB1	P23443		hsa-miR-27a-3p	0.836685	15	Very High	BCmicrO|bitargeting_May_2021|CoMeTa|Cupid|DIANA|MirAncesTar|miRcode|miRDB_v6|MiRNATIP|miRTar2GO|mirzag|MultiMiTar|PACCMIT|PITA_May_2021|TargetScan_v7_2
ABI2	Q9NYB9		hsa-miR-193b-3p	0.836647	16	Very High	BCmicrO|bitargeting_May_2021|CoMeTa|DIANA|MBStar|MirAncesTar|miranda_May_2021|miRcode|miRDB_v6|MiRNATIP|MirSNPInTarget|MirTar2|mirzag|MultiMiTar|PITA_May_2021|TargetScan_v7_2
ITM2B	Q9Y287		hsa-miR-363-3p	0.836602	15	Very High	BCmicrO|bitargeting_May_2021|CoMeTa|Cupid|DIANA|MBStar|MirAncesTar|mirbase|miRcode|miRDB_v6|MiRNATIP|miRTar2GO|mirzag|RNA22|TargetScan_v7_2
FOXN2	P32314		hsa-miR-363-3p	0.836516	13	Very High	BCmicrO|CoMeTa|DIANA|MBStar|MirAncesTar|miRcode|miRDB_v6|MiRNATIP|miRTar2GO|mirzag|MultiMiTar|PACCMIT|TargetScan_v7_2
PTCH1	Q13635		hsa-miR-101-3p	0.836346	14	Very High	bitargeting_May_2021|CoMeTa|Cupid|DIANA|MBStar|MirAncesTar|miRcode|miRDB_v6|MiRNATIP|miRTar2GO|mirzag|MultiMiTar|PACCMIT|RNA22
EXOC5	O00471		hsa-miR-363-3p	0.836205	14	Very High	BCmicrO|CoMeTa|Cupid|DIANA|MBStar|MirAncesTar|miRcode|miRDB_v6|MiRNATIP|miRTar2GO|mirzag|MultiMiTar|PACCMIT|TargetScan_v7_2
TULP4	Q9NRJ4		hsa-miR-105-5p	0.836161	18	Very High	BCmicrO|bitargeting_May_2021|CoMeTa|Cupid|DIANA|MBStar|MirAncesTar|miranda_May_2021|miRcode|miRDB_v6|mirmap_May_2021|MiRNATIP|MirTar2|mirzag|MultiMiTar|PACCMIT|PITA_May_2021|RNA22
EML1	O00423		hsa-miR-27a-3p	0.836028	18	Very High	BCmicrO|bitargeting_May_2021|CoMeTa|Cupid|DIANA|MBStar|MirAncesTar|mirbase|miRcode|miRDB_v6|MiRNATIP|mirzag|MultiMiTar|PACCMIT|PITA_May_2021|RNA22|rnahybrid_May_2021|TargetScan_v7_2
PDZD2	O15018		hsa-miR-367-3p	0.835674	13	Very High	CoMeTa|DIANA|MBStar|MirAncesTar|miranda_May_2021|miRcode|miRDB_v6|MiRNATIP|MirTar2|mirzag|MultiMiTar|PACCMIT|TargetScan_v7_2
CCNJ	Q5T5M9		hsa-miR-27a-3p	0.835668	13	Very High	BCmicrO|CoMeTa|DIANA|MBStar|MirAncesTar|miRcode|miRDB_v6|MiRNATIP|miRTar2GO|MirTar2|mirzag|MultiMiTar|TargetScan_v7_2
RNGTT	O60942		hsa-miR-27a-3p	0.835503	16	Very High	BCmicrO|bitargeting_May_2021|CoMeTa|Cupid|DIANA|MBStar|MirAncesTar|miRcode|miRDB_v6|MiRNATIP|miRTar2GO|MirTar2|mirzag|MultiMiTar|RNA22|TargetScan_v7_2
HIPK1	Q86Z02		hsa-miR-484	0.835444	16	Very High	BCmicrO|bitargeting_May_2021|CoMeTa|Cupid|DIANA|MBStar|MirAncesTar|miranda_May_2021|miRDB_v6|miRTar2GO|MirTar2|mirzag|MultiMiTar|PACCMIT|PITA_May_2021|RNA22
CSF1	P09603		hsa-miR-27a-3p	0.835439	15	Very High	BCmicrO|bitargeting_May_2021|CoMeTa|Cupid|DIANA|MBStar|MirAncesTar|miRcode|miRDB_v6|MiRNATIP|miRTar2GO|MirTar2|mirzag|PACCMIT|TargetScan_v7_2
IDH1	O75874		hsa-miR-367-3p	0.835424	12	Very High	CoMeTa|Cupid|DIANA|MBStar|MirAncesTar|miranda_May_2021|miRcode|miRDB_v6|MiRNATIP|MirTar2|mirzag|TargetScan_v7_2
WNK1	Q9H4A3		hsa-miR-27a-3p	0.835316	13	Very High	BCmicrO|bitargeting_May_2021|CoMeTa|Cupid|DIANA|MBStar|MirAncesTar|miRcode|MiRNATIP|miRTar2GO|mirzag|PACCMIT|TargetScan_v7_2
SMAD7	O15105		hsa-miR-363-3p	0.835223	13	Very High	BCmicrO|CoMeTa|DIANA|MirAncesTar|mirbase|miRcode|miRDB_v6|MiRNATIP|miRTar2GO|MirTar2|mirzag|PACCMIT|TargetScan_v7_2
PCDH11Y	Q9BZA8		hsa-miR-363-3p	0.835031	14	Very High	BCmicrO|CoMeTa|DIANA|MBStar|MirAncesTar|miRcode|miRDB_v6|miRTar2GO|MirTar2|mirzag|MultiMiTar|PACCMIT|RNA22|TargetScan_v7_2
TNRC6B	Q9UPQ9		hsa-miR-1297	0.83503	12	Very High	BCmicrO|CoMeTa|Cupid|DIANA|MBStar|MirAncesTar|miRcode|miRDB_v6|MiRNATIP|MirTar2|mirzag|PACCMIT
KIF5B	P33176		hsa-miR-363-3p	0.83469	16	Very High	BCmicrO|bitargeting_May_2021|CoMeTa|Cupid|DIANA|MBStar|MirAncesTar|mirbase|miRcode|miRDB_v6|MiRNATIP|miRTar2GO|MirTar2|mirzag|PACCMIT|TargetScan_v7_2
TOB1	P50616		hsa-miR-367-3p	0.834648	11	Very High	CoMeTa|Cupid|DIANA|MBStar|MirAncesTar|miranda_May_2021|miRcode|miRDB_v6|MirTar2|mirzag|TargetScan_v7_2
LAMC1	P11047		hsa-miR-193b-3p	0.834504	15	Very High	BCmicrO|bitargeting_May_2021|CoMeTa|DIANA|MirAncesTar|miranda_May_2021|mirbase|miRcode|miRDB_v6|MiRNATIP|miRTar2GO|mirzag|MultiMiTar|PACCMIT|TargetScan_v7_2
XYLT1	Q86Y38		hsa-miR-544a	0.834218	15	Very High	BCmicrO|bitargeting_May_2021|CoMeTa|DIANA|MBStar|MirAncesTar|miranda_May_2021|miRDB_v6|MiRNATIP|MirTar2|mirzag|MultiMiTar|PACCMIT|RNA22|TargetScan_v7_2
RNF4	P78317		hsa-miR-363-3p	0.834141	14	Very High	BCmicrO|CoMeTa|Cupid|DIANA|MBStar|MirAncesTar|miRcode|miRDB_v6|miRTar2GO|MirTar2|mirzag|PACCMIT|RNA22|TargetScan_v7_2
INO80D	Q53TQ3		hsa-miR-193b-3p	0.834006	16	Very High	BCmicrO|bitargeting_May_2021|CoMeTa|DIANA|MBStar|MirAncesTar|miranda_May_2021|miRcode|miRDB_v6|MiRNATIP|MirSNPInTarget|miRTar2GO|MirTar2|mirzag|PACCMIT|TargetScan_v7_2
MEF2C	Q06413		hsa-miR-105-5p	0.833767	15	Very High	BCmicrO|bitargeting_May_2021|CoMeTa|Cupid|DIANA|MBStar|MirAncesTar|miranda_May_2021|miRcode|miRDB_v6|MiRNATIP|MirTar2|mirzag|MultiMiTar|PACCMIT
GRAMD2B	Q96HH9		hsa-miR-367-3p	0.833704	13	Very High	CoMeTa|DIANA|MBStar|MirAncesTar|miranda_May_2021|miRcode|miRDB_v6|MiRNATIP|MirTar2|mirzag|MultiMiTar|PACCMIT|TargetScan_v7_2
PEAK1	Q9H792		hsa-miR-363-3p	0.833187	14	Very High	BCmicrO|bitargeting_May_2021|CoMeTa|Cupid|DIANA|MBStar|MirAncesTar|MiRNATIP|miRTar2GO|MirTar2|mirzag|PACCMIT|RNA22|TargetScan_v7_2
SESN3	P58005		hsa-miR-363-3p	0.833126	14	Very High	BCmicrO|Cupid|DIANA|MBStar|MirAncesTar|mirbase|miRcode|miRDB_v6|MiRNATIP|MirTar2|mirzag|PACCMIT|RNA22|TargetScan_v7_2
PTBP3	O95758		hsa-miR-548d-3p	0.832876	15	Very High	BCmicrO|CoMeTa|DIANA|MBStar|MirAncesTar|miranda_May_2021|miRDB_v6|mirmap_May_2021|MiRNATIP|MirSNPInTarget|MirTar2|mirzag|MultiMiTar|PACCMIT|RNA22
PTPRK	Q15262		hsa-miR-363-3p	0.832798	14	Very High	BCmicrO|CoMeTa|Cupid|MBStar|MirAncesTar|miRcode|miRDB_v6|MiRNATIP|MirSNPInTarget|miRTar2GO|MirTar2|mirzag|PACCMIT|TargetScan_v7_2
DDX3X	O00571		hsa-miR-363-3p	0.832773	13	Very High	BCmicrO|CoMeTa|Cupid|DIANA|MBStar|MirAncesTar|miRcode|MiRNATIP|miRTar2GO|MirTar2|mirzag|PACCMIT|TargetScan_v7_2
KBTBD8	Q8NFY9		hsa-miR-363-3p	0.832553	12	Very High	BCmicrO|Cupid|DIANA|MBStar|MirAncesTar|miRcode|miRDB_v6|MiRNATIP|miRTar2GO|MirTar2|mirzag|TargetScan_v7_2
CEP41	Q9BYV8		hsa-miR-363-3p	0.832404	14	Very High	BCmicrO|bitargeting_May_2021|CoMeTa|Cupid|DIANA|MBStar|MirAncesTar|miRcode|miRDB_v6|MiRNATIP|MirTar2|mirzag|PACCMIT|TargetScan_v7_2
NEFM	P07197		hsa-miR-367-3p	0.832184	12	Very High	CoMeTa|DIANA|MBStar|MirAncesTar|miranda_May_2021|miRcode|miRDB_v6|MirTar2|mirzag|MultiMiTar|PACCMIT|TargetScan_v7_2
PCDH11X	Q9BZA7		hsa-miR-363-3p	0.831941	15	Very High	BCmicrO|CoMeTa|DIANA|MBStar|MirAncesTar|miRcode|miRDB_v6|MirSNPInTarget|miRTar2GO|MirTar2|mirzag|MultiMiTar|PACCMIT|RNA22|TargetScan_v7_2
WDFY3	Q8IZQ1		hsa-miR-544a	0.831882	14	Very High	BCmicrO|CoMeTa|Cupid|DIANA|MBStar|MirAncesTar|miranda_May_2021|miRDB_v6|MiRNATIP|MirTar2|mirzag|MultiMiTar|PACCMIT|RNA22
ITGA5	P08648		hsa-miR-363-3p	0.831849	12	Very High	BCmicrO|CoMeTa|Cupid|DIANA|MirAncesTar|miRcode|miRDB_v6|miRTar2GO|MirTar2|PACCMIT|RNA22|TargetScan_v7_2
ITGA5	P08648		hsa-miR-367-3p	0.831801	13	Very High	bitargeting_May_2021|CoMeTa|Cupid|DIANA|MirAncesTar|miranda_May_2021|mirbase|miRcode|miRDB_v6|MiRNATIP|MirTar2|PACCMIT|TargetScan_v7_2
STC1	P52823		hsa-miR-101-3p	0.831612	13	Very High	bitargeting_May_2021|CoMeTa|Cupid|DIANA|MBStar|MirAncesTar|miRcode|miRDB_v6|MirSNPInTarget|miRTar2GO|MirTar2|mirzag|MultiMiTar
CDCA7L	Q96GN5		hsa-miR-363-3p	0.831398	14	Very High	BCmicrO|DIANA|MBStar|MirAncesTar|miRcode|miRDB_v6|MiRNATIP|miRTar2GO|MirTar2|mirzag|MultiMiTar|PACCMIT|RNA22|TargetScan_v7_2
PDS5B	Q9NTI5		hsa-miR-363-3p	0.831277	15	Very High	BCmicrO|CoMeTa|Cupid|DIANA|MBStar|MirAncesTar|miRcode|miRDB_v6|MiRNATIP|miRTar2GO|MirTar2|mirzag|MultiMiTar|PACCMIT|TargetScan_v7_2
B3GALT2	O43825		hsa-miR-367-3p	0.831049	12	Very High	CoMeTa|Cupid|DIANA|MBStar|MirAncesTar|miranda_May_2021|miRcode|miRDB_v6|mirzag|MultiMiTar|RNA22|TargetScan_v7_2
CEP41	Q9BYV8		hsa-miR-367-3p	0.830844	16	Very High	bitargeting_May_2021|CoMeTa|Cupid|DIANA|MBStar|MirAncesTar|miranda_May_2021|miRcode|miRDB_v6|MiRNATIP|MirTar2|mirzag|PACCMIT|PITA_May_2021|RNA22|TargetScan_v7_2
HAND2	P61296		hsa-miR-363-3p	0.83066	11	Very High	BCmicrO|CoMeTa|DIANA|MBStar|MirAncesTar|miRcode|miRDB_v6|MiRNATIP|mirzag|PACCMIT|TargetScan_v7_2
FAR1	Q8WVX9		hsa-miR-363-3p	0.830557	15	Very High	BCmicrO|bitargeting_May_2021|Cupid|DIANA|MBStar|MirAncesTar|miRcode|miRDB_v6|MiRNATIP|MirSNPInTarget|miRTar2GO|mirzag|PACCMIT|PITA_May_2021|TargetScan_v7_2
ANP32E	Q9BTT0		hsa-miR-367-3p	0.830523	15	Very High	CoMeTa|DIANA|MBStar|MirAncesTar|miranda_May_2021|mirbase|miRcode|miRDB_v6|MiRNATIP|MirSNPInTarget|MirTar2|mirzag|MultiMiTar|PACCMIT|TargetScan_v7_2
KIT	P10721		hsa-miR-193b-3p	0.830393	15	Very High	BCmicrO|bitargeting_May_2021|CoMeTa|Cupid|DIANA|MBStar|MirAncesTar|miranda_May_2021|miRcode|miRDB_v6|MiRNATIP|MirSNPInTarget|mirzag|MultiMiTar|TargetScan_v7_2
NT5E	P21589		hsa-miR-193b-3p	0.830364	14	Very High	BCmicrO|CoMeTa|Cupid|DIANA|MBStar|MirAncesTar|miranda_May_2021|miRcode|miRDB_v6|MiRNATIP|miRTar2GO|MirTar2|mirzag|TargetScan_v7_2
CHST7	Q9NS84		hsa-miR-363-3p	0.830062	14	Very High	BCmicrO|bitargeting_May_2021|CoMeTa|DIANA|MirAncesTar|mirbase|miRcode|miRDB_v6|MiRNATIP|miRTar2GO|MirTar2|mirzag|PACCMIT|TargetScan_v7_2
MIA3	Q5JRA6		hsa-miR-367-3p	0.83005	13	Very High	CoMeTa|DIANA|MBStar|MirAncesTar|miranda_May_2021|mirbase|miRcode|miRDB_v6|MiRNATIP|MirTar2|mirzag|PITA_May_2021|TargetScan_v7_2
ZNF532	Q9HCE3		hsa-miR-101-3p	0.829995	15	Very High	bitargeting_May_2021|CoMeTa|Cupid|DIANA|MBStar|MirAncesTar|mirbase|miRcode|miRDB_v6|MiRNATIP|MirSNPInTarget|miRTar2GO|MirTar2|mirzag|PACCMIT
HNRNPC	P07910		hsa-miR-548d-3p	0.829896	14	Very High	BCmicrO|CoMeTa|Cupid|DIANA|MBStar|MirAncesTar|miranda_May_2021|mirbase|miRDB_v6|mirmap_May_2021|MiRNATIP|MirTar2|mirzag|PACCMIT
KRAS	P01116		hsa-miR-193b-3p	0.829859	14	Very High	BCmicrO|bitargeting_May_2021|CoMeTa|Cupid|DIANA|MBStar|MirAncesTar|miranda_May_2021|miRcode|miRDB_v6|MiRNATIP|mirzag|MultiMiTar|TargetScan_v7_2
DNAJB12	Q9NXW2		hsa-miR-363-3p	0.829857	15	Very High	BCmicrO|bitargeting_May_2021|CoMeTa|Cupid|DIANA|MirAncesTar|miRcode|miRDB_v6|MiRNATIP|miRTar2GO|MirTar2|mirzag|MultiMiTar|RNA22|TargetScan_v7_2
ARHGEF12	Q9NZN5		hsa-miR-193b-3p	0.829559	13	Very High	BCmicrO|CoMeTa|DIANA|MBStar|MirAncesTar|miranda_May_2021|miRcode|miRDB_v6|MiRNATIP|mirzag|MultiMiTar|PACCMIT|TargetScan_v7_2
DMXL1	Q9Y485		hsa-miR-363-3p	0.829262	16	Very High	BCmicrO|CoMeTa|Cupid|DIANA|MBStar|MirAncesTar|mirbase|miRcode|miRDB_v6|MiRNATIP|miRTar2GO|MirTar2|mirzag|MultiMiTar|PACCMIT|TargetScan_v7_2
PPP2R5C	Q13362		hsa-miR-193b-3p	0.829226	12	Very High	BCmicrO|CoMeTa|DIANA|MirAncesTar|miranda_May_2021|miRcode|MiRNATIP|miRTar2GO|mirzag|MultiMiTar|PACCMIT|TargetScan_v7_2
KLF2	Q9Y5W3		hsa-miR-367-3p	0.828885	13	Very High	bitargeting_May_2021|CoMeTa|Cupid|DIANA|MirAncesTar|miranda_May_2021|mirbase|miRcode|miRDB_v6|MirTar2|mirzag|PACCMIT|TargetScan_v7_2
EMSY	Q7Z589		hsa-miR-451a	0.828861	15	Very High	BCmicrO|CoMeTa|Cupid|DIANA|MBStar|MirAncesTar|miranda_May_2021|mirbase|miRcode|MiRNATIP|MirSNPInTarget|MirTar2|mirzag|PACCMIT|TargetScan_v7_2
FHDC1	Q9C0D6		hsa-miR-193b-3p	0.828468	13	Very High	BCmicrO|DIANA|MBStar|MirAncesTar|miranda_May_2021|miRcode|miRDB_v6|MiRNATIP|MirTar2|mirzag|MultiMiTar|PACCMIT|TargetScan_v7_2
HIVEP1	P15822		hsa-miR-363-3p	0.828458	12	Very High	BCmicrO|CoMeTa|Cupid|MirAncesTar|mirbase|miRcode|miRDB_v6|MiRNATIP|miRTar2GO|mirzag|PACCMIT|TargetScan_v7_2
STX16	O14662		hsa-miR-193b-3p	0.828258	15	Very High	BCmicrO|bitargeting_May_2021|CoMeTa|DIANA|MBStar|MirAncesTar|miranda_May_2021|miRcode|miRDB_v6|MiRNATIP|MirTar2|mirzag|MultiMiTar|PACCMIT|TargetScan_v7_2
SH3GLB1	Q9Y371		hsa-miR-570-3p	0.828151	14	Very High	BCmicrO|CoMeTa|Cupid|DIANA|MBStar|MirAncesTar|miranda_May_2021|miRDB_v6|mirmap_May_2021|MiRNATIP|MirTar2|mirzag|MultiMiTar|PACCMIT
PPP1R12A	O14974		hsa-miR-363-3p	0.82808	13	Very High	BCmicrO|CoMeTa|Cupid|DIANA|MBStar|MirAncesTar|miRcode|miRDB_v6|MiRNATIP|mirzag|PACCMIT|RNA22|TargetScan_v7_2
LCOR	Q96JN0		hsa-miR-101-3p	0.82795	15	Very High	bitargeting_May_2021|CoMeTa|Cupid|DIANA|MBStar|MirAncesTar|miRcode|miRDB_v6|mirmap_May_2021|MiRNATIP|miRTar2GO|MirTar2|mirzag|MultiMiTar|RNA22
QSER1	Q2KHR3		hsa-miR-363-3p	0.82793	15	Very High	BCmicrO|bitargeting_May_2021|CoMeTa|Cupid|DIANA|MBStar|MirAncesTar|miRcode|MiRNATIP|miRTar2GO|MirTar2|mirzag|PACCMIT|RNA22|TargetScan_v7_2
SERTAD2	Q14140		hsa-miR-363-3p	0.827888	13	Very High	BCmicrO|CoMeTa|Cupid|DIANA|MBStar|miRcode|miRDB_v6|MiRNATIP|miRTar2GO|mirzag|MultiMiTar|PACCMIT|TargetScan_v7_2
APPL1	Q9UKG1		hsa-miR-367-3p	0.827378	15	Very High	bitargeting_May_2021|CoMeTa|DIANA|MBStar|MirAncesTar|miranda_May_2021|miRcode|miRDB_v6|MiRNATIP|MirTar2|mirzag|MultiMiTar|PACCMIT|RNA22|TargetScan_v7_2
KMT5B	Q4FZB7		hsa-miR-363-3p	0.827251	14	Very High	BCmicrO|CoMeTa|Cupid|DIANA|MBStar|MirAncesTar|miRcode|miRDB_v6|MiRNATIP|miRTar2GO|mirzag|MultiMiTar|PACCMIT|TargetScan_v7_2
CACNB2	Q08289		hsa-miR-101-3p	0.827235	14	Very High	CoMeTa|Cupid|DIANA|MBStar|MirAncesTar|mirbase|miRcode|miRDB_v6|MiRNATIP|MirTar2|mirzag|MultiMiTar|PACCMIT|RNA22
SGPP1	Q9BX95		hsa-miR-367-3p	0.826871	14	Very High	CoMeTa|Cupid|DIANA|MBStar|MirAncesTar|miranda_May_2021|miRcode|miRDB_v6|MiRNATIP|MirTar2|mirzag|MultiMiTar|PACCMIT|TargetScan_v7_2
CNBP	P62633		hsa-miR-193b-3p	0.826768	13	Very High	BCmicrO|CoMeTa|DIANA|MBStar|MirAncesTar|miranda_May_2021|miRcode|mirmap_May_2021|MiRNATIP|miRTar2GO|MirTar2|PACCMIT|TargetScan_v7_2
TRA2B	P62995		hsa-miR-570-3p	0.826507	16	Very High	BCmicrO|bitargeting_May_2021|CoMeTa|Cupid|DIANA|MBStar|MirAncesTar|miranda_May_2021|mirbase|miRDB_v6|mirmap_May_2021|MiRNATIP|MirSNPInTarget|MirTar2|mirzag|PACCMIT
AP1AR	Q63HQ0		hsa-miR-363-3p	0.826348	12	Very High	BCmicrO|CoMeTa|Cupid|DIANA|MBStar|MirAncesTar|miRcode|MiRNATIP|miRTar2GO|MirTar2|mirzag|TargetScan_v7_2
ATF2	P15336		hsa-miR-451a	0.826191	14	Very High	BCmicrO|CoMeTa|Cupid|DIANA|MBStar|MirAncesTar|miranda_May_2021|mirbase|miRcode|miRDB_v6|MiRNATIP|MirTar2|mirzag|TargetScan_v7_2
TENT4B	Q8NDF8		hsa-miR-363-3p	0.826162	15	Very High	BCmicrO|Cupid|DIANA|MBStar|MirAncesTar|mirbase|miRcode|MiRNATIP|MirSNPInTarget|miRTar2GO|MirTar2|mirzag|MultiMiTar|PACCMIT|TargetScan_v7_2
INO80D	Q53TQ3		hsa-miR-101-3p	0.825693	12	Very High	CoMeTa|Cupid|DIANA|MBStar|MirAncesTar|miRcode|miRDB_v6|MiRNATIP|miRTar2GO|MirTar2|mirzag|PACCMIT
PHF21A	Q96BD5		hsa-miR-942-5p	0.825622	15	Very High	BCmicrO|bitargeting_May_2021|CoMeTa|DIANA|MBStar|MirAncesTar|miranda_May_2021|mirbase|miRDB_v6|MiRNATIP|MirSNPInTarget|MirTar2|mirzag|PACCMIT|RNA22
MCL1	Q07820		hsa-miR-193b-3p	0.825337	14	Very High	BCmicrO|CoMeTa|DIANA|MBStar|MirAncesTar|miranda_May_2021|miRcode|MiRNATIP|MirSNPInTarget|MirTar2|mirzag|MultiMiTar|PACCMIT|TargetScan_v7_2
FAM126B	Q8IXS8		hsa-miR-367-3p	0.825321	14	Very High	bitargeting_May_2021|Cupid|DIANA|MBStar|MirAncesTar|miranda_May_2021|miRcode|miRDB_v6|MiRNATIP|MirSNPInTarget|mirzag|MultiMiTar|PACCMIT|TargetScan_v7_2
SMNDC1	O75940		hsa-miR-105-5p	0.82532	16	Very High	BCmicrO|bitargeting_May_2021|CoMeTa|Cupid|DIANA|MBStar|MirAncesTar|miranda_May_2021|miRcode|miRDB_v6|MiRNATIP|MirTar2|mirzag|MultiMiTar|PACCMIT|RNA22
SNAPC1	Q16533		hsa-miR-363-3p	0.825278	12	Very High	BCmicrO|CoMeTa|DIANA|MBStar|MirAncesTar|miRcode|miRDB_v6|MiRNATIP|miRTar2GO|mirzag|PACCMIT|TargetScan_v7_2
ZDHHC5	Q9C0B5		hsa-miR-363-3p	0.825205	12	Very High	BCmicrO|bitargeting_May_2021|DIANA|MirAncesTar|mirbase|miRcode|miRDB_v6|MiRNATIP|miRTar2GO|mirzag|PACCMIT|TargetScan_v7_2
CIC	Q96RK0		hsa-miR-367-3p	0.824921	13	Very High	CoMeTa|DIANA|MBStar|MirAncesTar|miranda_May_2021|mirbase|miRcode|miRDB_v6|MiRNATIP|MirTar2|mirzag|PACCMIT|TargetScan_v7_2
SNN	O75324		hsa-miR-367-3p	0.824853	12	Very High	CoMeTa|Cupid|DIANA|MBStar|MirAncesTar|miranda_May_2021|miRcode|miRDB_v6|MirTar2|mirzag|PACCMIT|TargetScan_v7_2
CUL3	Q13618		hsa-miR-101-3p	0.824757	14	Very High	CoMeTa|Cupid|DIANA|MBStar|MirAncesTar|miRcode|miRDB_v6|MiRNATIP|MirSNPInTarget|miRTar2GO|MirTar2|mirzag|MultiMiTar|PACCMIT
TMEM30A	Q9NV96		hsa-miR-193b-3p	0.824738	15	Very High	BCmicrO|bitargeting_May_2021|CoMeTa|DIANA|MBStar|MirAncesTar|miranda_May_2021|miRcode|miRDB_v6|MiRNATIP|miRTar2GO|MirTar2|MultiMiTar|PACCMIT|TargetScan_v7_2
STK39	Q9UEW8		hsa-miR-1297	0.824658	11	Very High	BCmicrO|bitargeting_May_2021|CoMeTa|Cupid|DIANA|MBStar|MirAncesTar|miRcode|miRDB_v6|MirTar2|mirzag
MYO5A	Q9Y4I1		hsa-miR-363-3p	0.824539	14	Very High	BCmicrO|CoMeTa|DIANA|MBStar|MirAncesTar|miRcode|miRDB_v6|MiRNATIP|miRTar2GO|MirTar2|mirzag|MultiMiTar|PACCMIT|TargetScan_v7_2
RAB14	P61106		hsa-miR-363-3p	0.824537	14	Very High	BCmicrO|CoMeTa|Cupid|DIANA|MBStar|MirAncesTar|miRcode|miRDB_v6|MiRNATIP|miRTar2GO|mirzag|MultiMiTar|PACCMIT|TargetScan_v7_2
DYRK2	Q92630		hsa-miR-367-3p	0.824479	16	Very High	bitargeting_May_2021|CoMeTa|Cupid|DIANA|MBStar|MirAncesTar|miranda_May_2021|miRcode|miRDB_v6|MiRNATIP|MirTar2|mirzag|MultiMiTar|PACCMIT|RNA22|TargetScan_v7_2
VPS54	Q9P1Q0		hsa-miR-363-3p	0.824213	13	Very High	BCmicrO|CoMeTa|Cupid|DIANA|MirAncesTar|miRcode|MiRNATIP|miRTar2GO|MirTar2|mirzag|PACCMIT|RNA22|TargetScan_v7_2
PALLD	Q8WX93		hsa-miR-363-3p	0.824121	15	Very High	BCmicrO|bitargeting_May_2021|CoMeTa|Cupid|DIANA|MBStar|MirAncesTar|miRcode|miRDB_v6|MiRNATIP|miRTar2GO|MirTar2|mirzag|RNA22|TargetScan_v7_2
ADAMTSL1	Q8N6G6		hsa-miR-367-3p	0.824063	15	Very High	bitargeting_May_2021|Cupid|DIANA|MBStar|MirAncesTar|miranda_May_2021|miRcode|miRDB_v6|MiRNATIP|MirSNPInTarget|MirTar2|mirzag|MultiMiTar|PACCMIT|TargetScan_v7_2
PPCS	Q9HAB8		hsa-miR-367-3p	0.823398	12	Very High	CoMeTa|Cupid|DIANA|MirAncesTar|miranda_May_2021|mirbase|miRcode|miRDB_v6|MiRNATIP|MirTar2|PACCMIT|TargetScan_v7_2
ULK1	O75385		hsa-miR-1297	0.823241	13	Very High	BCmicrO|CoMeTa|Cupid|DIANA|MBStar|MirAncesTar|miRcode|miRDB_v6|MiRNATIP|MirSNPInTarget|MirTar2|mirzag|PACCMIT
SDC2	P34741		hsa-miR-363-3p	0.823024	12	Very High	BCmicrO|CoMeTa|Cupid|DIANA|MBStar|MirAncesTar|miRcode|miRTar2GO|mirzag|MultiMiTar|PACCMIT|TargetScan_v7_2
SLC16A6	O15403		hsa-miR-193b-3p	0.82279	14	Very High	BCmicrO|CoMeTa|Cupid|DIANA|MirAncesTar|miranda_May_2021|mirbase|miRcode|miRDB_v6|MiRNATIP|miRTar2GO|MirTar2|mirzag|TargetScan_v7_2
SRP54	P61011		hsa-miR-548d-3p	0.822689	15	Very High	BCmicrO|bitargeting_May_2021|CoMeTa|Cupid|DIANA|MirAncesTar|miranda_May_2021|mirbase|miRDB_v6|mirmap_May_2021|MiRNATIP|MirSNPInTarget|MirTar2|mirzag|PACCMIT
UBE2Z	Q9H832		hsa-miR-367-3p	0.822543	12	Very High	CoMeTa|DIANA|MBStar|MirAncesTar|miranda_May_2021|miRcode|miRDB_v6|MirSNPInTarget|MirTar2|MultiMiTar|PACCMIT|TargetScan_v7_2
CLASP2	O75122		hsa-miR-1297	0.822298	12	Very High	BCmicrO|CoMeTa|Cupid|DIANA|MBStar|MirAncesTar|miRcode|miRDB_v6|MiRNATIP|MirTar2|mirzag|PACCMIT
JMY	Q8N9B5		hsa-miR-367-3p	0.822191	14	Very High	bitargeting_May_2021|Cupid|DIANA|MBStar|MirAncesTar|miranda_May_2021|miRcode|miRDB_v6|MiRNATIP|MirSNPInTarget|MirTar2|mirzag|PITA_May_2021|TargetScan_v7_2
SERTAD3	Q9UJW9		hsa-miR-363-3p	0.822168	13	Very High	BCmicrO|bitargeting_May_2021|CoMeTa|Cupid|DIANA|mirbase|miRcode|miRDB_v6|MiRNATIP|MirSNPInTarget|miRTar2GO|PACCMIT|TargetScan_v7_2
FLRT3	Q9NZU0		hsa-miR-101-3p	0.822142	11	Very High	CoMeTa|Cupid|DIANA|MBStar|MirAncesTar|miRcode|miRDB_v6|MirSNPInTarget|MirTar2|mirzag|PACCMIT
SYNJ1	O43426		hsa-miR-367-3p	0.822018	14	Very High	CoMeTa|DIANA|MBStar|MirAncesTar|miranda_May_2021|miRcode|miRDB_v6|MiRNATIP|MirSNPInTarget|MirTar2|mirzag|MultiMiTar|PACCMIT|TargetScan_v7_2
KIAA0232	Q92628		hsa-miR-570-3p	0.821973	13	Very High	BCmicrO|CoMeTa|Cupid|DIANA|MBStar|MirAncesTar|miranda_May_2021|miRDB_v6|mirmap_May_2021|MirTar2|mirzag|MultiMiTar|PACCMIT
RAB14	P61106		hsa-miR-367-3p	0.821912	15	Very High	bitargeting_May_2021|CoMeTa|Cupid|DIANA|MBStar|MirAncesTar|miranda_May_2021|miRcode|miRDB_v6|MiRNATIP|mirzag|MultiMiTar|PACCMIT|PITA_May_2021|TargetScan_v7_2
ZNF236	Q9UL36		hsa-miR-544a	0.821788	15	Very High	BCmicrO|bitargeting_May_2021|CoMeTa|Cupid|DIANA|MBStar|MirAncesTar|miranda_May_2021|miRDB_v6|MiRNATIP|MirSNPInTarget|MirTar2|mirzag|MultiMiTar|PACCMIT
NFIA	Q12857		hsa-miR-367-3p	0.821565	15	Very High	bitargeting_May_2021|Cupid|DIANA|MBStar|MirAncesTar|miranda_May_2021|mirbase|miRcode|miRDB_v6|MiRNATIP|MirTar2|mirzag|PACCMIT|RNA22|TargetScan_v7_2
SLC25A32	Q9H2D1		hsa-miR-367-3p	0.821409	14	Very High	bitargeting_May_2021|CoMeTa|DIANA|MBStar|MirAncesTar|miranda_May_2021|mirbase|miRcode|miRDB_v6|MirTar2|mirzag|PACCMIT|RNA22|TargetScan_v7_2
ATRX	P46100		hsa-miR-548n	0.821074	13	Very High	BCmicrO|CoMeTa|Cupid|DIANA|MBStar|MirAncesTar|miranda_May_2021|miRDB_v6|mirmap_May_2021|MiRNATIP|MirTar2|mirzag|PACCMIT
TM9SF3	Q9HD45		hsa-miR-105-5p	0.820736	15	Very High	BCmicrO|CoMeTa|Cupid|DIANA|MBStar|MirAncesTar|miranda_May_2021|miRcode|miRDB_v6|MiRNATIP|MirSNPInTarget|MirTar2|mirzag|MultiMiTar|PACCMIT
DUSP1	P28562		hsa-miR-101-3p	0.820674	14	Very High	CoMeTa|Cupid|DIANA|MBStar|MirAncesTar|mirbase|miRcode|miRDB_v6|MiRNATIP|MirSNPInTarget|miRTar2GO|MirTar2|mirzag|PACCMIT
SIX4	Q9UIU6		hsa-miR-101-3p	0.82065	13	Very High	bitargeting_May_2021|Cupid|DIANA|MBStar|MirAncesTar|miRcode|miRDB_v6|MiRNATIP|miRTar2GO|MirTar2|mirzag|MultiMiTar|PACCMIT
MGAT4A	Q9UM21		hsa-miR-101-3p	0.820565	15	Very High	bitargeting_May_2021|CoMeTa|Cupid|DIANA|MBStar|MirAncesTar|miRcode|miRDB_v6|mirmap_May_2021|MiRNATIP|miRTar2GO|MirTar2|mirzag|MultiMiTar|RNA22
BSN	Q9UPA5		hsa-miR-367-3p	0.82047	15	Very High	bitargeting_May_2021|CoMeTa|Cupid|DIANA|MirAncesTar|miranda_May_2021|miRcode|miRDB_v6|MiRNATIP|MirTar2|mirzag|MultiMiTar|PACCMIT|RNA22|TargetScan_v7_2
SLC38A2	Q96QD8		hsa-miR-1297	0.820446	12	Very High	BCmicrO|CoMeTa|Cupid|DIANA|MBStar|MirAncesTar|miRcode|miRDB_v6|MiRNATIP|MirTar2|mirzag|PACCMIT
DOCK9	Q9BZ29		hsa-miR-367-3p	0.820401	13	Very High	CoMeTa|DIANA|MBStar|MirAncesTar|miranda_May_2021|miRcode|miRDB_v6|MiRNATIP|MirTar2|mirzag|PACCMIT|RNA22|TargetScan_v7_2
KBTBD8	Q8NFY9		hsa-miR-101-3p	0.820247	13	Very High	bitargeting_May_2021|Cupid|DIANA|MBStar|MirAncesTar|miRcode|miRDB_v6|MiRNATIP|miRTar2GO|MirTar2|mirzag|MultiMiTar|PACCMIT
DYRK1A	Q13627		hsa-miR-193b-3p	0.819995	17	Very High	BCmicrO|bitargeting_May_2021|CoMeTa|Cupid|DIANA|MBStar|MirAncesTar|miranda_May_2021|miRcode|mirmap_May_2021|MiRNATIP|miRTar2GO|mirzag|PACCMIT|PITA_May_2021|RNA22|TargetScan_v7_2
KIF5B	P33176		hsa-miR-367-3p	0.819791	15	Very High	bitargeting_May_2021|CoMeTa|Cupid|DIANA|MBStar|MirAncesTar|miranda_May_2021|mirbase|miRcode|miRDB_v6|MiRNATIP|MirTar2|mirzag|PACCMIT|TargetScan_v7_2
CRY1	Q16526		hsa-miR-548d-3p	0.819554	13	Very High	BCmicrO|CoMeTa|Cupid|DIANA|MirAncesTar|miranda_May_2021|mirbase|miRDB_v6|mirmap_May_2021|MirSNPInTarget|MirTar2|mirzag|PACCMIT
ESRP1	Q6NXG1		hsa-miR-367-3p	0.818987	15	Very High	bitargeting_May_2021|CoMeTa|DIANA|MBStar|MirAncesTar|miranda_May_2021|miRcode|miRDB_v6|MiRNATIP|MirSNPInTarget|MirTar2|mirzag|MultiMiTar|RNA22|TargetScan_v7_2
ACTC1	P68032		hsa-miR-367-3p	0.818951	14	Very High	CoMeTa|DIANA|MBStar|MirAncesTar|miranda_May_2021|mirbase|miRcode|miRDB_v6|MiRNATIP|MirTar2|mirzag|MultiMiTar|RNA22|TargetScan_v7_2
NR3C1	P04150		hsa-miR-570-3p	0.818912	15	Very High	BCmicrO|CoMeTa|Cupid|DIANA|MBStar|MirAncesTar|miranda_May_2021|miRDB_v6|mirmap_May_2021|MiRNATIP|MirTar2|mirzag|MultiMiTar|PACCMIT|RNA22
KLHDC10	Q6PID8		hsa-miR-367-3p	0.818846	13	Very High	CoMeTa|Cupid|DIANA|MBStar|MirAncesTar|miranda_May_2021|miRcode|miRDB_v6|MiRNATIP|MirTar2|PACCMIT|RNA22|TargetScan_v7_2
FAM135A	Q9P2D6		hsa-miR-548a-5p	0.818721	13	Very High	BCmicrO|CoMeTa|Cupid|DIANA|MBStar|MirAncesTar|miranda_May_2021|miRDB_v6|MiRNATIP|MirSNPInTarget|MirTar2|mirzag|PACCMIT
ERBIN	Q96RT1		hsa-miR-101-3p	0.818655	15	Very High	bitargeting_May_2021|CoMeTa|Cupid|DIANA|MBStar|MirAncesTar|miRcode|miRDB_v6|mirmap_May_2021|MiRNATIP|miRTar2GO|MirTar2|mirzag|MultiMiTar|PACCMIT
PPFIA1	Q13136		hsa-miR-101-3p	0.81862	14	Very High	CoMeTa|Cupid|DIANA|MBStar|MirAncesTar|miRcode|miRDB_v6|mirmap_May_2021|MiRNATIP|miRTar2GO|MirTar2|mirzag|MultiMiTar|PACCMIT
MOB4	Q9Y3A3		hsa-miR-101-3p	0.818617	14	Very High	CoMeTa|Cupid|DIANA|MBStar|MirAncesTar|miRcode|miRDB_v6|MiRNATIP|MirSNPInTarget|miRTar2GO|MirTar2|mirzag|MultiMiTar|PACCMIT
SEC24A	O95486		hsa-miR-548n	0.818485	14	Very High	BCmicrO|CoMeTa|Cupid|DIANA|MBStar|MirAncesTar|miranda_May_2021|miRDB_v6|mirmap_May_2021|MiRNATIP|MirSNPInTarget|MirTar2|mirzag|PACCMIT
SPIN1	Q9Y657		hsa-miR-570-3p	0.818326	14	Very High	BCmicrO|CoMeTa|Cupid|DIANA|MBStar|MirAncesTar|miranda_May_2021|miRDB_v6|mirmap_May_2021|MiRNATIP|MirSNPInTarget|MirTar2|mirzag|MultiMiTar
APPBP2	Q92624		hsa-miR-548n	0.817945	14	Very High	BCmicrO|CoMeTa|Cupid|DIANA|MBStar|MirAncesTar|miranda_May_2021|miRDB_v6|mirmap_May_2021|MiRNATIP|MirSNPInTarget|MirTar2|mirzag|PACCMIT
MRTFB	Q9ULH7		hsa-miR-101-3p	0.817904	15	Very High	bitargeting_May_2021|CoMeTa|DIANA|MBStar|MirAncesTar|miRcode|miRDB_v6|mirmap_May_2021|MiRNATIP|MirSNPInTarget|miRTar2GO|MirTar2|mirzag|MultiMiTar|PACCMIT
SUZ12	Q15022		hsa-miR-105-5p	0.817847	15	Very High	BCmicrO|bitargeting_May_2021|CoMeTa|Cupid|DIANA|MBStar|MirAncesTar|miranda_May_2021|miRcode|miRDB_v6|MiRNATIP|MirTar2|mirzag|MultiMiTar|PACCMIT
MARCHF5	Q9NX47		hsa-miR-570-3p	0.817839	14	Very High	BCmicrO|CoMeTa|Cupid|DIANA|MBStar|MirAncesTar|miranda_May_2021|miRDB_v6|mirmap_May_2021|MiRNATIP|MirTar2|mirzag|MultiMiTar|PACCMIT
AEBP2	Q6ZN18		hsa-miR-101-3p	0.817821	14	Very High	Cupid|DIANA|MBStar|MirAncesTar|mirbase|miRcode|miRDB_v6|MiRNATIP|miRTar2GO|MirTar2|mirzag|MultiMiTar|PACCMIT|RNA22
DYRK1A	Q13627		hsa-miR-548d-3p	0.817704	13	Very High	BCmicrO|CoMeTa|Cupid|DIANA|MBStar|MirAncesTar|miranda_May_2021|miRDB_v6|mirmap_May_2021|MiRNATIP|MirTar2|mirzag|PACCMIT
GFPT2	O94808		hsa-miR-367-3p	0.817284	13	Very High	CoMeTa|DIANA|MBStar|MirAncesTar|miranda_May_2021|miRcode|miRDB_v6|MiRNATIP|MirTar2|mirzag|MultiMiTar|PACCMIT|TargetScan_v7_2
PPP1R12A	O14974		hsa-miR-367-3p	0.817031	12	Very High	CoMeTa|DIANA|MBStar|MirAncesTar|miranda_May_2021|miRcode|miRDB_v6|MiRNATIP|MirTar2|mirzag|PACCMIT|TargetScan_v7_2
SGK3	Q96BR1		hsa-miR-367-3p	0.816986	15	Very High	bitargeting_May_2021|CoMeTa|Cupid|DIANA|MBStar|MirAncesTar|miranda_May_2021|miRcode|miRDB_v6|MiRNATIP|MirTar2|mirzag|MultiMiTar|PACCMIT|TargetScan_v7_2
MGAT4A	Q9UM21		hsa-miR-548n	0.816926	13	Very High	BCmicrO|CoMeTa|DIANA|MBStar|MirAncesTar|miranda_May_2021|miRDB_v6|mirmap_May_2021|MiRNATIP|MirSNPInTarget|MirTar2|mirzag|PACCMIT
HIVEP1	P15822		hsa-miR-367-3p	0.816907	11	Very High	CoMeTa|Cupid|MirAncesTar|miranda_May_2021|mirbase|miRcode|miRDB_v6|MiRNATIP|mirzag|PACCMIT|TargetScan_v7_2
MED13	Q9UHV7		hsa-miR-101-3p	0.816853	14	Very High	CoMeTa|Cupid|DIANA|MBStar|MirAncesTar|miRcode|miRDB_v6|MiRNATIP|MirSNPInTarget|miRTar2GO|mirzag|MultiMiTar|PACCMIT|RNA22
GLCCI1	Q86VQ1		hsa-miR-101-3p	0.816631	13	Very High	Cupid|DIANA|MBStar|MirAncesTar|mirbase|miRcode|miRDB_v6|MiRNATIP|miRTar2GO|MirTar2|mirzag|MultiMiTar|PACCMIT
PLOD2	O00469		hsa-miR-1297	0.816609	12	Very High	BCmicrO|CoMeTa|Cupid|DIANA|MBStar|MirAncesTar|miRcode|miRDB_v6|MiRNATIP|MirTar2|mirzag|PACCMIT
CPEB4	Q17RY0		hsa-miR-367-3p	0.81641	12	Very High	Cupid|DIANA|MBStar|MirAncesTar|miranda_May_2021|miRcode|miRDB_v6|MiRNATIP|mirzag|MultiMiTar|PACCMIT|TargetScan_v7_2
NPTN	Q9Y639		hsa-miR-367-3p	0.816201	13	Very High	bitargeting_May_2021|CoMeTa|Cupid|DIANA|MBStar|MirAncesTar|miranda_May_2021|mirbase|miRcode|MiRNATIP|MirTar2|mirzag|TargetScan_v7_2
KMT5B	Q4FZB7		hsa-miR-367-3p	0.815925	14	Very High	bitargeting_May_2021|CoMeTa|Cupid|DIANA|MBStar|MirAncesTar|miranda_May_2021|miRcode|miRDB_v6|MiRNATIP|mirzag|MultiMiTar|PACCMIT|TargetScan_v7_2
PAXIP1	Q6ZW49		hsa-miR-570-3p	0.815904	14	Very High	BCmicrO|CoMeTa|Cupid|DIANA|MBStar|MirAncesTar|miranda_May_2021|mirbase|miRDB_v6|mirmap_May_2021|MirSNPInTarget|MirTar2|mirzag|PACCMIT
MYCN	P04198		hsa-miR-193b-3p	0.815646	14	Very High	BCmicrO|bitargeting_May_2021|CoMeTa|DIANA|MirAncesTar|miranda_May_2021|mirbase|miRcode|miRDB_v6|MiRNATIP|mirzag|PACCMIT|RNA22|TargetScan_v7_2
ST6GALNAC5	Q9BVH7		hsa-miR-193b-3p	0.815411	12	Very High	BCmicrO|CoMeTa|DIANA|MirAncesTar|miranda_May_2021|mirbase|miRcode|miRDB_v6|MiRNATIP|MirTar2|mirzag|TargetScan_v7_2
RAP1B	P61224		hsa-miR-101-3p	0.815384	13	Very High	CoMeTa|Cupid|DIANA|MBStar|MirAncesTar|miRcode|miRDB_v6|MiRNATIP|miRTar2GO|MirTar2|mirzag|MultiMiTar|PACCMIT
PTAR1	Q7Z6K3		hsa-miR-367-3p	0.815131	11	Very High	DIANA|MBStar|MirAncesTar|miranda_May_2021|miRcode|miRDB_v6|MiRNATIP|MirTar2|PACCMIT|RNA22|TargetScan_v7_2
PRKCE	Q02156		hsa-miR-101-3p	0.814982	13	Very High	CoMeTa|Cupid|DIANA|MBStar|MirAncesTar|miRcode|miRDB_v6|MiRNATIP|miRTar2GO|MirTar2|mirzag|MultiMiTar|PACCMIT
NAA15	Q9BXJ9		hsa-miR-101-3p	0.814916	12	Very High	CoMeTa|Cupid|DIANA|MBStar|MirAncesTar|miRcode|miRDB_v6|MiRNATIP|miRTar2GO|MirTar2|mirzag|MultiMiTar
RAB2A	P61019		hsa-miR-105-5p	0.814814	14	Very High	BCmicrO|CoMeTa|Cupid|DIANA|MBStar|MirAncesTar|miranda_May_2021|miRcode|miRDB_v6|MiRNATIP|MirTar2|mirzag|MultiMiTar|PACCMIT
PDE10A	Q9Y233		hsa-miR-367-3p	0.814554	13	Very High	bitargeting_May_2021|Cupid|DIANA|MBStar|MirAncesTar|miranda_May_2021|miRcode|miRDB_v6|MirTar2|mirzag|PACCMIT|RNA22|TargetScan_v7_2
EVI5	O60447		hsa-miR-367-3p	0.814282	15	Very High	bitargeting_May_2021|CoMeTa|DIANA|MBStar|MirAncesTar|miranda_May_2021|mirbase|miRcode|miRDB_v6|MiRNATIP|MirTar2|mirzag|MultiMiTar|RNA22|TargetScan_v7_2
PTBP3	O95758		hsa-miR-570-3p	0.814212	14	Very High	BCmicrO|CoMeTa|Cupid|DIANA|MBStar|MirAncesTar|miranda_May_2021|miRDB_v6|mirmap_May_2021|MiRNATIP|MirTar2|mirzag|MultiMiTar|PACCMIT
RANBP9	Q96S59		hsa-miR-101-3p	0.813617	13	Very High	CoMeTa|Cupid|DIANA|MBStar|MirAncesTar|mirbase|miRcode|miRDB_v6|MiRNATIP|miRTar2GO|MirTar2|mirzag|MultiMiTar
ARID4B	Q4LE39		hsa-miR-570-3p	0.81301	13	Very High	BCmicrO|CoMeTa|Cupid|DIANA|MBStar|MirAncesTar|miranda_May_2021|miRDB_v6|mirmap_May_2021|MiRNATIP|MirTar2|mirzag|PACCMIT
FHL2	Q14192		hsa-miR-367-3p	0.812816	14	Very High	bitargeting_May_2021|DIANA|MBStar|MirAncesTar|miranda_May_2021|mirbase|miRcode|miRDB_v6|MiRNATIP|MirTar2|mirzag|PACCMIT|RNA22|TargetScan_v7_2
WDR82P1		Yes	hsa-miR-193b-3p	0.812484	12	Very High	BCmicrO|CoMeTa|DIANA|MBStar|MirAncesTar|miRcode|MiRNATIP|miRTar2GO|mirzag|MultiMiTar|PACCMIT|TargetScan_v7_2
PLEKHB2	Q96CS7		hsa-miR-367-3p	0.812359	13	Very High	CoMeTa|Cupid|DIANA|MBStar|MirAncesTar|miranda_May_2021|mirbase|miRcode|miRDB_v6|MiRNATIP|MirTar2|MultiMiTar|TargetScan_v7_2
ZFC3H1	O60293		hsa-miR-367-3p	0.812356	13	Very High	CoMeTa|DIANA|MBStar|MirAncesTar|miranda_May_2021|miRcode|miRDB_v6|MirSNPInTarget|MirTar2|mirzag|PACCMIT|RNA22|TargetScan_v7_2
KPNA6	O60684		hsa-miR-1297	0.81208	13	Very High	BCmicrO|CoMeTa|Cupid|DIANA|MBStar|MirAncesTar|miRcode|miRDB_v6|MiRNATIP|MirSNPInTarget|MirTar2|mirzag|PACCMIT
LAMP2	P13473		hsa-miR-193b-3p	0.811993	14	Very High	BCmicrO|CoMeTa|DIANA|MBStar|MirAncesTar|miranda_May_2021|miRcode|mirmap_May_2021|MiRNATIP|miRTar2GO|mirzag|MultiMiTar|PACCMIT|TargetScan_v7_2
HAND2	P61296		hsa-miR-367-3p	0.811903	11	Very High	CoMeTa|DIANA|MBStar|MirAncesTar|miranda_May_2021|miRcode|miRDB_v6|MiRNATIP|mirzag|PACCMIT|TargetScan_v7_2
DDX5	P17844		hsa-miR-548d-3p	0.811702	14	Very High	BCmicrO|CoMeTa|Cupid|DIANA|MBStar|MirAncesTar|miranda_May_2021|miRDB_v6|mirmap_May_2021|MiRNATIP|MirSNPInTarget|MirTar2|mirzag|PACCMIT
MARK1	Q9P0L2		hsa-miR-367-3p	0.811633	13	Very High	CoMeTa|Cupid|DIANA|MBStar|MirAncesTar|miranda_May_2021|miRcode|miRDB_v6|MirTar2|mirzag|MultiMiTar|PACCMIT|TargetScan_v7_2
KDM7A	Q6ZMT4		hsa-miR-548d-3p	0.81145	15	Very High	BCmicrO|CoMeTa|Cupid|DIANA|MBStar|MirAncesTar|miranda_May_2021|mirbase|miRDB_v6|mirmap_May_2021|MiRNATIP|MirTar2|mirzag|MultiMiTar|PACCMIT
BRWD1	Q9NSI6		hsa-miR-1297	0.811443	11	Very High	BCmicrO|CoMeTa|Cupid|DIANA|MBStar|MirAncesTar|miRcode|miRDB_v6|MiRNATIP|MirTar2|mirzag
STAG2	Q8N3U4		hsa-miR-101-3p	0.811332	14	Very High	CoMeTa|Cupid|DIANA|MBStar|MirAncesTar|miRcode|miRDB_v6|MiRNATIP|miRTar2GO|MirTar2|mirzag|MultiMiTar|PACCMIT|RNA22
MBNL2	Q5VZF2		hsa-miR-548a-5p	0.810339	13	Very High	BCmicrO|CoMeTa|Cupid|DIANA|MBStar|MirAncesTar|miranda_May_2021|miRDB_v6|mirmap_May_2021|MiRNATIP|MirTar2|mirzag|PACCMIT
ARRDC3	Q96B67		hsa-miR-367-3p	0.810105	11	Very High	DIANA|MBStar|MirAncesTar|miranda_May_2021|miRcode|miRDB_v6|MiRNATIP|MirTar2|mirzag|PACCMIT|TargetScan_v7_2
TRAM1	Q15629		hsa-miR-105-5p	0.809982	15	Very High	BCmicrO|bitargeting_May_2021|CoMeTa|Cupid|DIANA|MBStar|MirAncesTar|miranda_May_2021|miRDB_v6|MiRNATIP|MirSNPInTarget|MirTar2|mirzag|MultiMiTar|PACCMIT
PSMB8	P28062		hsa-miR-451a	0.809731	11	Very High	BCmicrO|CoMeTa|DIANA|MirAncesTar|miranda_May_2021|mirbase|miRcode|miRDB_v6|MirTar2|PACCMIT|TargetScan_v7_2
DUS2	Q9NX74		hsa-miR-367-3p	0.809375	13	Very High	bitargeting_May_2021|CoMeTa|Cupid|MirAncesTar|miranda_May_2021|mirbase|miRcode|miRDB_v6|MiRNATIP|MirTar2|PACCMIT|RNA22|TargetScan_v7_2
RAD21	O60216		hsa-miR-367-3p	0.80898	13	Very High	CoMeTa|DIANA|MBStar|MirAncesTar|miranda_May_2021|miRcode|miRDB_v6|MiRNATIP|MirTar2|mirzag|PACCMIT|RNA22|TargetScan_v7_2
CAB39	Q9Y376		hsa-miR-451a	0.808841	14	Very High	BCmicrO|CoMeTa|Cupid|DIANA|MBStar|MirAncesTar|miranda_May_2021|mirbase|miRcode|MiRNATIP|MirTar2|mirzag|PACCMIT|TargetScan_v7_2
JOSD1	Q15040		hsa-miR-367-3p	0.808823	14	Very High	bitargeting_May_2021|CoMeTa|DIANA|MirAncesTar|miranda_May_2021|mirbase|miRcode|miRDB_v6|MiRNATIP|mirzag|MultiMiTar|PACCMIT|RNA22|TargetScan_v7_2
KDM3B	Q7LBC6		hsa-miR-548n	0.808731	14	Very High	BCmicrO|bitargeting_May_2021|CoMeTa|Cupid|DIANA|MBStar|MirAncesTar|miranda_May_2021|miRDB_v6|mirmap_May_2021|MiRNATIP|MirTar2|mirzag|PACCMIT
DR1	Q01658		hsa-miR-101-3p	0.80869	13	Very High	CoMeTa|Cupid|DIANA|MBStar|MirAncesTar|miRcode|miRDB_v6|mirmap_May_2021|MiRNATIP|miRTar2GO|MirTar2|mirzag|PACCMIT
ARPC5	O15511		hsa-miR-193b-3p	0.808568	17	Very High	BCmicrO|CoMeTa|Cupid|DIANA|MBStar|MirAncesTar|miranda_May_2021|mirbase|miRcode|miRDB_v6|MiRNATIP|miRTar2GO|MirTar2|mirzag|MultiMiTar|PACCMIT|RNA22
CDCA7L	Q96GN5		hsa-miR-367-3p	0.808525	14	Very High	Cupid|DIANA|MBStar|MirAncesTar|miranda_May_2021|miRcode|miRDB_v6|MiRNATIP|MirTar2|mirzag|MultiMiTar|PACCMIT|RNA22|TargetScan_v7_2
RAPGEF2	Q9Y4G8		hsa-miR-105-5p	0.808507	16	Very High	BCmicrO|CoMeTa|Cupid|DIANA|MBStar|MirAncesTar|miranda_May_2021|miRcode|miRDB_v6|MiRNATIP|MirSNPInTarget|MirTar2|mirzag|PACCMIT|PITA_May_2021|RNA22
AGO1	Q9UL18		hsa-miR-105-5p	0.808147	15	Very High	BCmicrO|bitargeting_May_2021|CoMeTa|Cupid|DIANA|MBStar|MirAncesTar|miranda_May_2021|miRcode|miRDB_v6|MiRNATIP|MirTar2|mirzag|MultiMiTar|PACCMIT
WDFY3	Q8IZQ1		hsa-miR-367-3p	0.808139	15	Very High	bitargeting_May_2021|CoMeTa|Cupid|DIANA|MBStar|MirAncesTar|miranda_May_2021|miRcode|miRDB_v6|MiRNATIP|MirTar2|mirzag|MultiMiTar|RNA22|TargetScan_v7_2
YWHAZ	P63104		hsa-miR-548d-3p	0.808135	14	Very High	BCmicrO|CoMeTa|Cupid|DIANA|MBStar|MirAncesTar|miranda_May_2021|miRDB_v6|mirmap_May_2021|MiRNATIP|MirSNPInTarget|MirTar2|mirzag|PACCMIT
PKN2	Q16513		hsa-miR-548n	0.808011	14	Very High	BCmicrO|bitargeting_May_2021|CoMeTa|DIANA|MBStar|MirAncesTar|miranda_May_2021|miRDB_v6|mirmap_May_2021|MiRNATIP|MirSNPInTarget|MirTar2|mirzag|PACCMIT
DDX6	P26196		hsa-miR-942-5p	0.807979	15	Very High	BCmicrO|CoMeTa|Cupid|DIANA|MBStar|MirAncesTar|miranda_May_2021|miRDB_v6|MiRNATIP|MirSNPInTarget|miRTar2GO|MirTar2|mirzag|PACCMIT|RNA22
FOS	P01100		hsa-miR-101-3p	0.807972	14	Very High	CoMeTa|Cupid|DIANA|MBStar|MirAncesTar|mirbase|miRcode|miRDB_v6|MiRNATIP|miRTar2GO|MirTar2|mirzag|MultiMiTar|PACCMIT
ZNF804A	Q7Z570		hsa-miR-367-3p	0.807837	17	Very High	bitargeting_May_2021|CoMeTa|Cupid|DIANA|MBStar|MirAncesTar|miranda_May_2021|mirbase|miRcode|miRDB_v6|MiRNATIP|MirSNPInTarget|MirTar2|mirzag|MultiMiTar|RNA22|TargetScan_v7_2
FAM135A	Q9P2D6		hsa-miR-548n	0.80781	13	Very High	BCmicrO|CoMeTa|Cupid|DIANA|MBStar|MirAncesTar|miranda_May_2021|miRDB_v6|mirmap_May_2021|MiRNATIP|MirTar2|mirzag|PACCMIT
SOCS5	O75159		hsa-miR-367-3p	0.807729	13	Very High	bitargeting_May_2021|CoMeTa|Cupid|DIANA|MBStar|miranda_May_2021|miRcode|miRDB_v6|MirTar2|mirzag|MultiMiTar|PACCMIT|TargetScan_v7_2
ADM	P35318		hsa-miR-367-3p	0.807717	12	Very High	CoMeTa|Cupid|DIANA|MirAncesTar|miranda_May_2021|mirbase|miRcode|miRDB_v6|MirTar2|mirzag|PACCMIT|TargetScan_v7_2
FRY	Q5TBA9		hsa-miR-367-3p	0.807611	15	Very High	bitargeting_May_2021|CoMeTa|DIANA|MBStar|MirAncesTar|miranda_May_2021|mirbase|miRcode|miRDB_v6|MiRNATIP|MirTar2|mirzag|PACCMIT|RNA22|TargetScan_v7_2
FOXN2	P32314		hsa-miR-367-3p	0.807542	13	Very High	CoMeTa|DIANA|MBStar|MirAncesTar|miranda_May_2021|miRcode|miRDB_v6|MiRNATIP|MirTar2|mirzag|MultiMiTar|PACCMIT|TargetScan_v7_2
BAZ2B	Q9UIF8		hsa-miR-367-3p	0.807223	14	Very High	bitargeting_May_2021|CoMeTa|DIANA|MBStar|MirAncesTar|miranda_May_2021|mirbase|miRcode|miRDB_v6|MiRNATIP|MirTar2|MultiMiTar|PACCMIT|TargetScan_v7_2
ANKRD13A	Q8IZ07		hsa-miR-193b-3p	0.807156	13	Very High	BCmicrO|DIANA|MBStar|MirAncesTar|miranda_May_2021|miRcode|miRDB_v6|MiRNATIP|MirSNPInTarget|miRTar2GO|MirTar2|mirzag|TargetScan_v7_2
MARK1	Q9P0L2		hsa-miR-101-3p	0.806983	12	Very High	CoMeTa|Cupid|DIANA|MBStar|MirAncesTar|mirbase|miRcode|miRDB_v6|miRTar2GO|mirzag|MultiMiTar|PACCMIT
GPM6A	P51674		hsa-miR-367-3p	0.806913	14	Very High	bitargeting_May_2021|CoMeTa|Cupid|DIANA|MBStar|MirAncesTar|miranda_May_2021|mirbase|miRcode|miRDB_v6|MiRNATIP|mirzag|PACCMIT|TargetScan_v7_2
PDE4D	Q08499		hsa-miR-548n	0.806903	13	Very High	BCmicrO|CoMeTa|Cupid|DIANA|MBStar|MirAncesTar|miranda_May_2021|miRDB_v6|mirmap_May_2021|MiRNATIP|MirTar2|mirzag|PACCMIT
SNAPC1	Q16533		hsa-miR-367-3p	0.806795	13	Very High	bitargeting_May_2021|CoMeTa|DIANA|MBStar|MirAncesTar|miranda_May_2021|miRcode|miRDB_v6|MiRNATIP|MirTar2|mirzag|PACCMIT|TargetScan_v7_2
ATRX	P46100		hsa-miR-570-3p	0.806577	14	Very High	BCmicrO|CoMeTa|Cupid|DIANA|MBStar|MirAncesTar|miranda_May_2021|miRDB_v6|mirmap_May_2021|MiRNATIP|MirTar2|mirzag|MultiMiTar|PACCMIT
NFAT5	O94916		hsa-miR-548g-3p	0.80655	13	Very High	BCmicrO|CoMeTa|Cupid|DIANA|MBStar|MirAncesTar|miranda_May_2021|miRDB_v6|MiRNATIP|MirSNPInTarget|MirTar2|mirzag|PACCMIT
MOB4	Q9Y3A3		hsa-miR-548d-3p	0.806354	14	Very High	BCmicrO|CoMeTa|Cupid|DIANA|MBStar|MirAncesTar|miranda_May_2021|miRDB_v6|mirmap_May_2021|MiRNATIP|MirSNPInTarget|MirTar2|mirzag|PACCMIT
ITPRID2	P28290		hsa-miR-367-3p	0.806173	12	Very High	CoMeTa|DIANA|MBStar|MirAncesTar|miranda_May_2021|miRcode|miRDB_v6|MiRNATIP|MirTar2|mirzag|PACCMIT|TargetScan_v7_2
BACH2	Q9BYV9		hsa-miR-548d-3p	0.806027	14	Very High	BCmicrO|bitargeting_May_2021|CoMeTa|Cupid|DIANA|MBStar|MirAncesTar|miranda_May_2021|miRDB_v6|mirmap_May_2021|MiRNATIP|MirTar2|mirzag|PACCMIT
TMEM65	Q6PI78		hsa-miR-101-3p	0.805744	13	Very High	Cupid|DIANA|MBStar|MirAncesTar|mirbase|miRcode|miRDB_v6|MiRNATIP|miRTar2GO|MirTar2|mirzag|MultiMiTar|PACCMIT
TMF1	P82094		hsa-miR-367-3p	0.80563	12	Very High	CoMeTa|DIANA|MBStar|MirAncesTar|miranda_May_2021|miRcode|miRDB_v6|MiRNATIP|MirTar2|mirzag|MultiMiTar|TargetScan_v7_2
LARP4	Q71RC2		hsa-miR-548a-5p	0.805502	15	Very High	BCmicrO|bitargeting_May_2021|CoMeTa|Cupid|DIANA|MBStar|MirAncesTar|miranda_May_2021|mirbase|miRDB_v6|mirmap_May_2021|MiRNATIP|MirTar2|mirzag|RNA22
GRB7	Q14451		hsa-miR-193b-3p	0.805475	14	Very High	BCmicrO|bitargeting_May_2021|CoMeTa|DIANA|MirAncesTar|miranda_May_2021|mirbase|miRcode|mirmap_May_2021|MiRNATIP|MirTar2|mirzag|PACCMIT|TargetScan_v7_2
ROBO2	Q9HCK4		hsa-miR-367-3p	0.80542	13	Very High	CoMeTa|DIANA|MBStar|MirAncesTar|miranda_May_2021|miRcode|miRDB_v6|MiRNATIP|MirTar2|mirzag|MultiMiTar|PACCMIT|TargetScan_v7_2
PPFIA1	Q13136		hsa-miR-548n	0.805284	14	Very High	BCmicrO|CoMeTa|Cupid|DIANA|MBStar|MirAncesTar|miranda_May_2021|miRDB_v6|mirmap_May_2021|MiRNATIP|MirTar2|mirzag|PACCMIT|RNA22
ABHD17C	Q6PCB6		hsa-miR-101-3p	0.805164	13	Very High	Cupid|DIANA|MBStar|MirAncesTar|mirbase|miRcode|miRDB_v6|mirmap_May_2021|MiRNATIP|miRTar2GO|MirTar2|mirzag|PACCMIT
ARID1A	O14497		hsa-miR-101-3p	0.805159	13	Very High	CoMeTa|Cupid|DIANA|MBStar|MirAncesTar|mirbase|miRcode|miRDB_v6|mirmap_May_2021|MiRNATIP|MirTar2|mirzag|PACCMIT
ZFHX4	Q86UP3		hsa-miR-101-3p	0.805156	13	Very High	CoMeTa|Cupid|DIANA|MBStar|MirAncesTar|mirbase|miRcode|miRDB_v6|MiRNATIP|MirTar2|mirzag|MultiMiTar|PACCMIT
PCDH9	Q9HC56		hsa-miR-105-5p	0.805099	17	Very High	BCmicrO|CoMeTa|Cupid|DIANA|MBStar|MirAncesTar|miranda_May_2021|mirbase|miRcode|miRDB_v6|MiRNATIP|MirTar2|mirzag|MultiMiTar|PACCMIT|PITA_May_2021|RNA22
FZD10	Q9ULW2		hsa-miR-367-3p	0.805015	11	Very High	CoMeTa|Cupid|DIANA|MBStar|MirAncesTar|miranda_May_2021|miRcode|miRDB_v6|mirzag|PACCMIT|TargetScan_v7_2
CEP350	Q5VT06		hsa-miR-101-3p	0.804852	13	Very High	CoMeTa|Cupid|DIANA|MBStar|MirAncesTar|miRcode|miRDB_v6|MiRNATIP|miRTar2GO|MirTar2|mirzag|MultiMiTar|PACCMIT
CCND2	P30279		hsa-miR-548d-3p	0.804837	15	Very High	BCmicrO|CoMeTa|DIANA|MBStar|MirAncesTar|miranda_May_2021|miRDB_v6|mirmap_May_2021|MiRNATIP|MirSNPInTarget|MirTar2|mirzag|MultiMiTar|PACCMIT|RNA22
EDEM1	Q92611		hsa-miR-367-3p	0.80472	13	Very High	CoMeTa|DIANA|MBStar|MirAncesTar|miranda_May_2021|miRcode|miRDB_v6|MiRNATIP|MirTar2|mirzag|MultiMiTar|PACCMIT|TargetScan_v7_2
CBX7	O95931		hsa-miR-193b-3p	0.804685	14	Very High	BCmicrO|CoMeTa|DIANA|MirAncesTar|miranda_May_2021|miRcode|miRDB_v6|MiRNATIP|MirSNPInTarget|MirTar2|PACCMIT|PITA_May_2021|RNA22|TargetScan_v7_2
FMR1	Q06787		hsa-miR-874-3p	0.80462	15	Very High	CoMeTa|Cupid|DIANA|MBStar|MirAncesTar|miranda_May_2021|miRDB_v6|MiRNATIP|MirTar2|mirzag|MultiMiTar|PACCMIT|PITA_May_2021|RNA22|TargetScan_v7_2
ARPP19	P56211		hsa-miR-1297	0.804598	12	Very High	BCmicrO|CoMeTa|Cupid|DIANA|MBStar|MirAncesTar|miRcode|miRDB_v6|MiRNATIP|MirTar2|mirzag|PACCMIT
WAPL	Q7Z5K2		hsa-miR-548n	0.804526	13	Very High	BCmicrO|CoMeTa|DIANA|MBStar|MirAncesTar|miranda_May_2021|miRDB_v6|mirmap_May_2021|MiRNATIP|MirSNPInTarget|MirTar2|mirzag|RNA22
ELAVL1	Q15717		hsa-miR-548d-3p	0.80427	14	Very High	BCmicrO|CoMeTa|Cupid|DIANA|MBStar|MirAncesTar|miranda_May_2021|miRDB_v6|mirmap_May_2021|MiRNATIP|MirTar2|mirzag|MultiMiTar|PACCMIT
PCDH11Y	Q9BZA8		hsa-miR-367-3p	0.804154	14	Very High	bitargeting_May_2021|CoMeTa|DIANA|MBStar|MirAncesTar|miranda_May_2021|miRcode|miRDB_v6|MirTar2|mirzag|MultiMiTar|PACCMIT|RNA22|TargetScan_v7_2
ZCCHC14	Q8WYQ9		hsa-miR-548d-3p	0.803556	13	Very High	BCmicrO|CoMeTa|Cupid|DIANA|MBStar|MirAncesTar|miranda_May_2021|miRDB_v6|mirmap_May_2021|MiRNATIP|MirTar2|mirzag|PACCMIT
HMGA2	P52926		hsa-miR-1297	0.803459	12	Very High	BCmicrO|CoMeTa|Cupid|DIANA|MBStar|MirAncesTar|miRcode|miRDB_v6|MiRNATIP|MirTar2|mirzag|PACCMIT
PDE4D	Q08499		hsa-miR-548a-5p	0.803398	14	Very High	BCmicrO|CoMeTa|Cupid|DIANA|MBStar|MirAncesTar|miranda_May_2021|miRDB_v6|mirmap_May_2021|MiRNATIP|MirSNPInTarget|MirTar2|mirzag|PACCMIT
UBR5	O95071		hsa-miR-548n	0.803394	14	Very High	BCmicrO|CoMeTa|Cupid|DIANA|MBStar|MirAncesTar|miranda_May_2021|miRDB_v6|mirmap_May_2021|MiRNATIP|MirSNPInTarget|MirTar2|mirzag|PACCMIT
JAG1	P78504		hsa-miR-1297	0.803278	12	Very High	BCmicrO|CoMeTa|Cupid|DIANA|MBStar|MirAncesTar|miRcode|miRDB_v6|MiRNATIP|MirTar2|mirzag|PACCMIT
DUSP5	Q16690		hsa-miR-367-3p	0.802738	11	Very High	CoMeTa|DIANA|MBStar|MirAncesTar|miranda_May_2021|miRcode|miRDB_v6|MiRNATIP|MirTar2|mirzag|TargetScan_v7_2
FNDC3B	Q53EP0		hsa-miR-570-3p	0.802658	13	Very High	BCmicrO|CoMeTa|Cupid|DIANA|MBStar|MirAncesTar|miranda_May_2021|miRDB_v6|mirmap_May_2021|MirTar2|mirzag|MultiMiTar|PACCMIT
ST8SIA3	O43173		hsa-miR-105-5p	0.802627	14	Very High	BCmicrO|CoMeTa|DIANA|MBStar|MirAncesTar|miranda_May_2021|mirbase|miRcode|miRDB_v6|MirTar2|mirzag|MultiMiTar|PACCMIT|RNA22
WNT5A	P41221		hsa-miR-548d-3p	0.802603	14	Very High	BCmicrO|CoMeTa|Cupid|DIANA|MBStar|MirAncesTar|miranda_May_2021|miRDB_v6|mirmap_May_2021|MiRNATIP|MirSNPInTarget|MirTar2|mirzag|PACCMIT
TNRC6B	Q9UPQ9		hsa-miR-101-3p	0.802298	15	Very High	bitargeting_May_2021|CoMeTa|Cupid|DIANA|MBStar|MirAncesTar|miRcode|miRDB_v6|mirmap_May_2021|MiRNATIP|miRTar2GO|MirTar2|mirzag|PACCMIT|RNA22
BCL6	P41182		hsa-miR-339-5p	0.802227	11	Very High	BCmicrO|CoMeTa|Cupid|DIANA|MirAncesTar|miranda_May_2021|miRDB_v6|MirTar2|mirzag|PACCMIT|TargetScan_v7_2
APP	P05067		hsa-miR-101-3p	0.802072	13	Very High	CoMeTa|Cupid|DIANA|MBStar|MirAncesTar|miRcode|miRDB_v6|mirmap_May_2021|MiRNATIP|miRTar2GO|MirTar2|mirzag|PACCMIT
HNRNPA1	P09651		hsa-miR-339-5p	0.801822	13	Very High	BCmicrO|bitargeting_May_2021|CoMeTa|Cupid|DIANA|MirAncesTar|miranda_May_2021|mirbase|MiRNATIP|MirSNPInTarget|PACCMIT|PITA_May_2021|TargetScan_v7_2
ATXN3	P54252		hsa-miR-367-3p	0.801671	13	Very High	bitargeting_May_2021|CoMeTa|Cupid|DIANA|MBStar|MirAncesTar|miranda_May_2021|miRcode|miRDB_v6|MirTar2|mirzag|RNA22|TargetScan_v7_2
RAB1A	P62820		hsa-miR-101-3p	0.801291	14	Very High	CoMeTa|Cupid|DIANA|MBStar|MirAncesTar|miRcode|miRDB_v6|mirmap_May_2021|MiRNATIP|miRTar2GO|MirTar2|mirzag|MultiMiTar|PACCMIT
FBXO11	Q86XK2		hsa-miR-1297	0.801098	12	Very High	BCmicrO|CoMeTa|Cupid|DIANA|MBStar|MirAncesTar|miRcode|miRDB_v6|MiRNATIP|MirTar2|mirzag|PACCMIT
NOVA1	P51513		hsa-miR-193b-3p	0.800974	10	Very High	BCmicrO|CoMeTa|Cupid|DIANA|MirAncesTar|miranda_May_2021|miRcode|MiRNATIP|PACCMIT|TargetScan_v7_2
MAF	O75444		hsa-miR-548n	0.800781	15	Very High	BCmicrO|bitargeting_May_2021|CoMeTa|Cupid|DIANA|MBStar|MirAncesTar|miranda_May_2021|miRDB_v6|mirmap_May_2021|MiRNATIP|MirSNPInTarget|MirTar2|mirzag|PACCMIT
BICD2	Q8TD16		hsa-miR-101-3p	0.800649	13	Very High	bitargeting_May_2021|CoMeTa|Cupid|DIANA|MBStar|MirAncesTar|miRcode|miRDB_v6|MiRNATIP|miRTar2GO|MirTar2|mirzag|MultiMiTar
HELZ	P42694		hsa-miR-193b-3p	0.800517	13	Very High	BCmicrO|CoMeTa|DIANA|MBStar|MirAncesTar|miranda_May_2021|miRcode|MiRNATIP|miRTar2GO|mirzag|MultiMiTar|PACCMIT|TargetScan_v7_2
CDK8	P49336		hsa-miR-1297	0.800501	11	Very High	BCmicrO|CoMeTa|Cupid|DIANA|MirAncesTar|miRcode|miRDB_v6|mirmap_May_2021|MiRNATIP|mirzag|PACCMIT
STIM2	Q9P246		hsa-miR-570-3p	0.800434	14	Very High	BCmicrO|bitargeting_May_2021|DIANA|MBStar|MirAncesTar|miranda_May_2021|mirbase|miRDB_v6|mirmap_May_2021|MiRNATIP|MirSNPInTarget|MirTar2|mirzag|PACCMIT
PAX9	P55771		hsa-miR-367-3p	0.800431	12	Very High	CoMeTa|DIANA|MBStar|MirAncesTar|miranda_May_2021|mirbase|miRcode|MirTar2|mirzag|PACCMIT|RNA22|TargetScan_v7_2
NEGR1	Q7Z3B1		hsa-miR-548a-5p	0.800255	12	Very High	BCmicrO|Cupid|DIANA|MBStar|MirAncesTar|miranda_May_2021|miRDB_v6|mirmap_May_2021|MirSNPInTarget|MirTar2|mirzag|PACCMIT
ZBTB34	Q8NCN2		hsa-miR-101-3p	0.800047	13	Very High	bitargeting_May_2021|Cupid|DIANA|MBStar|miRcode|miRDB_v6|MiRNATIP|miRTar2GO|MirTar2|mirzag|PACCMIT|PITA_May_2021|RNA22
MYB	P10242		hsa-miR-105-5p	0.799992	15	Very High	BCmicrO|bitargeting_May_2021|CoMeTa|Cupid|DIANA|MBStar|MirAncesTar|miranda_May_2021|mirbase|miRcode|miRDB_v6|MiRNATIP|MirTar2|mirzag|MultiMiTar
PAIP1	Q9H074		hsa-miR-548n	0.799965	12	Very High	BCmicrO|CoMeTa|Cupid|DIANA|MBStar|MirAncesTar|miranda_May_2021|miRDB_v6|MiRNATIP|MirTar2|mirzag|PACCMIT
RALA	P11233		hsa-miR-548a-5p	0.799727	13	Very High	BCmicrO|CoMeTa|Cupid|DIANA|MBStar|MirAncesTar|miranda_May_2021|miRDB_v6|mirmap_May_2021|MiRNATIP|MirTar2|mirzag|PACCMIT
YIPF4	Q9BSR8		hsa-miR-367-3p	0.799639	15	Very High	bitargeting_May_2021|CoMeTa|DIANA|MirAncesTar|miranda_May_2021|mirbase|miRcode|miRDB_v6|MiRNATIP|MirSNPInTarget|MirTar2|mirzag|PACCMIT|RNA22|TargetScan_v7_2
ACOX1	Q15067		hsa-miR-367-3p	0.799638	15	Very High	bitargeting_May_2021|CoMeTa|DIANA|MBStar|MirAncesTar|miranda_May_2021|mirbase|miRcode|miRDB_v6|MiRNATIP|MirTar2|mirzag|MultiMiTar|RNA22|TargetScan_v7_2
EIF4G2	P78344		hsa-miR-367-3p	0.799619	11	Very High	CoMeTa|Cupid|DIANA|MBStar|MirAncesTar|miranda_May_2021|miRcode|miRDB_v6|mirzag|MultiMiTar|TargetScan_v7_2
VPS54	Q9P1Q0		hsa-miR-367-3p	0.799577	12	Very High	CoMeTa|DIANA|MirAncesTar|miranda_May_2021|mirbase|miRcode|MiRNATIP|MirTar2|mirzag|PACCMIT|RNA22|TargetScan_v7_2
UBE2G1	P62253		hsa-miR-1297	0.79954	11	Very High	BCmicrO|CoMeTa|Cupid|DIANA|MirAncesTar|miRcode|miRDB_v6|MiRNATIP|MirTar2|mirzag|PACCMIT
DCBLD2	Q96PD2		hsa-miR-484	0.799522	16	Very High	BCmicrO|bitargeting_May_2021|CoMeTa|Cupid|DIANA|MBStar|MirAncesTar|miranda_May_2021|miRDB_v6|MiRNATIP|MirSNPInTarget|miRTar2GO|mirzag|MultiMiTar|PACCMIT|RNA22
HP1BP3	Q5SSJ5		hsa-miR-105-5p	0.799507	15	Very High	BCmicrO|CoMeTa|Cupid|DIANA|MBStar|MirAncesTar|miranda_May_2021|mirbase|miRcode|miRDB_v6|MiRNATIP|MirTar2|mirzag|MultiMiTar|PACCMIT
SRPRA	P08240		hsa-miR-367-3p	0.799333	11	Very High	bitargeting_May_2021|CoMeTa|DIANA|MirAncesTar|miranda_May_2021|miRcode|miRDB_v6|MiRNATIP|MirTar2|mirzag|TargetScan_v7_2
LRP8	Q14114		hsa-miR-942-5p	0.799244	17	Very High	BCmicrO|bitargeting_May_2021|CoMeTa|Cupid|DIANA|MBStar|MirAncesTar|miranda_May_2021|miRDB_v6|MiRNATIP|MirSNPInTarget|miRTar2GO|MirTar2|mirzag|PACCMIT|PITA_May_2021|RNA22
ABCA8	O94911		hsa-miR-548n	0.799242	14	Very High	BCmicrO|CoMeTa|DIANA|MBStar|MirAncesTar|miranda_May_2021|miRDB_v6|mirmap_May_2021|MiRNATIP|MirSNPInTarget|MirTar2|mirzag|PACCMIT|RNA22
ERBIN	Q96RT1		hsa-miR-193b-3p	0.79924	13	Very High	BCmicrO|CoMeTa|DIANA|MBStar|MirAncesTar|miranda_May_2021|miRcode|MiRNATIP|MirSNPInTarget|miRTar2GO|mirzag|MultiMiTar|TargetScan_v7_2
NAV3	Q8IVL0		hsa-miR-193b-3p	0.799173	15	Very High	BCmicrO|CoMeTa|Cupid|DIANA|MBStar|MirAncesTar|miranda_May_2021|miRcode|miRDB_v6|MiRNATIP|mirzag|MultiMiTar|PACCMIT|RNA22|TargetScan_v7_2
ARMC1	Q9NVT9		hsa-miR-193b-3p	0.799079	13	Very High	BCmicrO|CoMeTa|Cupid|DIANA|MBStar|MirAncesTar|miranda_May_2021|miRcode|MiRNATIP|miRTar2GO|MirTar2|PITA_May_2021|TargetScan_v7_2
VCPIP1	Q96JH7		hsa-miR-544a	0.799068	14	Very High	BCmicrO|CoMeTa|Cupid|DIANA|MBStar|MirAncesTar|miranda_May_2021|miRDB_v6|MiRNATIP|MirTar2|mirzag|MultiMiTar|PACCMIT|RNA22
DPP10	Q8N608		hsa-miR-367-3p	0.798839	14	Very High	DIANA|MBStar|MirAncesTar|miranda_May_2021|mirbase|miRcode|miRDB_v6|MirSNPInTarget|MirTar2|mirzag|MultiMiTar|PACCMIT|RNA22|TargetScan_v7_2
GOLGA3	Q08378		hsa-miR-367-3p	0.798764	12	Very High	bitargeting_May_2021|CoMeTa|DIANA|MBStar|MirAncesTar|miranda_May_2021|miRcode|miRDB_v6|MirTar2|MultiMiTar|RNA22|TargetScan_v7_2
ZNF148	Q9UQR1		hsa-miR-548a-5p	0.798717	14	Very High	BCmicrO|CoMeTa|Cupid|DIANA|MBStar|MirAncesTar|miranda_May_2021|miRDB_v6|mirmap_May_2021|MiRNATIP|MirSNPInTarget|MirTar2|mirzag|PACCMIT
TACC2	O95359		hsa-miR-367-3p	0.798657	13	Very High	bitargeting_May_2021|CoMeTa|MBStar|MirAncesTar|miranda_May_2021|mirbase|miRcode|miRDB_v6|MiRNATIP|MirSNPInTarget|MirTar2|PACCMIT|TargetScan_v7_2
SERTAD2	Q14140		hsa-miR-367-3p	0.798353	13	Very High	bitargeting_May_2021|CoMeTa|Cupid|DIANA|MBStar|miranda_May_2021|miRcode|miRDB_v6|MiRNATIP|mirzag|MultiMiTar|PACCMIT|TargetScan_v7_2
TM9SF2	Q99805		hsa-miR-105-5p	0.798254	13	Very High	BCmicrO|CoMeTa|Cupid|DIANA|MirAncesTar|miranda_May_2021|mirbase|miRDB_v6|MiRNATIP|MirTar2|mirzag|MultiMiTar|PACCMIT
SKIL	P12757		hsa-miR-548n	0.798224	12	Very High	BCmicrO|CoMeTa|Cupid|DIANA|MBStar|MirAncesTar|miranda_May_2021|miRDB_v6|mirmap_May_2021|MiRNATIP|MirTar2|mirzag
NRF1	Q16656		hsa-miR-367-3p	0.798152	16	Very High	bitargeting_May_2021|CoMeTa|Cupid|DIANA|MBStar|MirAncesTar|miranda_May_2021|mirbase|miRcode|miRDB_v6|MiRNATIP|MirTar2|mirzag|PACCMIT|PITA_May_2021|TargetScan_v7_2
WDR26	Q9H7D7		hsa-miR-548n	0.798085	13	Very High	BCmicrO|CoMeTa|Cupid|DIANA|MBStar|MirAncesTar|miranda_May_2021|miRDB_v6|mirmap_May_2021|MiRNATIP|MirTar2|mirzag|PACCMIT
WAPL	Q7Z5K2		hsa-miR-105-5p	0.79808	13	Very High	BCmicrO|CoMeTa|Cupid|DIANA|MBStar|MirAncesTar|miranda_May_2021|miRcode|miRDB_v6|MiRNATIP|MirTar2|mirzag|MultiMiTar
PCDH11X	Q9BZA7		hsa-miR-367-3p	0.797963	15	Very High	bitargeting_May_2021|CoMeTa|DIANA|MBStar|MirAncesTar|miranda_May_2021|miRcode|miRDB_v6|MirSNPInTarget|MirTar2|mirzag|MultiMiTar|PACCMIT|RNA22|TargetScan_v7_2
RAB5A	P20339		hsa-miR-101-3p	0.797931	12	Very High	CoMeTa|Cupid|DIANA|MBStar|MirAncesTar|mirbase|miRcode|miRDB_v6|MiRNATIP|miRTar2GO|MirTar2|mirzag
U2SURP	O15042		hsa-miR-570-3p	0.797862	13	Very High	BCmicrO|CoMeTa|DIANA|MBStar|MirAncesTar|miranda_May_2021|miRDB_v6|mirmap_May_2021|MiRNATIP|MirSNPInTarget|MirTar2|mirzag|PACCMIT
SGMS1	Q86VZ5		hsa-miR-942-5p	0.797763	14	Very High	BCmicrO|bitargeting_May_2021|CoMeTa|Cupid|DIANA|MBStar|MirAncesTar|miranda_May_2021|miRDB_v6|MiRNATIP|MirSNPInTarget|miRTar2GO|MirTar2|mirzag
KAT2B	Q92831		hsa-miR-367-3p	0.797702	12	Very High	CoMeTa|DIANA|MBStar|MirAncesTar|miranda_May_2021|miRcode|miRDB_v6|MiRNATIP|MirSNPInTarget|MirTar2|mirzag|TargetScan_v7_2
SON	P18583		hsa-miR-193b-3p	0.797653	11	Very High	BCmicrO|CoMeTa|Cupid|MirAncesTar|miranda_May_2021|miRcode|MiRNATIP|MirSNPInTarget|MirTar2|mirzag|TargetScan_v7_2
FZD4	Q9ULV1		hsa-miR-101-3p	0.797404	12	Very High	CoMeTa|DIANA|MBStar|MirAncesTar|miRcode|miRDB_v6|MiRNATIP|MirSNPInTarget|MirTar2|mirzag|MultiMiTar|PACCMIT
C11orf24	Q96F05		hsa-miR-367-3p	0.797086	12	Very High	CoMeTa|Cupid|DIANA|MirAncesTar|miranda_May_2021|mirbase|miRcode|miRDB_v6|MiRNATIP|mirzag|PACCMIT|TargetScan_v7_2
RAP2A	P10114		hsa-miR-544a	0.796944	15	Very High	BCmicrO|CoMeTa|DIANA|MBStar|MirAncesTar|miranda_May_2021|mirbase|miRDB_v6|MiRNATIP|MirSNPInTarget|MirTar2|mirzag|MultiMiTar|PACCMIT|RNA22
TMEM87A	Q8NBN3		hsa-miR-367-3p	0.796906	13	Very High	CoMeTa|DIANA|MBStar|MirAncesTar|miranda_May_2021|miRcode|miRDB_v6|MiRNATIP|MirSNPInTarget|MirTar2|mirzag|PACCMIT|TargetScan_v7_2
SNTB2	Q13425		hsa-miR-570-3p	0.796865	13	Very High	BCmicrO|CoMeTa|DIANA|MBStar|MirAncesTar|miranda_May_2021|miRDB_v6|mirmap_May_2021|MirSNPInTarget|MirTar2|mirzag|MultiMiTar|PACCMIT
AGFG1	P52594		hsa-miR-101-3p	0.796597	16	Very High	bitargeting_May_2021|CoMeTa|Cupid|DIANA|MBStar|MirAncesTar|mirbase|miRcode|miRDB_v6|mirmap_May_2021|MiRNATIP|miRTar2GO|mirzag|MultiMiTar|PACCMIT|RNA22
NECAP1	Q8NC96		hsa-miR-367-3p	0.796406	11	Very High	CoMeTa|Cupid|DIANA|MirAncesTar|miranda_May_2021|miRcode|miRDB_v6|MiRNATIP|MirTar2|PACCMIT|TargetScan_v7_2
CD47	Q08722		hsa-miR-548d-3p	0.796398	15	Very High	BCmicrO|CoMeTa|Cupid|DIANA|MBStar|MirAncesTar|miranda_May_2021|miRDB_v6|mirmap_May_2021|MiRNATIP|MirSNPInTarget|MirTar2|mirzag|MultiMiTar|PACCMIT
SUB1	P53999		hsa-miR-570-3p	0.796115	12	Very High	BCmicrO|CoMeTa|DIANA|MBStar|MirAncesTar|miranda_May_2021|miRDB_v6|mirmap_May_2021|MiRNATIP|MirTar2|mirzag|PACCMIT
TRAF3	Q13114		hsa-miR-367-3p	0.796027	14	Very High	CoMeTa|DIANA|MBStar|MirAncesTar|miranda_May_2021|mirbase|miRcode|MiRNATIP|MirSNPInTarget|MirTar2|mirzag|MultiMiTar|PACCMIT|TargetScan_v7_2
MAP3K3	Q99759		hsa-miR-193b-3p	0.795645	14	Very High	BCmicrO|bitargeting_May_2021|CoMeTa|DIANA|MirAncesTar|miranda_May_2021|miRcode|MiRNATIP|MirSNPInTarget|miRTar2GO|MultiMiTar|PACCMIT|PITA_May_2021|TargetScan_v7_2
CNEP1R1	Q8N9A8		hsa-miR-367-3p	0.795628	14	Very High	bitargeting_May_2021|DIANA|MBStar|MirAncesTar|miranda_May_2021|mirbase|miRcode|miRDB_v6|MiRNATIP|MirTar2|mirzag|PACCMIT|RNA22|TargetScan_v7_2
CREBBP	Q92793		hsa-miR-942-5p	0.795549	15	Very High	BCmicrO|bitargeting_May_2021|CoMeTa|Cupid|DIANA|MBStar|MirAncesTar|miranda_May_2021|miRDB_v6|MiRNATIP|MirSNPInTarget|MirTar2|mirzag|PACCMIT|RNA22
ITM2B	Q9Y287		hsa-miR-367-3p	0.795453	13	Very High	bitargeting_May_2021|CoMeTa|Cupid|DIANA|MBStar|MirAncesTar|miranda_May_2021|miRcode|miRDB_v6|MiRNATIP|mirzag|RNA22|TargetScan_v7_2
UBE2D2	P62837		hsa-miR-101-3p	0.795432	11	Very High	CoMeTa|Cupid|DIANA|MirAncesTar|miRcode|miRDB_v6|MiRNATIP|miRTar2GO|MirTar2|mirzag|PACCMIT
PAPOLG	Q9BWT3		hsa-miR-101-3p	0.795172	13	Very High	CoMeTa|Cupid|DIANA|MBStar|MirAncesTar|miRcode|miRDB_v6|mirmap_May_2021|MiRNATIP|miRTar2GO|MirTar2|mirzag|PACCMIT
REV3L	O60673		hsa-miR-101-3p	0.794744	12	Very High	CoMeTa|Cupid|DIANA|MBStar|MirAncesTar|miRcode|miRDB_v6|MiRNATIP|miRTar2GO|MirTar2|mirzag|PACCMIT
NDFIP1	Q9BT67		hsa-miR-101-3p	0.794672	12	Very High	CoMeTa|Cupid|DIANA|MBStar|MirAncesTar|miRcode|miRDB_v6|MiRNATIP|miRTar2GO|MirTar2|mirzag|MultiMiTar
USP15	Q9Y4E8		hsa-miR-105-5p	0.79467	13	Very High	BCmicrO|CoMeTa|Cupid|DIANA|MBStar|MirAncesTar|miranda_May_2021|miRDB_v6|MiRNATIP|MirTar2|mirzag|MultiMiTar|PACCMIT
CAPRIN1	Q14444		hsa-miR-548g-3p	0.794656	13	Very High	BCmicrO|CoMeTa|Cupid|DIANA|MBStar|MirAncesTar|miranda_May_2021|miRDB_v6|MiRNATIP|MirSNPInTarget|MirTar2|mirzag|PACCMIT
CHUK	O15111		hsa-miR-942-5p	0.79462	15	Very High	BCmicrO|CoMeTa|Cupid|DIANA|MBStar|MirAncesTar|miranda_May_2021|mirbase|miRDB_v6|MiRNATIP|miRTar2GO|MirTar2|mirzag|PACCMIT|RNA22
SENP6	Q9GZR1		hsa-miR-337-3p	0.794102	15	Very High	BCmicrO|bitargeting_May_2021|CoMeTa|Cupid|DIANA|MBStar|MirAncesTar|miranda_May_2021|miRDB_v6|MiRNATIP|MirSNPInTarget|miRTar2GO|MirTar2|mirzag|PACCMIT
ADAM19	Q9H013		hsa-miR-874-3p	0.793915	14	Very High	bitargeting_May_2021|CoMeTa|DIANA|MBStar|MirAncesTar|miranda_May_2021|miRDB_v6|MirSNPInTarget|miRTar2GO|mirzag|MultiMiTar|PACCMIT|RNA22|TargetScan_v7_2
CUL3	Q13618		hsa-miR-570-3p	0.793858	13	Very High	BCmicrO|CoMeTa|Cupid|DIANA|MBStar|MirAncesTar|miranda_May_2021|miRDB_v6|mirmap_May_2021|MirTar2|mirzag|MultiMiTar|PACCMIT
PALLD	Q8WX93		hsa-miR-367-3p	0.793653	14	Very High	bitargeting_May_2021|CoMeTa|Cupid|DIANA|MBStar|MirAncesTar|miranda_May_2021|miRcode|miRDB_v6|MiRNATIP|MirTar2|mirzag|RNA22|TargetScan_v7_2
HNRNPK	P61978		hsa-miR-105-5p	0.793651	16	Very High	BCmicrO|bitargeting_May_2021|CoMeTa|Cupid|DIANA|MBStar|MirAncesTar|miranda_May_2021|mirbase|miRDB_v6|MiRNATIP|MirTar2|mirzag|MultiMiTar|PACCMIT|PITA_May_2021
SLC38A2	Q96QD8		hsa-miR-548n	0.793553	13	Very High	BCmicrO|CoMeTa|Cupid|DIANA|MBStar|MirAncesTar|miranda_May_2021|miRDB_v6|mirmap_May_2021|MiRNATIP|MirTar2|mirzag|PACCMIT
NUS1	Q96E22		hsa-miR-1297	0.793424	11	Very High	BCmicrO|Cupid|DIANA|MBStar|MirAncesTar|miRcode|miRDB_v6|MiRNATIP|MirTar2|mirzag|PACCMIT
PTEN	P60484		hsa-miR-367-3p	0.793406	13	Very High	CoMeTa|DIANA|MBStar|MirAncesTar|miranda_May_2021|miRcode|miRDB_v6|MiRNATIP|MirTar2|mirzag|MultiMiTar|PACCMIT|TargetScan_v7_2
CEP350	Q5VT06		hsa-miR-1297	0.793196	11	Very High	BCmicrO|CoMeTa|DIANA|MBStar|MirAncesTar|miRcode|miRDB_v6|MiRNATIP|MirTar2|mirzag|PACCMIT
SLC25A16	P16260		hsa-miR-1297	0.793134	12	Very High	BCmicrO|bitargeting_May_2021|CoMeTa|Cupid|DIANA|MirAncesTar|miRcode|miRDB_v6|MiRNATIP|MirTar2|mirzag|RNA22
CRIM1	Q9NZV1		hsa-miR-570-3p	0.793084	14	Very High	BCmicrO|CoMeTa|Cupid|DIANA|MBStar|MirAncesTar|miranda_May_2021|miRDB_v6|mirmap_May_2021|MiRNATIP|MirTar2|mirzag|MultiMiTar|PACCMIT
RIN2	Q8WYP3		hsa-miR-101-3p	0.79278	12	Very High	CoMeTa|DIANA|MBStar|MirAncesTar|mirbase|miRcode|miRDB_v6|MiRNATIP|MirTar2|mirzag|MultiMiTar|PACCMIT
RAP2C	Q9Y3L5		hsa-miR-101-3p	0.792613	12	Very High	CoMeTa|Cupid|DIANA|MBStar|MirAncesTar|miRcode|miRDB_v6|MiRNATIP|MirTar2|mirzag|MultiMiTar|PACCMIT
PAFAH1B1	P43034		hsa-miR-570-3p	0.792583	15	Very High	BCmicrO|CoMeTa|Cupid|DIANA|MBStar|MirAncesTar|miranda_May_2021|miRDB_v6|mirmap_May_2021|MiRNATIP|MirSNPInTarget|MirTar2|mirzag|MultiMiTar|PACCMIT
LRP6	O75581		hsa-miR-570-3p	0.792094	16	Very High	BCmicrO|bitargeting_May_2021|CoMeTa|Cupid|DIANA|MBStar|MirAncesTar|miranda_May_2021|miRDB_v6|mirmap_May_2021|MirSNPInTarget|MirTar2|mirzag|MultiMiTar|PACCMIT|RNA22
NIPBL	Q6KC79		hsa-miR-544a	0.792088	16	Very High	BCmicrO|CoMeTa|Cupid|DIANA|MBStar|MirAncesTar|miranda_May_2021|mirbase|miRDB_v6|MiRNATIP|MirSNPInTarget|MirTar2|mirzag|MultiMiTar|PACCMIT|RNA22
USP15	Q9Y4E8		hsa-miR-1297	0.792057	14	Very High	BCmicrO|bitargeting_May_2021|CoMeTa|Cupid|DIANA|MBStar|MirAncesTar|miRcode|miRDB_v6|MiRNATIP|MirTar2|mirzag|PACCMIT|RNA22
TENT4A	Q5XG87		hsa-miR-367-3p	0.791921	12	Very High	CoMeTa|DIANA|MBStar|MirAncesTar|miranda_May_2021|miRcode|miRDB_v6|MiRNATIP|MirTar2|mirzag|PACCMIT|TargetScan_v7_2
EIF4G2	P78344		hsa-miR-548d-3p	0.791845	14	Very High	BCmicrO|CoMeTa|Cupid|DIANA|MBStar|MirAncesTar|miranda_May_2021|mirbase|miRDB_v6|mirmap_May_2021|MiRNATIP|MirTar2|mirzag|PACCMIT
DKK3	Q9UBP4		hsa-miR-367-3p	0.791831	10	Very High	CoMeTa|Cupid|DIANA|MirAncesTar|miranda_May_2021|miRcode|miRDB_v6|MirSNPInTarget|PACCMIT|TargetScan_v7_2
ZFHX4	Q86UP3		hsa-miR-367-3p	0.791799	15	Very High	bitargeting_May_2021|CoMeTa|Cupid|DIANA|MBStar|MirAncesTar|miranda_May_2021|miRcode|miRDB_v6|MiRNATIP|MirSNPInTarget|mirzag|MultiMiTar|PACCMIT|TargetScan_v7_2
GULP1	Q9UBP9		hsa-miR-548a-5p	0.791608	12	Very High	BCmicrO|CoMeTa|Cupid|DIANA|MBStar|MirAncesTar|miranda_May_2021|miRDB_v6|mirmap_May_2021|MiRNATIP|MirTar2|mirzag
DCBLD2	Q96PD2		hsa-miR-548d-3p	0.791292	12	Very High	BCmicrO|CoMeTa|DIANA|MBStar|MirAncesTar|miranda_May_2021|miRDB_v6|mirmap_May_2021|MiRNATIP|MirTar2|mirzag|MultiMiTar
CCNT2	O60583		hsa-miR-101-3p	0.791234	12	Very High	CoMeTa|Cupid|DIANA|MBStar|MirAncesTar|miRcode|miRDB_v6|MiRNATIP|miRTar2GO|MirTar2|mirzag|MultiMiTar
ARHGEF3	Q9NR81		hsa-miR-101-3p	0.791229	14	Very High	CoMeTa|Cupid|DIANA|MBStar|MirAncesTar|mirbase|miRcode|miRDB_v6|MiRNATIP|miRTar2GO|MirTar2|mirzag|MultiMiTar|PACCMIT
ATP2A2	P16615		hsa-miR-544a	0.791188	13	Very High	BCmicrO|CoMeTa|Cupid|DIANA|MBStar|MirAncesTar|miranda_May_2021|miRDB_v6|MiRNATIP|MirSNPInTarget|MirTar2|mirzag|MultiMiTar
MMP19	Q99542		hsa-miR-193b-3p	0.791121	14	Very High	BCmicrO|bitargeting_May_2021|CoMeTa|DIANA|MirAncesTar|miranda_May_2021|miRcode|miRDB_v6|MiRNATIP|MirTar2|mirzag|PITA_May_2021|RNA22|TargetScan_v7_2
CCP110	O43303		hsa-miR-548n	0.791061	12	Very High	BCmicrO|CoMeTa|Cupid|DIANA|MBStar|MirAncesTar|miranda_May_2021|miRDB_v6|mirmap_May_2021|MiRNATIP|MirTar2|mirzag
SUB1	P53999		hsa-miR-101-3p	0.791014	13	Very High	CoMeTa|Cupid|DIANA|MBStar|MirAncesTar|miRcode|miRDB_v6|MiRNATIP|miRTar2GO|MirTar2|mirzag|MultiMiTar|PACCMIT
ZFAND5	O76080		hsa-miR-570-3p	0.791001	15	Very High	BCmicrO|bitargeting_May_2021|CoMeTa|Cupid|DIANA|MBStar|MirAncesTar|miranda_May_2021|miRDB_v6|mirmap_May_2021|MiRNATIP|MirTar2|mirzag|MultiMiTar|PACCMIT
CDK6	Q00534		hsa-miR-548a-5p	0.790692	13	Very High	BCmicrO|CoMeTa|DIANA|MBStar|MirAncesTar|miranda_May_2021|miRDB_v6|mirmap_May_2021|MiRNATIP|MirSNPInTarget|MirTar2|mirzag|PACCMIT
STX16	O14662		hsa-miR-548d-3p	0.790648	14	Very High	BCmicrO|CoMeTa|Cupid|DIANA|MBStar|MirAncesTar|miranda_May_2021|miRDB_v6|mirmap_May_2021|MiRNATIP|MirSNPInTarget|MirTar2|mirzag|PACCMIT
NAV2	Q8IVL1		hsa-miR-548d-3p	0.790567	14	Very High	BCmicrO|CoMeTa|Cupid|DIANA|MBStar|MirAncesTar|miranda_May_2021|miRDB_v6|mirmap_May_2021|MiRNATIP|MirSNPInTarget|MirTar2|mirzag|PACCMIT
DNAJC13	O75165		hsa-miR-193b-3p	0.790194	15	Very High	BCmicrO|CoMeTa|Cupid|DIANA|MBStar|MirAncesTar|miranda_May_2021|miRcode|miRDB_v6|MiRNATIP|miRTar2GO|PACCMIT|PITA_May_2021|RNA22|TargetScan_v7_2
G3BP2	Q9UN86		hsa-miR-1297	0.790181	13	Very High	BCmicrO|CoMeTa|Cupid|DIANA|MBStar|MirAncesTar|miRcode|miRDB_v6|MiRNATIP|MirTar2|mirzag|PACCMIT|RNA22
ING1	Q9UK53		hsa-miR-193b-3p	0.790171	14	Very High	BCmicrO|bitargeting_May_2021|CoMeTa|DIANA|MBStar|MirAncesTar|miranda_May_2021|miRcode|miRDB_v6|MiRNATIP|MirTar2|mirzag|PACCMIT|TargetScan_v7_2
KIAA1217	Q5T5P2		hsa-miR-570-3p	0.79006	14	Very High	BCmicrO|CoMeTa|Cupid|DIANA|MBStar|MirAncesTar|miranda_May_2021|miRDB_v6|mirmap_May_2021|MiRNATIP|MirSNPInTarget|MirTar2|mirzag|PACCMIT
TCF12	Q99081		hsa-miR-548a-5p	0.789962	14	Very High	BCmicrO|CoMeTa|Cupid|DIANA|MBStar|MirAncesTar|miranda_May_2021|miRDB_v6|mirmap_May_2021|MiRNATIP|MirSNPInTarget|MirTar2|mirzag|PACCMIT
ELOA	Q14241		hsa-miR-548n	0.789791	14	Very High	BCmicrO|CoMeTa|Cupid|DIANA|MBStar|MirAncesTar|miranda_May_2021|miRDB_v6|mirmap_May_2021|MiRNATIP|MirSNPInTarget|MirTar2|mirzag|PACCMIT
BMPR1A	P36894		hsa-miR-548d-3p	0.789744	14	Very High	BCmicrO|CoMeTa|DIANA|MBStar|MirAncesTar|miranda_May_2021|mirbase|miRDB_v6|mirmap_May_2021|MiRNATIP|MirTar2|mirzag|PACCMIT|RNA22
TMEM106B	Q9NUM4		hsa-miR-570-3p	0.789282	13	Very High	BCmicrO|CoMeTa|DIANA|MBStar|MirAncesTar|miranda_May_2021|miRDB_v6|mirmap_May_2021|MiRNATIP|MirSNPInTarget|MirTar2|mirzag|MultiMiTar
GSK3B	P49841		hsa-miR-1297	0.789122	11	Very High	BCmicrO|CoMeTa|Cupid|DIANA|MBStar|MirAncesTar|miRcode|miRDB_v6|MiRNATIP|MirTar2|mirzag
SIX4	Q9UIU6		hsa-miR-570-3p	0.788894	13	Very High	BCmicrO|Cupid|DIANA|MBStar|MirAncesTar|miranda_May_2021|miRDB_v6|mirmap_May_2021|MiRNATIP|MirTar2|mirzag|MultiMiTar|PACCMIT
SKAP2	O75563		hsa-miR-193b-3p	0.788869	13	Very High	BCmicrO|CoMeTa|Cupid|DIANA|MBStar|MirAncesTar|miranda_May_2021|miRcode|miRDB_v6|MiRNATIP|MirSNPInTarget|mirzag|TargetScan_v7_2
FOXO1	Q12778		hsa-miR-544a	0.788801	12	Very High	BCmicrO|CoMeTa|DIANA|MBStar|MirAncesTar|miranda_May_2021|miRDB_v6|MiRNATIP|MirTar2|mirzag|MultiMiTar|PACCMIT
AIDA	Q96BJ3		hsa-miR-548a-5p	0.78879	12	Very High	BCmicrO|CoMeTa|Cupid|DIANA|MBStar|MirAncesTar|miranda_May_2021|miRDB_v6|mirmap_May_2021|MiRNATIP|MirTar2|mirzag
PRPF4B	Q13523		hsa-miR-101-3p	0.787838	13	Very High	CoMeTa|DIANA|MBStar|MirAncesTar|miRcode|miRDB_v6|mirmap_May_2021|MiRNATIP|miRTar2GO|MirTar2|mirzag|MultiMiTar|PACCMIT
ETV1	P50549		hsa-miR-193b-3p	0.787717	14	Very High	BCmicrO|bitargeting_May_2021|CoMeTa|DIANA|MBStar|MirAncesTar|miranda_May_2021|miRcode|miRDB_v6|MiRNATIP|mirzag|MultiMiTar|PACCMIT|TargetScan_v7_2
ASAP1	Q9ULH1		hsa-miR-101-3p	0.787594	15	Very High	bitargeting_May_2021|CoMeTa|Cupid|DIANA|MBStar|MirAncesTar|mirbase|miRcode|miRDB_v6|MiRNATIP|miRTar2GO|mirzag|MultiMiTar|PACCMIT|RNA22
GTF2I	P78347		hsa-miR-548n	0.787497	12	Very High	BCmicrO|bitargeting_May_2021|CoMeTa|Cupid|DIANA|MBStar|MirAncesTar|miranda_May_2021|miRDB_v6|MiRNATIP|MirTar2|mirzag
B3GNT5	Q9BYG0		hsa-miR-1297	0.787485	10	Very High	BCmicrO|Cupid|DIANA|MBStar|MirAncesTar|miRcode|miRDB_v6|MiRNATIP|MirTar2|mirzag
DIP2B	Q9P265		hsa-miR-101-3p	0.787408	12	Very High	bitargeting_May_2021|Cupid|DIANA|MBStar|MirAncesTar|miRcode|miRDB_v6|miRTar2GO|MirTar2|mirzag|PACCMIT|RNA22
G3BP2	Q9UN86		hsa-miR-101-3p	0.787384	13	Very High	bitargeting_May_2021|CoMeTa|Cupid|DIANA|MBStar|MirAncesTar|miRcode|miRDB_v6|MiRNATIP|miRTar2GO|mirzag|MultiMiTar|PACCMIT
KPNA4	O00629		hsa-miR-570-3p	0.786994	13	Very High	BCmicrO|CoMeTa|Cupid|DIANA|MBStar|MirAncesTar|miranda_May_2021|miRDB_v6|mirmap_May_2021|MiRNATIP|MirTar2|mirzag|PACCMIT
FRMD4B	Q9Y2L6		hsa-miR-1297	0.786668	11	Very High	BCmicrO|CoMeTa|DIANA|MBStar|MirAncesTar|miRcode|miRDB_v6|MiRNATIP|MirTar2|mirzag|PACCMIT
TEAD1	P28347		hsa-miR-105-5p	0.786638	15	Very High	BCmicrO|CoMeTa|Cupid|DIANA|MBStar|MirAncesTar|miranda_May_2021|miRcode|miRDB_v6|MiRNATIP|MirTar2|mirzag|MultiMiTar|PACCMIT|RNA22
FEM1C	Q96JP0		hsa-miR-101-3p	0.786464	13	Very High	CoMeTa|Cupid|DIANA|MBStar|MirAncesTar|miRcode|miRDB_v6|MiRNATIP|miRTar2GO|MirTar2|mirzag|MultiMiTar|PACCMIT
SMAD4	Q13485		hsa-miR-544a	0.786411	13	Very High	BCmicrO|CoMeTa|Cupid|DIANA|MBStar|MirAncesTar|miranda_May_2021|miRDB_v6|MiRNATIP|MirTar2|mirzag|MultiMiTar|PACCMIT
NUP98	P52948		hsa-miR-548d-3p	0.78635	14	Very High	BCmicrO|bitargeting_May_2021|CoMeTa|Cupid|DIANA|MBStar|MirAncesTar|miranda_May_2021|miRDB_v6|mirmap_May_2021|MiRNATIP|MirTar2|mirzag|PACCMIT
IPMK	Q8NFU5		hsa-miR-548n	0.786234	13	Very High	BCmicrO|Cupid|DIANA|MBStar|MirAncesTar|miranda_May_2021|miRDB_v6|mirmap_May_2021|MiRNATIP|MirSNPInTarget|MirTar2|mirzag|PACCMIT
PLAG1	Q6DJT9		hsa-miR-193b-3p	0.786175	14	Very High	BCmicrO|bitargeting_May_2021|CoMeTa|Cupid|DIANA|MBStar|MirAncesTar|miranda_May_2021|miRcode|miRDB_v6|MiRNATIP|mirzag|MultiMiTar|TargetScan_v7_2
ING5	Q8WYH8		hsa-miR-193b-3p	0.786074	11	Very High	BCmicrO|bitargeting_May_2021|DIANA|MirAncesTar|miranda_May_2021|miRcode|miRDB_v6|mirzag|MultiMiTar|PACCMIT|TargetScan_v7_2
STAG2	Q8N3U4		hsa-miR-570-3p	0.785983	13	Very High	BCmicrO|CoMeTa|Cupid|DIANA|MBStar|MirAncesTar|miranda_May_2021|miRDB_v6|mirmap_May_2021|MiRNATIP|MirTar2|mirzag|MultiMiTar
HNRNPH1	P31943		hsa-miR-337-3p	0.785809	16	Very High	BCmicrO|CoMeTa|Cupid|DIANA|MBStar|MirAncesTar|miranda_May_2021|mirbase|miRDB_v6|MiRNATIP|MirSNPInTarget|miRTar2GO|MirTar2|mirzag|PACCMIT|RNA22
SMARCA1	P28370		hsa-miR-101-3p	0.785745	13	Very High	CoMeTa|Cupid|DIANA|MBStar|MirAncesTar|mirbase|miRcode|miRDB_v6|MiRNATIP|miRTar2GO|MirTar2|mirzag|PACCMIT
MBNL2	Q5VZF2		hsa-miR-548n	0.785617	13	Very High	BCmicrO|CoMeTa|Cupid|DIANA|MBStar|MirAncesTar|miranda_May_2021|miRDB_v6|mirmap_May_2021|MiRNATIP|MirTar2|mirzag|PACCMIT
RND3	P61587		hsa-miR-942-5p	0.785446	15	Very High	BCmicrO|CoMeTa|Cupid|DIANA|MBStar|MirAncesTar|miranda_May_2021|miRDB_v6|MiRNATIP|MirSNPInTarget|miRTar2GO|MirTar2|mirzag|PACCMIT|RNA22
BCL2L11	O43521		hsa-miR-105-5p	0.78538	17	Very High	BCmicrO|bitargeting_May_2021|CoMeTa|Cupid|DIANA|MBStar|MirAncesTar|miranda_May_2021|miRcode|mirmap_May_2021|MiRNATIP|MirSNPInTarget|MirTar2|mirzag|MultiMiTar|PACCMIT|PITA_May_2021
TCF7L2	Q9NQB0		hsa-miR-101-3p	0.785307	12	Very High	CoMeTa|Cupid|DIANA|MBStar|MirAncesTar|miRcode|MiRNATIP|miRTar2GO|MirTar2|mirzag|MultiMiTar|PACCMIT
KMT2A	Q03164		hsa-miR-193b-3p	0.785131	15	Very High	BCmicrO|bitargeting_May_2021|CoMeTa|Cupid|DIANA|MBStar|MirAncesTar|miranda_May_2021|miRcode|miRDB_v6|MiRNATIP|miRTar2GO|MultiMiTar|PACCMIT|TargetScan_v7_2
RSBN1	Q5VWQ0		hsa-miR-548d-3p	0.784976	13	Very High	BCmicrO|bitargeting_May_2021|CoMeTa|DIANA|MBStar|MirAncesTar|miranda_May_2021|miRDB_v6|mirmap_May_2021|MiRNATIP|MirTar2|mirzag|PACCMIT
WDR26	Q9H7D7		hsa-miR-548a-5p	0.784932	12	Very High	BCmicrO|CoMeTa|DIANA|MBStar|MirAncesTar|miranda_May_2021|miRDB_v6|mirmap_May_2021|MiRNATIP|MirTar2|mirzag|PACCMIT
PSD3	Q9NYI0		hsa-miR-548d-3p	0.78469	13	Very High	BCmicrO|CoMeTa|Cupid|DIANA|MBStar|MirAncesTar|miranda_May_2021|miRDB_v6|mirmap_May_2021|MiRNATIP|MirTar2|mirzag|PACCMIT
DIO2	Q92813		hsa-miR-193b-3p	0.784565	12	Very High	BCmicrO|bitargeting_May_2021|CoMeTa|DIANA|MBStar|MirAncesTar|miranda_May_2021|miRcode|miRTar2GO|mirzag|MultiMiTar|TargetScan_v7_2
PPM1D	O15297		hsa-miR-548g-3p	0.784563	13	Very High	BCmicrO|CoMeTa|Cupid|DIANA|MBStar|MirAncesTar|miranda_May_2021|miRDB_v6|MiRNATIP|MirSNPInTarget|MirTar2|mirzag|PACCMIT
TEAD1	P28347		hsa-miR-544a	0.78442	15	Very High	BCmicrO|bitargeting_May_2021|CoMeTa|Cupid|DIANA|MBStar|MirAncesTar|miranda_May_2021|miRDB_v6|MiRNATIP|MirSNPInTarget|MirTar2|mirzag|MultiMiTar|PACCMIT
PITPNC1	Q9UKF7		hsa-miR-1297	0.784299	12	Very High	BCmicrO|CoMeTa|Cupid|DIANA|MBStar|MirAncesTar|miRcode|miRDB_v6|MiRNATIP|MirTar2|mirzag|PACCMIT
KLHL42	Q9P2K6		hsa-miR-1297	0.784221	12	Very High	BCmicrO|Cupid|DIANA|MBStar|MirAncesTar|miRcode|miRDB_v6|mirmap_May_2021|MiRNATIP|MirTar2|mirzag|PACCMIT
IRS2	Q9Y4H2		hsa-miR-570-3p	0.784168	14	Very High	BCmicrO|CoMeTa|Cupid|DIANA|MBStar|MirAncesTar|miranda_May_2021|miRDB_v6|mirmap_May_2021|MiRNATIP|MirSNPInTarget|MirTar2|mirzag|PACCMIT
TSHZ3	Q63HK5		hsa-miR-101-3p	0.784149	10	Very High	Cupid|DIANA|MBStar|MirAncesTar|miRcode|miRDB_v6|MiRNATIP|MirTar2|mirzag|PACCMIT
NFAT5	O94916		hsa-miR-548a-5p	0.784048	12	Very High	BCmicrO|CoMeTa|DIANA|MBStar|MirAncesTar|miranda_May_2021|miRDB_v6|mirmap_May_2021|MiRNATIP|MirSNPInTarget|MirTar2|mirzag
CCND1	P24385		hsa-miR-193b-3p	0.784046	10	Very High	BCmicrO|CoMeTa|DIANA|MirAncesTar|miranda_May_2021|miRcode|miRDB_v6|MiRNATIP|mirzag|TargetScan_v7_2
ANKRD28	O15084		hsa-miR-548d-3p	0.783819	14	Very High	BCmicrO|CoMeTa|Cupid|DIANA|MBStar|MirAncesTar|miranda_May_2021|miRDB_v6|mirmap_May_2021|MiRNATIP|MirTar2|mirzag|MultiMiTar|PACCMIT
TTC13	Q8NBP0		hsa-miR-548n	0.783719	13	Very High	BCmicrO|bitargeting_May_2021|CoMeTa|Cupid|DIANA|MBStar|MirAncesTar|miranda_May_2021|miRDB_v6|mirmap_May_2021|MirTar2|mirzag|PACCMIT
CREBRF	Q8IUR6		hsa-miR-1297	0.783504	11	Very High	BCmicrO|Cupid|DIANA|MBStar|MirAncesTar|miRcode|miRDB_v6|MiRNATIP|MirTar2|mirzag|PACCMIT
IST1	P53990		hsa-miR-570-3p	0.783481	14	Very High	BCmicrO|bitargeting_May_2021|CoMeTa|Cupid|DIANA|MBStar|MirAncesTar|miranda_May_2021|miRDB_v6|mirmap_May_2021|MirSNPInTarget|MirTar2|mirzag|PACCMIT
SLC23A1	Q9UHI7		hsa-miR-193b-3p	0.783384	9	Very High	BCmicrO|CoMeTa|DIANA|MirAncesTar|miRcode|MiRNATIP|mirzag|MultiMiTar|TargetScan_v7_2
SCN2A	Q99250		hsa-miR-101-3p	0.783124	14	Very High	CoMeTa|Cupid|DIANA|MBStar|MirAncesTar|miRcode|miRDB_v6|mirmap_May_2021|MiRNATIP|MirSNPInTarget|MirTar2|mirzag|MultiMiTar|PACCMIT
NHS	Q6T4R5		hsa-miR-1297	0.78312	11	Very High	BCmicrO|bitargeting_May_2021|Cupid|DIANA|MBStar|MirAncesTar|miRcode|miRDB_v6|MirTar2|mirzag|PACCMIT
UBR3	Q6ZT12		hsa-miR-1297	0.783004	12	Very High	BCmicrO|Cupid|DIANA|MBStar|MirAncesTar|miRcode|miRDB_v6|mirmap_May_2021|MiRNATIP|MirTar2|mirzag|PACCMIT
KPNA4	O00629		hsa-miR-888-5p	0.782904	14	Very High	BCmicrO|bitargeting_May_2021|CoMeTa|Cupid|DIANA|MBStar|MirAncesTar|miranda_May_2021|miRDB_v6|MiRNATIP|MirTar2|mirzag|PACCMIT|RNA22
TBL1XR1	Q9BZK7		hsa-miR-548d-3p	0.782808	13	Very High	BCmicrO|bitargeting_May_2021|CoMeTa|DIANA|MBStar|MirAncesTar|miranda_May_2021|miRDB_v6|mirmap_May_2021|MiRNATIP|MirTar2|mirzag|MultiMiTar
RYBP	Q8N488		hsa-miR-548n	0.782616	13	Very High	BCmicrO|CoMeTa|DIANA|MBStar|MirAncesTar|miranda_May_2021|miRDB_v6|mirmap_May_2021|MiRNATIP|MirSNPInTarget|MirTar2|mirzag|PACCMIT
RNF38	Q9H0F5		hsa-miR-548d-3p	0.78257	12	Very High	BCmicrO|CoMeTa|DIANA|MBStar|MirAncesTar|miranda_May_2021|mirbase|miRDB_v6|mirmap_May_2021|MiRNATIP|MirTar2|mirzag
RBFOX1	Q9NWB1		hsa-miR-587	0.782086	14	Very High	BCmicrO|bitargeting_May_2021|CoMeTa|DIANA|MBStar|MirAncesTar|miranda_May_2021|miRDB_v6|MiRNATIP|MirSNPInTarget|MirTar2|mirzag|PACCMIT|RNA22
EIF4G2	P78344		hsa-miR-1297	0.782016	12	Very High	BCmicrO|CoMeTa|Cupid|DIANA|MBStar|MirAncesTar|miRcode|miRDB_v6|MiRNATIP|MirTar2|mirzag|PACCMIT
TEX2	Q8IWB9		hsa-miR-105-5p	0.781933	16	Very High	BCmicrO|bitargeting_May_2021|CoMeTa|Cupid|DIANA|MirAncesTar|miranda_May_2021|mirbase|miRcode|miRDB_v6|MiRNATIP|MirSNPInTarget|MirTar2|mirzag|MultiMiTar|PACCMIT
DYRK2	Q92630		hsa-miR-548d-3p	0.781875	13	Very High	BCmicrO|CoMeTa|Cupid|DIANA|MBStar|MirAncesTar|miranda_May_2021|miRDB_v6|mirmap_May_2021|MiRNATIP|mirzag|MultiMiTar|PACCMIT
HIF1AN	Q9NWT6		hsa-miR-874-3p	0.781819	16	Very High	bitargeting_May_2021|CoMeTa|DIANA|MirAncesTar|miranda_May_2021|miRDB_v6|MiRNATIP|MirSNPInTarget|miRTar2GO|MirTar2|mirzag|MultiMiTar|PACCMIT|PITA_May_2021|RNA22|TargetScan_v7_2
IKZF2	Q9UKS7		hsa-miR-101-3p	0.781783	14	Very High	bitargeting_May_2021|CoMeTa|Cupid|DIANA|MBStar|MirAncesTar|miRcode|miRDB_v6|MiRNATIP|miRTar2GO|MirTar2|mirzag|MultiMiTar|PACCMIT
HNRNPU	Q00839		hsa-miR-570-3p	0.781659	14	Very High	BCmicrO|bitargeting_May_2021|CoMeTa|DIANA|MBStar|MirAncesTar|miranda_May_2021|mirbase|miRDB_v6|mirmap_May_2021|MirTar2|mirzag|MultiMiTar|PACCMIT
[truncated: 8,409 more rows]

## Sheet: HPPA+_C2vsDMEM+
Generated at: 2023/04/06 17:20:44
mirDIP version: 5.2.8.1.
Database version: 5.2.3.1
[truncated: 6,435 more rows]

## Sheet: PAC_C1vsDMEM
Generated at: 2023/04/08 12:11:06
[truncated: 421 more rows]

[truncated: 9 more sheets: PAC_C2vsDMEM, PAC_C2vsPAC_C1, PAC+_C1vsDMEM+, PAC+_C2vsDMEM+, DMEM+vsDMEM, HPPA+_C1vsHPPA_C1, HPPA+_C2vsHPPA_C2, PAC+_C1vsPAC_C1, PAC+_C2vsPAC_C2]
